# Supplementary material for: Individual Differences in Temporal Selective Attention as Reflected in Pupil Dilation
Source: PLoS One. 2015 Dec 14;10(12):e0145056. doi: 10.1371/journal.pone.0145056 (PMC4682773; doi:10.1371/journal.pone.0145056)
Supplement: S1 Data — (TXT) [file pone.0145056.s001.txt]

"Subject" "TrialID" "T1acc" "T2acc" "LAG" "Integration" "Resp1correct" "Resp2correct" "Procedure.Block." "T1T2RespSwitch" "T1RespSwitch" "T2RespSwitch" "numberoftargets" "IntegrationFlex" "ABmagT1" "ABmagL8" "ABmagL8TI" "BothCorrect" "ABsize"
"1" "1" "21" 1 0 "0" NA 1 0 "TestProcAB" 0 1 0 "1" NA 0.00477897252090809 0.019916142557652 0.311224489795918 0 0
"2" "1" "22" 1 1 "8" NA 0 1 "TestProcAB" 0 0 0 "2" NA 0.00477897252090809 0.019916142557652 0.311224489795918 0 0
"3" "1" "23" 0 1 "1" NA 0 0 "TestProcAB" 0 0 1 "2" NA 0.00477897252090809 0.019916142557652 0.311224489795918 0 0
"4" "1" "24" 1 0 "3" NA 0 0 "TestProcAB" 0 0 0 "2" NA 0.00477897252090809 0.019916142557652 0.311224489795918 0 0
"5" "1" "25" 1 0 "8" NA 0 0 "TestProcAB" 0 0 0 "2" NA 0.00477897252090809 0.019916142557652 0.311224489795918 0 0
"6" "1" "26" 1 1 "3" NA 0 1 "TestProcAB" 0 0 0 "2" NA 0.00477897252090809 0.019916142557652 0.311224489795918 0 0
"7" "1" "27" 1 1 "1" NA 0 1 "TestProcAB" 0 0 0 "2" NA 0.00477897252090809 0.019916142557652 0.311224489795918 0 0
"8" "1" "28" 1 1 "1" NA 0 1 "TestProcAB" 0 0 0 "2" NA 0.00477897252090809 0.019916142557652 0.311224489795918 0 0
"9" "1" "29" 1 1 "3" NA 0 1 "TestProcAB" 0 0 0 "2" NA 0.00477897252090809 0.019916142557652 0.311224489795918 0 0
"10" "1" "30" 1 1 "8" NA 0 1 "TestProcAB" 0 0 0 "2" NA 0.00477897252090809 0.019916142557652 0.311224489795918 0 0
"11" "1" "31" 1 1 "3" NA 0 1 "TestProcAB" 0 0 0 "2" NA 0.00477897252090809 0.019916142557652 0.311224489795918 0 0
"12" "1" "32" 1 1 "0" NA 0 1 "TestProcAB" 0 0 0 "1" NA 0.00477897252090809 0.019916142557652 0.311224489795918 0 0
"13" "1" "33" 1 1 "1" NA 0 1 "TestProcAB" 0 0 0 "2" NA 0.00477897252090809 0.019916142557652 0.311224489795918 0 0
"14" "1" "34" 1 1 "8" NA 0 1 "TestProcAB" 0 0 0 "2" NA 0.00477897252090809 0.019916142557652 0.311224489795918 0 0
"15" "1" "35" 1 1 "1" NA 0 1 "TestProcAB" 0 0 0 "2" NA 0.00477897252090809 0.019916142557652 0.311224489795918 0 0
"16" "1" "36" 1 1 "0" NA 0 1 "TestProcAB" 0 0 0 "1" NA 0.00477897252090809 0.019916142557652 0.311224489795918 0 0
"17" "1" "37" 1 1 "8" NA 0 1 "TestProcAB" 0 0 0 "2" NA 0.00477897252090809 0.019916142557652 0.311224489795918 0 0
"18" "1" "38" 1 1 "3" NA 0 1 "TestProcAB" 0 0 0 "2" NA 0.00477897252090809 0.019916142557652 0.311224489795918 0 0
"19" "1" "39" 1 1 "3" NA 0 1 "TestProcAB" 0 0 0 "2" NA 0.00477897252090809 0.019916142557652 0.311224489795918 0 0
"20" "1" "40" 1 1 "8" NA 0 1 "TestProcAB" 0 0 0 "2" NA 0.00477897252090809 0.019916142557652 0.311224489795918 0 0
"21" "1" "41" 1 1 "1" NA 0 1 "TestProcAB" 0 0 0 "2" NA 0.00477897252090809 0.019916142557652 0.311224489795918 0 0
"22" "1" "42" 1 1 "1" NA 0 1 "TestProcAB" 0 0 0 "2" NA 0.00477897252090809 0.019916142557652 0.311224489795918 0 0
"23" "1" "43" 1 1 "0" NA 0 1 "TestProcAB" 0 0 0 "1" NA 0.00477897252090809 0.019916142557652 0.311224489795918 0 0
"24" "1" "44" 1 1 "3" NA 0 1 "TestProcAB" 0 0 0 "2" NA 0.00477897252090809 0.019916142557652 0.311224489795918 0 0
"25" "1" "45" 1 1 "3" NA 0 1 "TestProcAB" 0 0 0 "2" NA 0.00477897252090809 0.019916142557652 0.311224489795918 0 0
"26" "1" "46" 1 1 "8" NA 0 1 "TestProcAB" 0 0 0 "2" NA 0.00477897252090809 0.019916142557652 0.311224489795918 0 0
"27" "1" "47" 1 1 "8" NA 0 1 "TestProcAB" 0 0 0 "2" NA 0.00477897252090809 0.019916142557652 0.311224489795918 0 0
"28" "1" "48" 1 1 "1" NA 1 0 "TestProcAB" 1 0 0 "2" NA 0.00477897252090809 0.019916142557652 0.311224489795918 0 0
"29" "1" "49" 1 1 "3" NA 0 1 "TestProcAB" 0 0 0 "2" NA 0.00477897252090809 0.019916142557652 0.311224489795918 0 0
"30" "1" "50" 1 1 "8" NA 0 1 "TestProcAB" 0 0 0 "2" NA 0.00477897252090809 0.019916142557652 0.311224489795918 0 0
"31" "1" "51" 1 1 "8" NA 0 1 "TestProcAB" 0 0 0 "2" NA 0.00477897252090809 0.019916142557652 0.311224489795918 0 0
"32" "1" "52" 1 1 "1" NA 0 1 "TestProcAB" 0 0 0 "2" NA 0.00477897252090809 0.019916142557652 0.311224489795918 0 0
"33" "1" "53" 1 1 "1" NA 0 1 "TestProcAB" 0 0 0 "2" NA 0.00477897252090809 0.019916142557652 0.311224489795918 0 0
"34" "1" "54" 1 1 "0" NA 0 1 "TestProcAB" 0 0 0 "1" NA 0.00477897252090809 0.019916142557652 0.311224489795918 0 0
"35" "1" "55" 1 1 "3" NA 0 1 "TestProcAB" 0 0 0 "2" NA 0.00477897252090809 0.019916142557652 0.311224489795918 0 0
"36" "1" "56" 1 1 "1" NA 0 1 "TestProcAB" 0 0 0 "2" NA 0.00477897252090809 0.019916142557652 0.311224489795918 0 0
"37" "1" "57" 1 1 "0" NA 0 1 "TestProcAB" 0 0 0 "1" NA 0.00477897252090809 0.019916142557652 0.311224489795918 0 0
"38" "1" "58" 1 1 "3" NA 0 1 "TestProcAB" 0 0 0 "2" NA 0.00477897252090809 0.019916142557652 0.311224489795918 0 0
"39" "1" "59" 1 1 "8" NA 0 1 "TestProcAB" 0 0 0 "2" NA 0.00477897252090809 0.019916142557652 0.311224489795918 0 0
"40" "1" "60" 1 1 "8" NA 0 1 "TestProcAB" 0 0 0 "2" NA 0.00477897252090809 0.019916142557652 0.311224489795918 0 0
"41" "1" "61" 1 1 "3" NA 0 1 "TestProcAB" 0 0 0 "2" NA 0.00477897252090809 0.019916142557652 0.311224489795918 0 0
"42" "1" "62" 1 1 "1" NA 0 1 "TestProcAB" 0 0 0 "2" NA 0.00477897252090809 0.019916142557652 0.311224489795918 0 0
"43" "1" "63" 1 1 "1" NA 0 1 "TestProcAB" 0 0 0 "2" NA 0.00477897252090809 0.019916142557652 0.311224489795918 0 0
"44" "1" "64" 1 1 "3" NA 0 1 "TestProcAB" 0 0 0 "2" NA 0.00477897252090809 0.019916142557652 0.311224489795918 0 0
"45" "1" "65" 1 1 "8" NA 0 1 "TestProcAB" 0 0 0 "2" NA 0.00477897252090809 0.019916142557652 0.311224489795918 0 0
"46" "1" "66" 1 1 "8" NA 0 1 "TestProcAB" 0 0 0 "2" NA 0.00477897252090809 0.019916142557652 0.311224489795918 0 0
"47" "1" "67" 1 1 "1" NA 0 1 "TestProcAB" 0 0 0 "2" NA 0.00477897252090809 0.019916142557652 0.311224489795918 0 0
"48" "1" "68" 1 0 "0" NA 0 0 "TestProcAB" 0 0 0 "1" NA 0.00477897252090809 0.019916142557652 0.311224489795918 0 0
"49" "1" "69" 1 1 "3" NA 0 1 "TestProcAB" 0 0 0 "2" NA 0.00477897252090809 0.019916142557652 0.311224489795918 0 0
"50" "1" "70" 1 1 "3" NA 0 1 "TestProcAB" 0 0 0 "2" NA 0.00477897252090809 0.019916142557652 0.311224489795918 0 0
"51" "1" "71" 1 1 "1" NA 0 1 "TestProcAB" 0 0 0 "2" NA 0.00477897252090809 0.019916142557652 0.311224489795918 0 0
"52" "1" "72" 1 1 "1" NA 0 1 "TestProcAB" 0 0 0 "2" NA 0.00477897252090809 0.019916142557652 0.311224489795918 0 0
"53" "1" "73" 1 1 "3" NA 0 1 "TestProcAB" 0 0 0 "2" NA 0.00477897252090809 0.019916142557652 0.311224489795918 0 0
"54" "1" "74" 1 1 "8" NA 0 1 "TestProcAB" 0 0 0 "2" NA 0.00477897252090809 0.019916142557652 0.311224489795918 0 0
"55" "1" "75" 1 1 "8" NA 0 1 "TestProcAB" 0 0 0 "2" NA 0.00477897252090809 0.019916142557652 0.311224489795918 0 0
"56" "1" "76" 1 0 "0" NA 0 0 "TestProcAB" 0 0 0 "1" NA 0.00477897252090809 0.019916142557652 0.311224489795918 0 0
"57" "1" "77" 1 1 "8" NA 0 1 "TestProcAB" 0 0 0 "2" NA 0.00477897252090809 0.019916142557652 0.311224489795918 0 0
"58" "1" "78" 1 1 "1" NA 0 1 "TestProcAB" 0 0 0 "2" NA 0.00477897252090809 0.019916142557652 0.311224489795918 0 0
"59" "1" "79" 1 0 "3" NA 1 0 "TestProcAB" 0 1 0 "2" NA 0.00477897252090809 0.019916142557652 0.311224489795918 0 0
"60" "1" "80" 1 1 "3" NA 0 1 "TestProcAB" 0 0 0 "2" NA 0.00477897252090809 0.019916142557652 0.311224489795918 0 0
"61" "1" "81" 1 1 "8" NA 0 1 "TestProcAB" 0 0 0 "2" NA 0.00477897252090809 0.019916142557652 0.311224489795918 0 0
"62" "1" "82" 1 1 "0" NA 0 1 "TestProcAB" 0 0 0 "1" NA 0.00477897252090809 0.019916142557652 0.311224489795918 0 0
"63" "1" "83" 1 1 "1" NA 0 1 "TestProcAB" 0 0 0 "2" NA 0.00477897252090809 0.019916142557652 0.311224489795918 0 0
"64" "1" "84" 0 1 "1" NA 0 1 "TestProcAB" 0 0 0 "2" NA 0.00477897252090809 0.019916142557652 0.311224489795918 0 0
"65" "1" "85" 1 0 "0" NA 0 0 "TestProcAB" 0 0 0 "1" NA 0.00477897252090809 0.019916142557652 0.311224489795918 0 0
"66" "1" "86" 1 1 "8" NA 0 1 "TestProcAB" 0 0 0 "2" NA 0.00477897252090809 0.019916142557652 0.311224489795918 0 0
"67" "1" "87" 1 1 "8" NA 0 1 "TestProcAB" 0 0 0 "2" NA 0.00477897252090809 0.019916142557652 0.311224489795918 0 0
"68" "1" "88" 1 1 "3" NA 0 1 "TestProcAB" 0 0 0 "2" NA 0.00477897252090809 0.019916142557652 0.311224489795918 0 0
"69" "1" "89" 0 1 "3" NA 0 0 "TestProcAB" 0 0 1 "2" NA 0.00477897252090809 0.019916142557652 0.311224489795918 0 0
"70" "1" "90" 1 1 "1" NA 1 0 "TestProcAB" 1 0 0 "2" NA 0.00477897252090809 0.019916142557652 0.311224489795918 0 0
"71" "1" "91" 1 1 "8" NA 0 1 "TestProcAB" 0 0 0 "2" NA 0.00477897252090809 0.019916142557652 0.311224489795918 0 0
"72" "1" "92" 1 1 "8" NA 0 1 "TestProcAB" 0 0 0 "2" NA 0.00477897252090809 0.019916142557652 0.311224489795918 0 0
"73" "1" "93" 1 1 "0" NA 0 1 "TestProcAB" 0 0 0 "1" NA 0.00477897252090809 0.019916142557652 0.311224489795918 0 0
"74" "1" "94" 1 1 "3" NA 0 1 "TestProcAB" 0 0 0 "2" NA 0.00477897252090809 0.019916142557652 0.311224489795918 0 0
"75" "1" "95" 1 1 "1" NA 1 0 "TestProcAB" 1 0 0 "2" NA 0.00477897252090809 0.019916142557652 0.311224489795918 0 0
"76" "1" "96" 1 1 "3" NA 0 1 "TestProcAB" 0 0 0 "2" NA 0.00477897252090809 0.019916142557652 0.311224489795918 0 0
"77" "1" "97" 1 0 "1" NA 1 0 "TestProcAB" 0 1 0 "2" NA 0.00477897252090809 0.019916142557652 0.311224489795918 0 0
"78" "1" "98" 1 0 "0" NA 1 0 "TestProcAB" 0 1 0 "1" NA 0.00477897252090809 0.019916142557652 0.311224489795918 0 0
"79" "1" "99" 1 0 "8" NA 0 0 "TestProcAB" 0 0 0 "2" NA 0.00477897252090809 0.019916142557652 0.311224489795918 0 0
"80" "1" "100" 1 1 "8" NA 0 1 "TestProcAB" 0 0 0 "2" NA 0.00477897252090809 0.019916142557652 0.311224489795918 0 0
"81" "1" "101" 1 1 "1" NA 0 1 "TestProcAB" 0 0 0 "2" NA 0.00477897252090809 0.019916142557652 0.311224489795918 0 0
"82" "1" "102" 1 1 "3" NA 0 1 "TestProcAB" 0 0 0 "2" NA 0.00477897252090809 0.019916142557652 0.311224489795918 0 0
"83" "1" "103" 1 1 "1" NA 0 1 "TestProcAB" 0 0 0 "2" NA 0.00477897252090809 0.019916142557652 0.311224489795918 0 0
"84" "1" "104" 1 1 "3" NA 0 1 "TestProcAB" 0 0 0 "2" NA 0.00477897252090809 0.019916142557652 0.311224489795918 0 0
"85" "1" "105" 1 1 "3" NA 0 1 "TestProcAB" 0 0 0 "2" NA 0.00477897252090809 0.019916142557652 0.311224489795918 0 0
"86" "1" "106" 1 1 "8" NA 0 1 "TestProcAB" 0 0 0 "2" NA 0.00477897252090809 0.019916142557652 0.311224489795918 0 0
"87" "1" "107" 1 1 "1" NA 0 1 "TestProcAB" 0 0 0 "2" NA 0.00477897252090809 0.019916142557652 0.311224489795918 0 0
"88" "1" "108" 1 1 "0" NA 0 1 "TestProcAB" 0 0 0 "1" NA 0.00477897252090809 0.019916142557652 0.311224489795918 0 0
"89" "1" "109" 1 1 "8" NA 0 1 "TestProcAB" 0 0 0 "2" NA 0.00477897252090809 0.019916142557652 0.311224489795918 0 0
"90" "1" "110" 1 1 "1" NA 1 0 "TestProcAB" 1 0 0 "2" NA 0.00477897252090809 0.019916142557652 0.311224489795918 0 0
"91" "1" "111" 1 1 "3" NA 0 1 "TestProcAB" 0 0 0 "2" NA 0.00477897252090809 0.019916142557652 0.311224489795918 0 0
"92" "1" "112" 1 1 "8" NA 0 1 "TestProcAB" 0 0 0 "2" NA 0.00477897252090809 0.019916142557652 0.311224489795918 0 0
"93" "1" "113" 0 1 "3" NA 0 0 "TestProcAB" 0 0 1 "2" NA 0.00477897252090809 0.019916142557652 0.311224489795918 0 0
"94" "1" "114" 1 1 "3" NA 0 1 "TestProcAB" 0 0 0 "2" NA 0.00477897252090809 0.019916142557652 0.311224489795918 0 0
"95" "1" "115" 1 1 "8" NA 0 1 "TestProcAB" 0 0 0 "2" NA 0.00477897252090809 0.019916142557652 0.311224489795918 0 0
"96" "1" "116" 1 1 "1" NA 0 1 "TestProcAB" 0 0 0 "2" NA 0.00477897252090809 0.019916142557652 0.311224489795918 0 0
"97" "1" "117" 1 1 "0" NA 0 1 "TestProcAB" 0 0 0 "1" NA 0.00477897252090809 0.019916142557652 0.311224489795918 0 0
"98" "1" "118" 1 1 "1" NA 0 1 "TestProcAB" 0 0 0 "2" NA 0.00477897252090809 0.019916142557652 0.311224489795918 0 0
"99" "1" "119" 1 1 "0" NA 0 1 "TestProcAB" 0 0 0 "1" NA 0.00477897252090809 0.019916142557652 0.311224489795918 0 0
"100" "1" "120" 0 1 "1" NA 0 0 "TestProcAB" 0 0 1 "2" NA 0.00477897252090809 0.019916142557652 0.311224489795918 0 0
"101" "1" "121" 1 1 "3" NA 0 1 "TestProcAB" 0 0 0 "2" NA 0.00477897252090809 0.019916142557652 0.311224489795918 0 0
"102" "1" "122" 1 1 "8" NA 0 1 "TestProcAB" 0 0 0 "2" NA 0.00477897252090809 0.019916142557652 0.311224489795918 0 0
"103" "1" "123" 1 1 "3" NA 0 1 "TestProcAB" 0 0 0 "2" NA 0.00477897252090809 0.019916142557652 0.311224489795918 0 0
"104" "1" "124" 1 1 "1" NA 0 1 "TestProcAB" 0 0 0 "2" NA 0.00477897252090809 0.019916142557652 0.311224489795918 0 0
"105" "1" "125" 1 1 "8" NA 0 1 "TestProcAB" 0 0 0 "2" NA 0.00477897252090809 0.019916142557652 0.311224489795918 0 0
"106" "1" "126" 1 1 "8" NA 0 1 "TestProcAB" 0 0 0 "2" NA 0.00477897252090809 0.019916142557652 0.311224489795918 0 0
"107" "1" "127" 1 1 "3" NA 0 1 "TestProcAB" 0 0 0 "2" NA 0.00477897252090809 0.019916142557652 0.311224489795918 0 0
"108" "1" "128" 1 1 "1" NA 1 0 "TestProcAB" 1 0 0 "2" NA 0.00477897252090809 0.019916142557652 0.311224489795918 0 0
"109" "1" "129" 1 1 "3" NA 0 1 "TestProcAB" 0 0 0 "2" NA 0.00477897252090809 0.019916142557652 0.311224489795918 0 0
"110" "1" "130" 1 1 "0" NA 0 1 "TestProcAB" 0 0 0 "1" NA 0.00477897252090809 0.019916142557652 0.311224489795918 0 0
"111" "1" "131" 1 1 "8" NA 0 1 "TestProcAB" 0 0 0 "2" NA 0.00477897252090809 0.019916142557652 0.311224489795918 0 0
"112" "1" "132" 1 1 "1" NA 0 1 "TestProcAB" 0 0 0 "2" NA 0.00477897252090809 0.019916142557652 0.311224489795918 0 0
"113" "1" "133" 0 1 "1" NA 0 0 "TestProcAB" 0 0 1 "2" NA 0.00477897252090809 0.019916142557652 0.311224489795918 0 0
"114" "1" "134" 1 1 "8" NA 0 1 "TestProcAB" 0 0 0 "2" NA 0.00477897252090809 0.019916142557652 0.311224489795918 0 0
"115" "1" "135" 1 1 "1" NA 0 1 "TestProcAB" 0 0 0 "2" NA 0.00477897252090809 0.019916142557652 0.311224489795918 0 0
"116" "1" "136" 1 1 "8" NA 0 1 "TestProcAB" 0 0 0 "2" NA 0.00477897252090809 0.019916142557652 0.311224489795918 0 0
"117" "1" "137" 1 1 "3" NA 0 1 "TestProcAB" 0 0 0 "2" NA 0.00477897252090809 0.019916142557652 0.311224489795918 0 0
"118" "1" "138" 1 0 "0" NA 0 0 "TestProcAB" 0 0 0 "1" NA 0.00477897252090809 0.019916142557652 0.311224489795918 0 0
"119" "1" "139" 1 1 "3" NA 0 1 "TestProcAB" 0 0 0 "2" NA 0.00477897252090809 0.019916142557652 0.311224489795918 0 0
"120" "1" "140" 1 1 "3" NA 0 1 "TestProcAB" 0 0 0 "2" NA 0.00477897252090809 0.019916142557652 0.311224489795918 0 0
"121" "1" "141" 0 0 "0" NA 0 0 "TestProcAB" 0 0 0 "1" NA 0.00477897252090809 0.019916142557652 0.311224489795918 0 0
"122" "1" "142" 1 1 "3" NA 0 1 "TestProcAB" 0 0 0 "2" NA 0.00477897252090809 0.019916142557652 0.311224489795918 0 0
"123" "1" "143" 1 1 "8" NA 0 1 "TestProcAB" 0 0 0 "2" NA 0.00477897252090809 0.019916142557652 0.311224489795918 0 0
"124" "1" "144" 1 1 "1" NA 0 1 "TestProcAB" 0 0 0 "2" NA 0.00477897252090809 0.019916142557652 0.311224489795918 0 0
"125" "1" "145" 1 1 "8" NA 0 1 "TestProcAB" 0 0 0 "2" NA 0.00477897252090809 0.019916142557652 0.311224489795918 0 0
"126" "1" "146" 1 1 "1" NA 1 0 "TestProcAB" 1 0 0 "2" NA 0.00477897252090809 0.019916142557652 0.311224489795918 0 0
"127" "1" "147" 1 1 "3" NA 0 1 "TestProcAB" 0 0 0 "2" NA 0.00477897252090809 0.019916142557652 0.311224489795918 0 0
"128" "1" "148" 1 1 "1" NA 0 1 "TestProcAB" 0 0 0 "2" NA 0.00477897252090809 0.019916142557652 0.311224489795918 0 0
"129" "1" "149" 1 1 "8" NA 0 1 "TestProcAB" 0 0 0 "2" NA 0.00477897252090809 0.019916142557652 0.311224489795918 0 0
"130" "1" "150" 1 1 "1" NA 0 1 "TestProcAB" 0 0 0 "2" NA 0.00477897252090809 0.019916142557652 0.311224489795918 0 0
"131" "1" "151" 0 1 "0" NA 0 1 "TestProcAB" 0 0 0 "1" NA 0.00477897252090809 0.019916142557652 0.311224489795918 0 0
"132" "1" "152" 1 1 "3" NA 0 1 "TestProcAB" 0 0 0 "2" NA 0.00477897252090809 0.019916142557652 0.311224489795918 0 0
"133" "1" "153" 1 1 "8" NA 0 1 "TestProcAB" 0 0 0 "2" NA 0.00477897252090809 0.019916142557652 0.311224489795918 0 0
"134" "1" "154" 1 1 "3" NA 0 1 "TestProcAB" 0 0 0 "2" NA 0.00477897252090809 0.019916142557652 0.311224489795918 0 0
"135" "1" "155" 1 1 "8" NA 0 1 "TestProcAB" 0 0 0 "2" NA 0.00477897252090809 0.019916142557652 0.311224489795918 0 0
"136" "1" "156" 1 1 "8" NA 0 1 "TestProcAB" 0 0 0 "2" NA 0.00477897252090809 0.019916142557652 0.311224489795918 0 0
"137" "1" "157" 1 1 "0" NA 0 1 "TestProcAB" 0 0 0 "1" NA 0.00477897252090809 0.019916142557652 0.311224489795918 0 0
"138" "1" "158" 1 1 "1" NA 0 1 "TestProcAB" 0 0 0 "2" NA 0.00477897252090809 0.019916142557652 0.311224489795918 0 0
"139" "1" "159" 1 1 "3" NA 0 1 "TestProcAB" 0 0 0 "2" NA 0.00477897252090809 0.019916142557652 0.311224489795918 0 0
"140" "1" "160" 1 1 "1" NA 0 1 "TestProcAB" 0 0 0 "2" NA 0.00477897252090809 0.019916142557652 0.311224489795918 0 0
"141" "1" "161" 1 1 "3" NA 0 1 "TestProcAB" 0 0 0 "2" NA 0.00477897252090809 0.019916142557652 0.311224489795918 0 0
"142" "1" "162" 1 0 "0" NA 1 0 "TestProcAB" 0 1 0 "1" NA 0.00477897252090809 0.019916142557652 0.311224489795918 0 0
"143" "1" "163" 1 1 "1" NA 0 1 "TestProcAB" 0 0 0 "2" NA 0.00477897252090809 0.019916142557652 0.311224489795918 0 0
"144" "1" "164" 1 1 "8" NA 0 1 "TestProcAB" 0 0 0 "2" NA 0.00477897252090809 0.019916142557652 0.311224489795918 0 0
"145" "1" "165" 0 1 "8" NA 0 1 "TestProcAB" 0 0 0 "2" NA 0.00477897252090809 0.019916142557652 0.311224489795918 0 0
"146" "1" "166" 1 1 "3" NA 0 1 "TestProcAB" 0 0 0 "2" NA 0.00477897252090809 0.019916142557652 0.311224489795918 0 0
"147" "1" "167" 1 1 "1" NA 0 1 "TestProcAB" 0 0 0 "2" NA 0.00477897252090809 0.019916142557652 0.311224489795918 0 0
"148" "1" "168" 1 1 "8" NA 0 1 "TestProcAB" 0 0 0 "2" NA 0.00477897252090809 0.019916142557652 0.311224489795918 0 0
"149" "1" "169" 1 1 "3" NA 0 1 "TestProcAB" 0 0 0 "2" NA 0.00477897252090809 0.019916142557652 0.311224489795918 0 0
"150" "1" "170" 1 1 "0" NA 0 1 "TestProcAB" 0 0 0 "1" NA 0.00477897252090809 0.019916142557652 0.311224489795918 0 0
"151" "1" "171" 1 1 "3" NA 0 1 "TestProcAB" 0 0 0 "2" NA 0.00477897252090809 0.019916142557652 0.311224489795918 0 0
"152" "1" "172" 1 1 "8" NA 0 1 "TestProcAB" 0 0 0 "2" NA 0.00477897252090809 0.019916142557652 0.311224489795918 0 0
"153" "1" "173" 1 1 "1" NA 0 1 "TestProcAB" 0 0 0 "2" NA 0.00477897252090809 0.019916142557652 0.311224489795918 0 0
"154" "1" "174" 1 1 "1" NA 0 1 "TestProcAB" 0 0 0 "2" NA 0.00477897252090809 0.019916142557652 0.311224489795918 0 0
"155" "1" "175" 1 1 "8" NA 0 1 "TestProcAB" 0 0 0 "2" NA 0.00477897252090809 0.019916142557652 0.311224489795918 0 0
"156" "1" "176" 1 0 "3" NA 0 0 "TestProcAB" 0 0 0 "2" NA 0.00477897252090809 0.019916142557652 0.311224489795918 0 0
"157" "1" "177" 1 1 "1" NA 0 1 "TestProcAB" 0 0 0 "2" NA 0.00477897252090809 0.019916142557652 0.311224489795918 0 0
"158" "1" "178" 1 1 "1" NA 0 1 "TestProcAB" 0 0 0 "2" NA 0.00477897252090809 0.019916142557652 0.311224489795918 0 0
"159" "1" "179" 1 0 "0" NA 0 0 "TestProcAB" 0 0 0 "1" NA 0.00477897252090809 0.019916142557652 0.311224489795918 0 0
"160" "1" "180" 1 1 "3" NA 0 1 "TestProcAB" 0 0 0 "2" NA 0.00477897252090809 0.019916142557652 0.311224489795918 0 0
"161" "1" "181" 1 1 "8" NA 0 1 "TestProcAB" 0 0 0 "2" NA 0.00477897252090809 0.019916142557652 0.311224489795918 0 0
"162" "1" "182" 1 0 "0" NA 1 0 "TestProcAB" 0 1 0 "1" NA 0.00477897252090809 0.019916142557652 0.311224489795918 0 0
"163" "1" "183" 1 1 "8" NA 0 1 "TestProcAB" 0 0 0 "2" NA 0.00477897252090809 0.019916142557652 0.311224489795918 0 0
"164" "1" "184" 1 1 "8" NA 0 1 "TestProcAB" 0 0 0 "2" NA 0.00477897252090809 0.019916142557652 0.311224489795918 0 0
"165" "1" "185" 1 1 "3" NA 0 1 "TestProcAB" 0 0 0 "2" NA 0.00477897252090809 0.019916142557652 0.311224489795918 0 0
"166" "1" "186" 1 1 "1" NA 0 1 "TestProcAB" 0 0 0 "2" NA 0.00477897252090809 0.019916142557652 0.311224489795918 0 0
"167" "1" "187" 1 1 "1" NA 0 1 "TestProcAB" 0 0 0 "2" NA 0.00477897252090809 0.019916142557652 0.311224489795918 0 0
"168" "1" "188" 1 1 "3" NA 0 1 "TestProcAB" 0 0 0 "2" NA 0.00477897252090809 0.019916142557652 0.311224489795918 0 0
"169" "1" "189" 1 1 "1" NA 0 1 "TestProcAB" 0 0 0 "2" NA 0.00477897252090809 0.019916142557652 0.311224489795918 0 0
"170" "1" "190" 1 1 "8" NA 0 1 "TestProcAB" 0 0 0 "2" NA 0.00477897252090809 0.019916142557652 0.311224489795918 0 0
"171" "1" "191" 1 1 "0" NA 0 1 "TestProcAB" 0 0 0 "1" NA 0.00477897252090809 0.019916142557652 0.311224489795918 0 0
"172" "1" "192" 1 1 "8" NA 0 1 "TestProcAB" 0 0 0 "2" NA 0.00477897252090809 0.019916142557652 0.311224489795918 0 0
"173" "1" "193" 1 1 "3" NA 0 1 "TestProcAB" 0 0 0 "2" NA 0.00477897252090809 0.019916142557652 0.311224489795918 0 0
"174" "1" "194" 1 1 "3" NA 0 1 "TestProcAB" 0 0 0 "2" NA 0.00477897252090809 0.019916142557652 0.311224489795918 0 0
"175" "1" "195" 1 1 "1" NA 0 1 "TestProcAB" 0 0 0 "2" NA 0.00477897252090809 0.019916142557652 0.311224489795918 0 0
"176" "1" "196" 1 1 "1" NA 0 1 "TestProcAB" 0 0 0 "2" NA 0.00477897252090809 0.019916142557652 0.311224489795918 0 0
"177" "1" "197" 1 1 "0" NA 0 1 "TestProcAB" 0 0 0 "1" NA 0.00477897252090809 0.019916142557652 0.311224489795918 0 0
"178" "1" "198" 1 1 "3" NA 0 1 "TestProcAB" 0 0 0 "2" NA 0.00477897252090809 0.019916142557652 0.311224489795918 0 0
"179" "1" "199" 1 1 "3" NA 0 1 "TestProcAB" 0 0 0 "2" NA 0.00477897252090809 0.019916142557652 0.311224489795918 0 0
"180" "1" "200" 1 1 "8" NA 0 1 "TestProcAB" 0 0 0 "2" NA 0.00477897252090809 0.019916142557652 0.311224489795918 0 0
"181" "1" "201" 1 1 "1" NA 0 1 "TestProcAB" 0 0 0 "2" NA 0.00477897252090809 0.019916142557652 0.311224489795918 0 0
"182" "1" "202" 1 1 "8" NA 0 1 "TestProcAB" 0 0 0 "2" NA 0.00477897252090809 0.019916142557652 0.311224489795918 0 0
"183" "1" "203" 1 1 "1" NA 0 1 "TestProcAB" 0 0 0 "2" NA 0.00477897252090809 0.019916142557652 0.311224489795918 0 0
"184" "1" "204" 1 1 "8" NA 0 1 "TestProcAB" 0 0 0 "2" NA 0.00477897252090809 0.019916142557652 0.311224489795918 0 0
"185" "1" "205" 1 1 "0" NA 0 1 "TestProcAB" 0 0 0 "1" NA 0.00477897252090809 0.019916142557652 0.311224489795918 0 0
"186" "1" "206" 1 1 "8" NA 0 1 "TestProcAB" 0 0 0 "2" NA 0.00477897252090809 0.019916142557652 0.311224489795918 0 0
"187" "1" "207" 1 1 "1" NA 1 0 "TestProcAB" 1 0 0 "2" NA 0.00477897252090809 0.019916142557652 0.311224489795918 0 0
"188" "1" "208" 1 1 "3" NA 0 1 "TestProcAB" 0 0 0 "2" NA 0.00477897252090809 0.019916142557652 0.311224489795918 0 0
"189" "1" "209" 1 1 "3" NA 0 1 "TestProcAB" 0 0 0 "2" NA 0.00477897252090809 0.019916142557652 0.311224489795918 0 0
"190" "1" "210" 1 1 "3" NA 0 1 "TestProcAB" 0 0 0 "2" NA 0.00477897252090809 0.019916142557652 0.311224489795918 0 0
"191" "1" "211" 1 1 "3" NA 0 1 "TestProcAB" 0 0 0 "2" NA 0.00477897252090809 0.019916142557652 0.311224489795918 0 0
"192" "1" "212" 1 1 "0" NA 0 1 "TestProcAB" 0 0 0 "1" NA 0.00477897252090809 0.019916142557652 0.311224489795918 0 0
"193" "1" "213" 1 1 "8" NA 0 1 "TestProcAB" 0 0 0 "2" NA 0.00477897252090809 0.019916142557652 0.311224489795918 0 0
"194" "1" "214" 0 1 "1" NA 0 1 "TestProcAB" 0 0 0 "2" NA 0.00477897252090809 0.019916142557652 0.311224489795918 0 0
"195" "1" "215" 1 1 "8" NA 0 1 "TestProcAB" 0 0 0 "2" NA 0.00477897252090809 0.019916142557652 0.311224489795918 0 0
"196" "1" "216" 1 1 "1" NA 1 0 "TestProcAB" 1 0 0 "2" NA 0.00477897252090809 0.019916142557652 0.311224489795918 0 0
"197" "2" "21" 1 1 "0" NA 0 1 "TestProcAB" 0 0 0 "1" NA 0.360869565217391 0.34 0.0206683560342096 0 1
"198" "2" "22" 1 1 "1" NA 1 0 "TestProcAB" 1 0 0 "2" NA 0.360869565217391 0.34 0.0206683560342096 0 1
"199" "2" "23" 1 1 "3" NA 0 1 "TestProcAB" 0 0 0 "2" NA 0.360869565217391 0.34 0.0206683560342096 0 1
"200" "2" "24" 1 1 "8" NA 0 1 "TestProcAB" 0 0 0 "2" NA 0.360869565217391 0.34 0.0206683560342096 0 1
"201" "2" "25" 1 1 "1" NA 0 1 "TestProcAB" 0 0 0 "2" NA 0.360869565217391 0.34 0.0206683560342096 0 1
"202" "2" "26" 1 0 "3" NA 0 0 "TestProcAB" 0 0 0 "2" NA 0.360869565217391 0.34 0.0206683560342096 0 1
"203" "2" "27" 1 1 "8" NA 0 1 "TestProcAB" 0 0 0 "2" NA 0.360869565217391 0.34 0.0206683560342096 0 1
"204" "2" "28" 1 1 "3" NA 0 1 "TestProcAB" 0 0 0 "2" NA 0.360869565217391 0.34 0.0206683560342096 0 1
"205" "2" "29" 1 1 "3" NA 0 1 "TestProcAB" 0 0 0 "2" NA 0.360869565217391 0.34 0.0206683560342096 0 1
"206" "2" "30" 1 1 "1" NA 0 1 "TestProcAB" 0 0 0 "2" NA 0.360869565217391 0.34 0.0206683560342096 0 1
"207" "2" "31" 1 1 "1" NA 0 1 "TestProcAB" 0 0 0 "2" NA 0.360869565217391 0.34 0.0206683560342096 0 1
"208" "2" "32" 1 1 "8" NA 0 1 "TestProcAB" 0 0 0 "2" NA 0.360869565217391 0.34 0.0206683560342096 0 1
"209" "2" "33" 1 1 "0" NA 0 1 "TestProcAB" 0 0 0 "1" NA 0.360869565217391 0.34 0.0206683560342096 0 1
"210" "2" "34" 0 1 "8" NA 0 1 "TestProcAB" 0 0 0 "2" NA 0.360869565217391 0.34 0.0206683560342096 0 1
"211" "2" "35" 1 1 "1" NA 0 1 "TestProcAB" 0 0 0 "2" NA 0.360869565217391 0.34 0.0206683560342096 0 1
"212" "2" "36" 1 1 "1" NA 1 0 "TestProcAB" 1 0 0 "2" NA 0.360869565217391 0.34 0.0206683560342096 0 1
"213" "2" "37" 1 0 "3" NA 0 0 "TestProcAB" 0 0 0 "2" NA 0.360869565217391 0.34 0.0206683560342096 0 1
"214" "2" "38" 1 0 "0" NA 0 0 "TestProcAB" 0 0 0 "1" NA 0.360869565217391 0.34 0.0206683560342096 0 1
"215" "2" "39" 1 1 "8" NA 0 1 "TestProcAB" 0 0 0 "2" NA 0.360869565217391 0.34 0.0206683560342096 0 1
"216" "2" "40" 0 0 "3" NA 0 0 "TestProcAB" 0 0 0 "2" NA 0.360869565217391 0.34 0.0206683560342096 0 1
"217" "2" "41" 1 1 "8" NA 0 1 "TestProcAB" 0 0 0 "2" NA 0.360869565217391 0.34 0.0206683560342096 0 1
"218" "2" "42" 1 1 "0" NA 0 1 "TestProcAB" 0 0 0 "1" NA 0.360869565217391 0.34 0.0206683560342096 0 1
"219" "2" "43" 1 0 "1" NA 0 0 "TestProcAB" 0 0 0 "2" NA 0.360869565217391 0.34 0.0206683560342096 0 1
"220" "2" "44" 1 1 "8" NA 0 1 "TestProcAB" 0 0 0 "2" NA 0.360869565217391 0.34 0.0206683560342096 0 1
"221" "2" "45" 1 1 "8" NA 0 1 "TestProcAB" 0 0 0 "2" NA 0.360869565217391 0.34 0.0206683560342096 0 1
"222" "2" "46" 1 1 "3" NA 0 1 "TestProcAB" 0 0 0 "2" NA 0.360869565217391 0.34 0.0206683560342096 0 1
"223" "2" "47" 1 1 "1" NA 0 1 "TestProcAB" 0 0 0 "2" NA 0.360869565217391 0.34 0.0206683560342096 0 1
"224" "2" "48" 1 1 "3" NA 0 1 "TestProcAB" 0 0 0 "2" NA 0.360869565217391 0.34 0.0206683560342096 0 1
"225" "2" "49" 1 1 "0" NA 0 1 "TestProcAB" 0 0 0 "1" NA 0.360869565217391 0.34 0.0206683560342096 0 1
"226" "2" "50" 1 1 "3" NA 0 1 "TestProcAB" 0 0 0 "2" NA 0.360869565217391 0.34 0.0206683560342096 0 1
"227" "2" "51" 1 1 "8" NA 0 1 "TestProcAB" 0 0 0 "2" NA 0.360869565217391 0.34 0.0206683560342096 0 1
"228" "2" "52" 0 1 "1" NA 0 0 "TestProcAB" 0 0 1 "2" NA 0.360869565217391 0.34 0.0206683560342096 0 1
"229" "2" "53" 1 1 "8" NA 0 1 "TestProcAB" 0 0 0 "2" NA 0.360869565217391 0.34 0.0206683560342096 0 1
"230" "2" "54" 1 1 "1" NA 0 1 "TestProcAB" 0 0 0 "2" NA 0.360869565217391 0.34 0.0206683560342096 0 1
"231" "2" "55" 1 0 "3" NA 0 0 "TestProcAB" 0 0 0 "2" NA 0.360869565217391 0.34 0.0206683560342096 0 1
"232" "2" "56" 1 1 "1" NA 0 1 "TestProcAB" 0 0 0 "2" NA 0.360869565217391 0.34 0.0206683560342096 0 1
"233" "2" "57" 1 1 "8" NA 0 1 "TestProcAB" 0 0 0 "2" NA 0.360869565217391 0.34 0.0206683560342096 0 1
"234" "2" "58" 1 1 "3" NA 0 1 "TestProcAB" 0 0 0 "2" NA 0.360869565217391 0.34 0.0206683560342096 0 1
"235" "2" "59" 1 1 "3" NA 0 1 "TestProcAB" 0 0 0 "2" NA 0.360869565217391 0.34 0.0206683560342096 0 1
"236" "2" "60" 1 1 "0" NA 0 1 "TestProcAB" 0 0 0 "1" NA 0.360869565217391 0.34 0.0206683560342096 0 1
"237" "2" "61" 1 1 "1" NA 0 1 "TestProcAB" 0 0 0 "2" NA 0.360869565217391 0.34 0.0206683560342096 0 1
"238" "2" "62" 1 0 "8" NA 0 0 "TestProcAB" 0 0 0 "2" NA 0.360869565217391 0.34 0.0206683560342096 0 1
"239" "2" "63" 1 1 "1" NA 0 1 "TestProcAB" 0 0 0 "2" NA 0.360869565217391 0.34 0.0206683560342096 0 1
"240" "2" "64" 1 0 "1" NA 0 0 "TestProcAB" 0 0 0 "2" NA 0.360869565217391 0.34 0.0206683560342096 0 1
"241" "2" "65" 1 0 "3" NA 0 0 "TestProcAB" 0 0 0 "2" NA 0.360869565217391 0.34 0.0206683560342096 0 1
"242" "2" "66" 1 1 "0" NA 0 1 "TestProcAB" 0 0 0 "1" NA 0.360869565217391 0.34 0.0206683560342096 0 1
"243" "2" "67" 1 1 "3" NA 0 1 "TestProcAB" 0 0 0 "2" NA 0.360869565217391 0.34 0.0206683560342096 0 1
"244" "2" "68" 1 1 "8" NA 0 1 "TestProcAB" 0 0 0 "2" NA 0.360869565217391 0.34 0.0206683560342096 0 1
"245" "2" "69" 1 1 "8" NA 0 1 "TestProcAB" 0 0 0 "2" NA 0.360869565217391 0.34 0.0206683560342096 0 1
"246" "2" "70" 1 1 "3" NA 0 1 "TestProcAB" 0 0 0 "2" NA 0.360869565217391 0.34 0.0206683560342096 0 1
"247" "2" "71" 1 1 "1" NA 0 1 "TestProcAB" 0 0 0 "2" NA 0.360869565217391 0.34 0.0206683560342096 0 1
"248" "2" "72" 0 1 "1" NA 0 0 "TestProcAB" 0 0 1 "2" NA 0.360869565217391 0.34 0.0206683560342096 0 1
"249" "2" "73" 1 0 "3" NA 0 0 "TestProcAB" 0 0 0 "2" NA 0.360869565217391 0.34 0.0206683560342096 0 1
"250" "2" "74" 1 1 "0" NA 0 1 "TestProcAB" 0 0 0 "1" NA 0.360869565217391 0.34 0.0206683560342096 0 1
"251" "2" "75" 1 0 "8" NA 0 0 "TestProcAB" 0 0 0 "2" NA 0.360869565217391 0.34 0.0206683560342096 0 1
"252" "2" "76" 1 1 "8" NA 0 1 "TestProcAB" 0 0 0 "2" NA 0.360869565217391 0.34 0.0206683560342096 0 1
"253" "2" "77" 1 1 "8" NA 0 1 "TestProcAB" 0 0 0 "2" NA 0.360869565217391 0.34 0.0206683560342096 0 1
"254" "2" "78" 1 1 "1" NA 0 1 "TestProcAB" 0 0 0 "2" NA 0.360869565217391 0.34 0.0206683560342096 0 1
"255" "2" "79" 1 1 "8" NA 0 1 "TestProcAB" 0 0 0 "2" NA 0.360869565217391 0.34 0.0206683560342096 0 1
"256" "2" "80" 1 1 "3" NA 0 1 "TestProcAB" 0 0 0 "2" NA 0.360869565217391 0.34 0.0206683560342096 0 1
"257" "2" "81" 1 1 "0" NA 0 1 "TestProcAB" 0 0 0 "1" NA 0.360869565217391 0.34 0.0206683560342096 0 1
"258" "2" "82" 1 0 "3" NA 0 0 "TestProcAB" 0 0 0 "2" NA 0.360869565217391 0.34 0.0206683560342096 0 1
"259" "2" "83" 1 0 "1" NA 0 0 "TestProcAB" 0 0 0 "2" NA 0.360869565217391 0.34 0.0206683560342096 0 1
"260" "2" "84" 1 0 "3" NA 0 0 "TestProcAB" 0 0 0 "2" NA 0.360869565217391 0.34 0.0206683560342096 0 1
"261" "2" "85" 1 1 "8" NA 0 1 "TestProcAB" 0 0 0 "2" NA 0.360869565217391 0.34 0.0206683560342096 0 1
"262" "2" "86" 1 1 "1" NA 0 1 "TestProcAB" 0 0 0 "2" NA 0.360869565217391 0.34 0.0206683560342096 0 1
"263" "2" "87" 0 1 "0" NA 0 1 "TestProcAB" 0 0 0 "1" NA 0.360869565217391 0.34 0.0206683560342096 0 1
"264" "2" "88" 1 1 "8" NA 0 1 "TestProcAB" 0 0 0 "2" NA 0.360869565217391 0.34 0.0206683560342096 0 1
"265" "2" "89" 0 1 "1" NA 0 0 "TestProcAB" 0 0 1 "2" NA 0.360869565217391 0.34 0.0206683560342096 0 1
"266" "2" "90" 1 1 "3" NA 0 1 "TestProcAB" 0 0 0 "2" NA 0.360869565217391 0.34 0.0206683560342096 0 1
"267" "2" "91" 1 1 "1" NA 0 1 "TestProcAB" 0 0 0 "2" NA 0.360869565217391 0.34 0.0206683560342096 0 1
"268" "2" "92" 1 0 "1" NA 0 0 "TestProcAB" 0 0 0 "2" NA 0.360869565217391 0.34 0.0206683560342096 0 1
"269" "2" "93" 1 1 "8" NA 0 1 "TestProcAB" 0 0 0 "2" NA 0.360869565217391 0.34 0.0206683560342096 0 1
"270" "2" "94" 1 1 "8" NA 0 1 "TestProcAB" 0 0 0 "2" NA 0.360869565217391 0.34 0.0206683560342096 0 1
"271" "2" "95" 1 0 "3" NA 0 0 "TestProcAB" 0 0 0 "2" NA 0.360869565217391 0.34 0.0206683560342096 0 1
"272" "2" "96" 1 1 "0" NA 0 1 "TestProcAB" 0 0 0 "1" NA 0.360869565217391 0.34 0.0206683560342096 0 1
"273" "2" "97" 1 0 "3" NA 0 0 "TestProcAB" 0 0 0 "2" NA 0.360869565217391 0.34 0.0206683560342096 0 1
"274" "2" "98" 1 0 "0" NA 0 0 "TestProcAB" 0 0 0 "1" NA 0.360869565217391 0.34 0.0206683560342096 0 1
"275" "2" "99" 1 1 "8" NA 0 1 "TestProcAB" 0 0 0 "2" NA 0.360869565217391 0.34 0.0206683560342096 0 1
"276" "2" "100" 1 0 "3" NA 0 0 "TestProcAB" 0 0 0 "2" NA 0.360869565217391 0.34 0.0206683560342096 0 1
"277" "2" "101" 1 1 "8" NA 0 1 "TestProcAB" 0 0 0 "2" NA 0.360869565217391 0.34 0.0206683560342096 0 1
"278" "2" "102" 1 0 "1" NA 0 0 "TestProcAB" 0 0 0 "2" NA 0.360869565217391 0.34 0.0206683560342096 0 1
"279" "2" "103" 0 1 "1" NA 0 0 "TestProcAB" 0 0 1 "2" NA 0.360869565217391 0.34 0.0206683560342096 0 1
"280" "2" "104" 1 1 "3" NA 0 1 "TestProcAB" 0 0 0 "2" NA 0.360869565217391 0.34 0.0206683560342096 0 1
"281" "2" "105" 1 1 "3" NA 0 1 "TestProcAB" 0 0 0 "2" NA 0.360869565217391 0.34 0.0206683560342096 0 1
"282" "2" "106" 1 0 "3" NA 0 0 "TestProcAB" 0 0 0 "2" NA 0.360869565217391 0.34 0.0206683560342096 0 1
"283" "2" "107" 1 1 "8" NA 0 1 "TestProcAB" 0 0 0 "2" NA 0.360869565217391 0.34 0.0206683560342096 0 1
"284" "2" "108" 1 0 "8" NA 0 0 "TestProcAB" 0 0 0 "2" NA 0.360869565217391 0.34 0.0206683560342096 0 1
"285" "2" "109" 1 1 "1" NA 0 1 "TestProcAB" 0 0 0 "2" NA 0.360869565217391 0.34 0.0206683560342096 0 1
"286" "2" "110" 1 0 "0" NA 0 0 "TestProcAB" 0 0 0 "1" NA 0.360869565217391 0.34 0.0206683560342096 0 1
"287" "2" "111" 0 1 "1" NA 0 0 "TestProcAB" 0 0 1 "2" NA 0.360869565217391 0.34 0.0206683560342096 0 1
"288" "2" "112" 1 1 "0" NA 0 1 "TestProcAB" 0 0 0 "1" NA 0.360869565217391 0.34 0.0206683560342096 0 1
"289" "2" "113" 1 1 "1" NA 0 1 "TestProcAB" 0 0 0 "2" NA 0.360869565217391 0.34 0.0206683560342096 0 1
"290" "2" "114" 1 0 "3" NA 1 0 "TestProcAB" 0 1 0 "2" NA 0.360869565217391 0.34 0.0206683560342096 0 1
"291" "2" "115" 0 1 "1" NA 0 0 "TestProcAB" 0 0 1 "2" NA 0.360869565217391 0.34 0.0206683560342096 0 1
"292" "2" "116" 1 1 "8" NA 0 1 "TestProcAB" 0 0 0 "2" NA 0.360869565217391 0.34 0.0206683560342096 0 1
"293" "2" "117" 1 0 "3" NA 0 0 "TestProcAB" 0 0 0 "2" NA 0.360869565217391 0.34 0.0206683560342096 0 1
"294" "2" "118" 1 1 "8" NA 0 1 "TestProcAB" 0 0 0 "2" NA 0.360869565217391 0.34 0.0206683560342096 0 1
"295" "2" "119" 1 1 "0" NA 0 1 "TestProcAB" 0 0 0 "1" NA 0.360869565217391 0.34 0.0206683560342096 0 1
"296" "2" "120" 1 1 "1" NA 0 1 "TestProcAB" 0 0 0 "2" NA 0.360869565217391 0.34 0.0206683560342096 0 1
"297" "2" "121" 1 0 "3" NA 0 0 "TestProcAB" 0 0 0 "2" NA 0.360869565217391 0.34 0.0206683560342096 0 1
"298" "2" "122" 1 1 "8" NA 0 1 "TestProcAB" 0 0 0 "2" NA 0.360869565217391 0.34 0.0206683560342096 0 1
"299" "2" "123" 1 1 "1" NA 0 1 "TestProcAB" 0 0 0 "2" NA 0.360869565217391 0.34 0.0206683560342096 0 1
"300" "2" "124" 1 1 "8" NA 0 1 "TestProcAB" 0 0 0 "2" NA 0.360869565217391 0.34 0.0206683560342096 0 1
"301" "2" "125" 1 0 "3" NA 0 0 "TestProcAB" 0 0 0 "2" NA 0.360869565217391 0.34 0.0206683560342096 0 1
"302" "2" "126" 1 0 "3" NA 0 0 "TestProcAB" 0 0 0 "2" NA 0.360869565217391 0.34 0.0206683560342096 0 1
"303" "2" "127" 1 1 "8" NA 0 1 "TestProcAB" 0 0 0 "2" NA 0.360869565217391 0.34 0.0206683560342096 0 1
"304" "2" "128" 1 1 "1" NA 0 1 "TestProcAB" 0 0 0 "2" NA 0.360869565217391 0.34 0.0206683560342096 0 1
"305" "2" "129" 1 1 "1" NA 0 1 "TestProcAB" 0 0 0 "2" NA 0.360869565217391 0.34 0.0206683560342096 0 1
"306" "2" "130" 1 1 "0" NA 0 1 "TestProcAB" 0 0 0 "1" NA 0.360869565217391 0.34 0.0206683560342096 0 1
"307" "2" "131" 1 1 "3" NA 0 1 "TestProcAB" 0 0 0 "2" NA 0.360869565217391 0.34 0.0206683560342096 0 1
"308" "2" "132" 1 1 "8" NA 0 1 "TestProcAB" 0 0 0 "2" NA 0.360869565217391 0.34 0.0206683560342096 0 1
"309" "2" "133" 1 1 "8" NA 0 1 "TestProcAB" 0 0 0 "2" NA 0.360869565217391 0.34 0.0206683560342096 0 1
"310" "2" "134" 1 1 "8" NA 0 1 "TestProcAB" 0 0 0 "2" NA 0.360869565217391 0.34 0.0206683560342096 0 1
"311" "2" "135" 1 1 "1" NA 0 1 "TestProcAB" 0 0 0 "2" NA 0.360869565217391 0.34 0.0206683560342096 0 1
"312" "2" "136" 1 0 "0" NA 0 0 "TestProcAB" 0 0 0 "1" NA 0.360869565217391 0.34 0.0206683560342096 0 1
"313" "2" "137" 1 1 "1" NA 0 1 "TestProcAB" 0 0 0 "2" NA 0.360869565217391 0.34 0.0206683560342096 0 1
"314" "2" "138" 1 1 "3" NA 0 1 "TestProcAB" 0 0 0 "2" NA 0.360869565217391 0.34 0.0206683560342096 0 1
"315" "2" "139" 1 1 "3" NA 0 1 "TestProcAB" 0 0 0 "2" NA 0.360869565217391 0.34 0.0206683560342096 0 1
"316" "2" "140" 1 1 "8" NA 0 1 "TestProcAB" 0 0 0 "2" NA 0.360869565217391 0.34 0.0206683560342096 0 1
"317" "2" "141" 1 1 "0" NA 0 1 "TestProcAB" 0 0 0 "1" NA 0.360869565217391 0.34 0.0206683560342096 0 1
"318" "2" "142" 1 1 "8" NA 0 1 "TestProcAB" 0 0 0 "2" NA 0.360869565217391 0.34 0.0206683560342096 0 1
"319" "2" "143" 1 1 "1" NA 0 1 "TestProcAB" 0 0 0 "2" NA 0.360869565217391 0.34 0.0206683560342096 0 1
"320" "2" "144" 1 0 "3" NA 0 0 "TestProcAB" 0 0 0 "2" NA 0.360869565217391 0.34 0.0206683560342096 0 1
"321" "2" "145" 0 1 "1" NA 0 0 "TestProcAB" 0 0 1 "2" NA 0.360869565217391 0.34 0.0206683560342096 0 1
"322" "2" "146" 1 1 "3" NA 0 1 "TestProcAB" 0 0 0 "2" NA 0.360869565217391 0.34 0.0206683560342096 0 1
"323" "2" "147" 1 1 "1" NA 1 0 "TestProcAB" 1 0 0 "2" NA 0.360869565217391 0.34 0.0206683560342096 0 1
"324" "2" "148" 1 1 "3" NA 0 1 "TestProcAB" 0 0 0 "2" NA 0.360869565217391 0.34 0.0206683560342096 0 1
"325" "2" "149" 1 1 "8" NA 0 1 "TestProcAB" 0 0 0 "2" NA 0.360869565217391 0.34 0.0206683560342096 0 1
"326" "2" "150" 1 1 "0" NA 0 1 "TestProcAB" 0 0 0 "1" NA 0.360869565217391 0.34 0.0206683560342096 0 1
"327" "2" "151" 1 0 "1" NA 0 0 "TestProcAB" 0 0 0 "2" NA 0.360869565217391 0.34 0.0206683560342096 0 1
"328" "2" "152" 1 0 "3" NA 0 0 "TestProcAB" 0 0 0 "2" NA 0.360869565217391 0.34 0.0206683560342096 0 1
"329" "2" "153" 1 1 "8" NA 0 1 "TestProcAB" 0 0 0 "2" NA 0.360869565217391 0.34 0.0206683560342096 0 1
"330" "2" "154" 1 0 "0" NA 0 0 "TestProcAB" 0 0 0 "1" NA 0.360869565217391 0.34 0.0206683560342096 0 1
"331" "2" "155" 1 0 "1" NA 0 0 "TestProcAB" 0 0 0 "2" NA 0.360869565217391 0.34 0.0206683560342096 0 1
"332" "2" "156" 1 1 "1" NA 0 1 "TestProcAB" 0 0 0 "2" NA 0.360869565217391 0.34 0.0206683560342096 0 1
"333" "2" "157" 1 1 "8" NA 0 1 "TestProcAB" 0 0 0 "2" NA 0.360869565217391 0.34 0.0206683560342096 0 1
"334" "2" "158" 1 1 "8" NA 0 1 "TestProcAB" 0 0 0 "2" NA 0.360869565217391 0.34 0.0206683560342096 0 1
"335" "2" "159" 1 0 "3" NA 0 0 "TestProcAB" 0 0 0 "2" NA 0.360869565217391 0.34 0.0206683560342096 0 1
"336" "2" "160" 1 1 "3" NA 0 1 "TestProcAB" 0 0 0 "2" NA 0.360869565217391 0.34 0.0206683560342096 0 1
"337" "2" "161" 1 1 "1" NA 0 1 "TestProcAB" 0 0 0 "2" NA 0.360869565217391 0.34 0.0206683560342096 0 1
"338" "2" "162" 1 0 "8" NA 0 0 "TestProcAB" 0 0 0 "2" NA 0.360869565217391 0.34 0.0206683560342096 0 1
"339" "2" "163" 1 1 "3" NA 0 1 "TestProcAB" 0 0 0 "2" NA 0.360869565217391 0.34 0.0206683560342096 0 1
"340" "2" "164" 1 1 "1" NA 0 1 "TestProcAB" 0 0 0 "2" NA 0.360869565217391 0.34 0.0206683560342096 0 1
"341" "2" "165" 1 0 "3" NA 0 0 "TestProcAB" 0 0 0 "2" NA 0.360869565217391 0.34 0.0206683560342096 0 1
"342" "2" "166" 1 1 "0" NA 0 1 "TestProcAB" 0 0 0 "1" NA 0.360869565217391 0.34 0.0206683560342096 0 1
"343" "2" "167" 1 1 "8" NA 0 1 "TestProcAB" 0 0 0 "2" NA 0.360869565217391 0.34 0.0206683560342096 0 1
"344" "2" "168" 1 1 "1" NA 0 1 "TestProcAB" 0 0 0 "2" NA 0.360869565217391 0.34 0.0206683560342096 0 1
"345" "2" "169" 1 1 "3" NA 0 1 "TestProcAB" 0 0 0 "2" NA 0.360869565217391 0.34 0.0206683560342096 0 1
"346" "2" "170" 1 1 "8" NA 0 1 "TestProcAB" 0 0 0 "2" NA 0.360869565217391 0.34 0.0206683560342096 0 1
"347" "2" "171" 0 1 "0" NA 0 1 "TestProcAB" 0 0 0 "1" NA 0.360869565217391 0.34 0.0206683560342096 0 1
"348" "2" "172" 1 1 "8" NA 0 1 "TestProcAB" 0 0 0 "2" NA 0.360869565217391 0.34 0.0206683560342096 0 1
"349" "2" "173" 1 1 "1" NA 0 1 "TestProcAB" 0 0 0 "2" NA 0.360869565217391 0.34 0.0206683560342096 0 1
"350" "2" "174" 1 1 "3" NA 0 1 "TestProcAB" 0 0 0 "2" NA 0.360869565217391 0.34 0.0206683560342096 0 1
"351" "2" "175" 1 1 "1" NA 0 1 "TestProcAB" 0 0 0 "2" NA 0.360869565217391 0.34 0.0206683560342096 0 1
"352" "2" "176" 1 0 "8" NA 0 0 "TestProcAB" 0 0 0 "2" NA 0.360869565217391 0.34 0.0206683560342096 0 1
"353" "2" "177" 1 1 "3" NA 0 1 "TestProcAB" 0 0 0 "2" NA 0.360869565217391 0.34 0.0206683560342096 0 1
"354" "2" "178" 1 1 "0" NA 0 1 "TestProcAB" 0 0 0 "1" NA 0.360869565217391 0.34 0.0206683560342096 0 1
"355" "2" "179" 1 1 "1" NA 0 1 "TestProcAB" 0 0 0 "2" NA 0.360869565217391 0.34 0.0206683560342096 0 1
"356" "2" "180" 1 1 "8" NA 0 1 "TestProcAB" 0 0 0 "2" NA 0.360869565217391 0.34 0.0206683560342096 0 1
"357" "2" "181" 1 1 "3" NA 0 1 "TestProcAB" 0 0 0 "2" NA 0.360869565217391 0.34 0.0206683560342096 0 1
"358" "2" "182" 1 1 "1" NA 1 0 "TestProcAB" 1 0 0 "2" NA 0.360869565217391 0.34 0.0206683560342096 0 1
"359" "2" "183" 1 1 "8" NA 0 1 "TestProcAB" 0 0 0 "2" NA 0.360869565217391 0.34 0.0206683560342096 0 1
"360" "2" "184" 1 1 "3" NA 0 1 "TestProcAB" 0 0 0 "2" NA 0.360869565217391 0.34 0.0206683560342096 0 1
"361" "2" "185" 1 0 "0" NA 1 0 "TestProcAB" 0 1 0 "1" NA 0.360869565217391 0.34 0.0206683560342096 0 1
"362" "2" "186" 1 1 "1" NA 0 1 "TestProcAB" 0 0 0 "2" NA 0.360869565217391 0.34 0.0206683560342096 0 1
"363" "2" "187" 1 1 "3" NA 0 1 "TestProcAB" 0 0 0 "2" NA 0.360869565217391 0.34 0.0206683560342096 0 1
"364" "2" "188" 1 1 "8" NA 0 1 "TestProcAB" 0 0 0 "2" NA 0.360869565217391 0.34 0.0206683560342096 0 1
"365" "2" "189" 1 1 "0" NA 0 1 "TestProcAB" 0 0 0 "1" NA 0.360869565217391 0.34 0.0206683560342096 0 1
"366" "2" "190" 1 1 "1" NA 0 1 "TestProcAB" 0 0 0 "2" NA 0.360869565217391 0.34 0.0206683560342096 0 1
"367" "2" "191" 1 1 "8" NA 0 1 "TestProcAB" 0 0 0 "2" NA 0.360869565217391 0.34 0.0206683560342096 0 1
"368" "2" "192" 1 1 "8" NA 0 1 "TestProcAB" 0 0 0 "2" NA 0.360869565217391 0.34 0.0206683560342096 0 1
"369" "2" "193" 1 1 "3" NA 0 1 "TestProcAB" 0 0 0 "2" NA 0.360869565217391 0.34 0.0206683560342096 0 1
"370" "2" "194" 1 1 "1" NA 0 1 "TestProcAB" 0 0 0 "2" NA 0.360869565217391 0.34 0.0206683560342096 0 1
"371" "2" "195" 1 1 "3" NA 0 1 "TestProcAB" 0 0 0 "2" NA 0.360869565217391 0.34 0.0206683560342096 0 1
"372" "2" "196" 1 1 "8" NA 0 1 "TestProcAB" 0 0 0 "2" NA 0.360869565217391 0.34 0.0206683560342096 0 1
"373" "2" "197" 1 1 "1" NA 0 1 "TestProcAB" 0 0 0 "2" NA 0.360869565217391 0.34 0.0206683560342096 0 1
"374" "2" "198" 1 0 "3" NA 0 0 "TestProcAB" 0 0 0 "2" NA 0.360869565217391 0.34 0.0206683560342096 0 1
"375" "2" "199" 1 0 "1" NA 0 0 "TestProcAB" 0 0 0 "2" NA 0.360869565217391 0.34 0.0206683560342096 0 1
"376" "2" "200" 1 1 "0" NA 0 1 "TestProcAB" 0 0 0 "1" NA 0.360869565217391 0.34 0.0206683560342096 0 1
"377" "2" "201" 1 1 "3" NA 0 1 "TestProcAB" 0 0 0 "2" NA 0.360869565217391 0.34 0.0206683560342096 0 1
"378" "2" "202" 1 1 "8" NA 0 1 "TestProcAB" 0 0 0 "2" NA 0.360869565217391 0.34 0.0206683560342096 0 1
"379" "2" "203" 1 1 "8" NA 0 1 "TestProcAB" 0 0 0 "2" NA 0.360869565217391 0.34 0.0206683560342096 0 1
"380" "2" "204" 0 1 "1" NA 0 1 "TestProcAB" 0 0 0 "2" NA 0.360869565217391 0.34 0.0206683560342096 0 1
"381" "2" "205" 1 1 "3" NA 0 1 "TestProcAB" 0 0 0 "2" NA 0.360869565217391 0.34 0.0206683560342096 0 1
"382" "2" "206" 1 1 "8" NA 0 1 "TestProcAB" 0 0 0 "2" NA 0.360869565217391 0.34 0.0206683560342096 0 1
"383" "2" "207" 1 1 "3" NA 0 1 "TestProcAB" 0 0 0 "2" NA 0.360869565217391 0.34 0.0206683560342096 0 1
"384" "2" "208" 1 1 "1" NA 0 1 "TestProcAB" 0 0 0 "2" NA 0.360869565217391 0.34 0.0206683560342096 0 1
"385" "2" "209" 1 1 "0" NA 0 1 "TestProcAB" 0 0 0 "1" NA 0.360869565217391 0.34 0.0206683560342096 0 1
"386" "2" "210" 1 1 "8" NA 0 1 "TestProcAB" 0 0 0 "2" NA 0.360869565217391 0.34 0.0206683560342096 0 1
"387" "2" "211" 1 1 "3" NA 0 1 "TestProcAB" 0 0 0 "2" NA 0.360869565217391 0.34 0.0206683560342096 0 1
"388" "2" "212" 1 1 "8" NA 0 1 "TestProcAB" 0 0 0 "2" NA 0.360869565217391 0.34 0.0206683560342096 0 1
"389" "2" "213" 1 1 "1" NA 0 1 "TestProcAB" 0 0 0 "2" NA 0.360869565217391 0.34 0.0206683560342096 0 1
"390" "2" "214" 1 0 "3" NA 0 0 "TestProcAB" 0 0 0 "2" NA 0.360869565217391 0.34 0.0206683560342096 0 1
"391" "2" "215" 1 1 "0" NA 0 1 "TestProcAB" 0 0 0 "1" NA 0.360869565217391 0.34 0.0206683560342096 0 1
"392" "2" "216" 1 1 "1" NA 0 1 "TestProcAB" 0 0 0 "2" NA 0.360869565217391 0.34 0.0206683560342096 0 1
"393" "3" "21" 1 1 "0" NA 0 1 "TestProcAB" 0 0 0 "1" NA 0.637037037037037 0.654088050314465 0.368331133027879 0 1
"394" "3" "22" 1 1 "1" NA 0 1 "TestProcAB" 0 0 0 "2" NA 0.637037037037037 0.654088050314465 0.368331133027879 0 1
"395" "3" "23" 1 0 "3" NA 0 0 "TestProcAB" 0 0 0 "2" NA 0.637037037037037 0.654088050314465 0.368331133027879 0 1
"396" "3" "24" 1 1 "8" NA 0 1 "TestProcAB" 0 0 0 "2" NA 0.637037037037037 0.654088050314465 0.368331133027879 0 1
"397" "3" "25" 1 1 "8" NA 0 1 "TestProcAB" 0 0 0 "2" NA 0.637037037037037 0.654088050314465 0.368331133027879 0 1
"398" "3" "26" 1 1 "1" NA 0 1 "TestProcAB" 0 0 0 "2" NA 0.637037037037037 0.654088050314465 0.368331133027879 0 1
"399" "3" "27" 1 0 "3" NA 0 0 "TestProcAB" 0 0 0 "2" NA 0.637037037037037 0.654088050314465 0.368331133027879 0 1
"400" "3" "28" 1 1 "8" NA 0 1 "TestProcAB" 0 0 0 "2" NA 0.637037037037037 0.654088050314465 0.368331133027879 0 1
"401" "3" "29" 0 1 "1" NA 0 0 "TestProcAB" 0 0 1 "2" NA 0.637037037037037 0.654088050314465 0.368331133027879 0 1
"402" "3" "30" 1 1 "1" NA 0 1 "TestProcAB" 0 0 0 "2" NA 0.637037037037037 0.654088050314465 0.368331133027879 0 1
"403" "3" "31" 1 1 "0" NA 0 1 "TestProcAB" 0 0 0 "1" NA 0.637037037037037 0.654088050314465 0.368331133027879 0 1
"404" "3" "32" 1 0 "3" NA 0 0 "TestProcAB" 0 0 0 "2" NA 0.637037037037037 0.654088050314465 0.368331133027879 0 1
"405" "3" "33" 1 0 "8" NA 0 0 "TestProcAB" 0 0 0 "2" NA 0.637037037037037 0.654088050314465 0.368331133027879 0 1
"406" "3" "34" 1 1 "3" NA 0 1 "TestProcAB" 0 0 0 "2" NA 0.637037037037037 0.654088050314465 0.368331133027879 0 1
"407" "3" "35" 1 1 "8" NA 0 1 "TestProcAB" 0 0 0 "2" NA 0.637037037037037 0.654088050314465 0.368331133027879 0 1
"408" "3" "36" 1 1 "1" NA 0 1 "TestProcAB" 0 0 0 "2" NA 0.637037037037037 0.654088050314465 0.368331133027879 0 1
"409" "3" "37" 1 0 "3" NA 0 0 "TestProcAB" 0 0 0 "2" NA 0.637037037037037 0.654088050314465 0.368331133027879 0 1
"410" "3" "38" 1 1 "3" NA 0 1 "TestProcAB" 0 0 0 "2" NA 0.637037037037037 0.654088050314465 0.368331133027879 0 1
"411" "3" "39" 1 1 "1" NA 0 1 "TestProcAB" 0 0 0 "2" NA 0.637037037037037 0.654088050314465 0.368331133027879 0 1
"412" "3" "40" 1 1 "0" NA 0 1 "TestProcAB" 0 0 0 "1" NA 0.637037037037037 0.654088050314465 0.368331133027879 0 1
"413" "3" "41" 1 0 "8" NA 0 0 "TestProcAB" 0 0 0 "2" NA 0.637037037037037 0.654088050314465 0.368331133027879 0 1
"414" "3" "42" 0 1 "0" NA 0 1 "TestProcAB" 0 0 0 "1" NA 0.637037037037037 0.654088050314465 0.368331133027879 0 1
"415" "3" "43" 1 0 "1" NA 0 0 "TestProcAB" 0 0 0 "2" NA 0.637037037037037 0.654088050314465 0.368331133027879 0 1
"416" "3" "44" 1 1 "8" NA 0 1 "TestProcAB" 0 0 0 "2" NA 0.637037037037037 0.654088050314465 0.368331133027879 0 1
"417" "3" "45" 1 1 "8" NA 0 1 "TestProcAB" 0 0 0 "2" NA 0.637037037037037 0.654088050314465 0.368331133027879 0 1
"418" "3" "46" 1 0 "3" NA 0 0 "TestProcAB" 0 0 0 "2" NA 0.637037037037037 0.654088050314465 0.368331133027879 0 1
"419" "3" "47" 1 0 "3" NA 0 0 "TestProcAB" 0 0 0 "2" NA 0.637037037037037 0.654088050314465 0.368331133027879 0 1
"420" "3" "48" 0 1 "1" NA 0 0 "TestProcAB" 0 0 1 "2" NA 0.637037037037037 0.654088050314465 0.368331133027879 0 1
"421" "3" "49" 1 1 "0" NA 0 1 "TestProcAB" 0 0 0 "1" NA 0.637037037037037 0.654088050314465 0.368331133027879 0 1
"422" "3" "50" 1 1 "8" NA 0 1 "TestProcAB" 0 0 0 "2" NA 0.637037037037037 0.654088050314465 0.368331133027879 0 1
"423" "3" "51" 1 1 "1" NA 0 1 "TestProcAB" 0 0 0 "2" NA 0.637037037037037 0.654088050314465 0.368331133027879 0 1
"424" "3" "52" 0 0 "1" NA 0 0 "TestProcAB" 0 0 0 "2" NA 0.637037037037037 0.654088050314465 0.368331133027879 0 1
"425" "3" "53" 1 0 "3" NA 0 0 "TestProcAB" 0 0 0 "2" NA 0.637037037037037 0.654088050314465 0.368331133027879 0 1
"426" "3" "54" 1 1 "3" NA 0 1 "TestProcAB" 0 0 0 "2" NA 0.637037037037037 0.654088050314465 0.368331133027879 0 1
"427" "3" "55" 1 1 "8" NA 0 1 "TestProcAB" 0 0 0 "2" NA 0.637037037037037 0.654088050314465 0.368331133027879 0 1
"428" "3" "56" 1 0 "3" NA 0 0 "TestProcAB" 0 0 0 "2" NA 0.637037037037037 0.654088050314465 0.368331133027879 0 1
"429" "3" "57" 1 0 "3" NA 0 0 "TestProcAB" 0 0 0 "2" NA 0.637037037037037 0.654088050314465 0.368331133027879 0 1
"430" "3" "58" 1 1 "1" NA 0 1 "TestProcAB" 0 0 0 "2" NA 0.637037037037037 0.654088050314465 0.368331133027879 0 1
"431" "3" "59" 1 1 "8" NA 0 1 "TestProcAB" 0 0 0 "2" NA 0.637037037037037 0.654088050314465 0.368331133027879 0 1
"432" "3" "60" 1 1 "8" NA 0 1 "TestProcAB" 0 0 0 "2" NA 0.637037037037037 0.654088050314465 0.368331133027879 0 1
"433" "3" "61" 1 1 "0" NA 0 1 "TestProcAB" 0 0 0 "1" NA 0.637037037037037 0.654088050314465 0.368331133027879 0 1
"434" "3" "62" 0 1 "1" NA 0 0 "TestProcAB" 0 0 1 "2" NA 0.637037037037037 0.654088050314465 0.368331133027879 0 1
"435" "3" "63" 1 1 "0" NA 0 1 "TestProcAB" 0 0 0 "1" NA 0.637037037037037 0.654088050314465 0.368331133027879 0 1
"436" "3" "64" 1 1 "8" NA 0 1 "TestProcAB" 0 0 0 "2" NA 0.637037037037037 0.654088050314465 0.368331133027879 0 1
"437" "3" "65" 1 1 "3" NA 0 1 "TestProcAB" 0 0 0 "2" NA 0.637037037037037 0.654088050314465 0.368331133027879 0 1
"438" "3" "66" 1 1 "1" NA 0 1 "TestProcAB" 0 0 0 "2" NA 0.637037037037037 0.654088050314465 0.368331133027879 0 1
"439" "3" "67" 1 1 "1" NA 0 1 "TestProcAB" 0 0 0 "2" NA 0.637037037037037 0.654088050314465 0.368331133027879 0 1
"440" "3" "68" 1 1 "8" NA 0 1 "TestProcAB" 0 0 0 "2" NA 0.637037037037037 0.654088050314465 0.368331133027879 0 1
"441" "3" "69" 1 1 "3" NA 0 1 "TestProcAB" 0 0 0 "2" NA 0.637037037037037 0.654088050314465 0.368331133027879 0 1
"442" "3" "70" 1 1 "8" NA 0 1 "TestProcAB" 0 0 0 "2" NA 0.637037037037037 0.654088050314465 0.368331133027879 0 1
"443" "3" "71" 0 1 "1" NA 0 0 "TestProcAB" 0 0 1 "2" NA 0.637037037037037 0.654088050314465 0.368331133027879 0 1
"444" "3" "72" 1 1 "0" NA 0 1 "TestProcAB" 0 0 0 "1" NA 0.637037037037037 0.654088050314465 0.368331133027879 0 1
"445" "3" "73" 1 0 "3" NA 0 0 "TestProcAB" 0 0 0 "2" NA 0.637037037037037 0.654088050314465 0.368331133027879 0 1
"446" "3" "74" 1 1 "1" NA 0 1 "TestProcAB" 0 0 0 "2" NA 0.637037037037037 0.654088050314465 0.368331133027879 0 1
"447" "3" "75" 1 1 "8" NA 0 1 "TestProcAB" 0 0 0 "2" NA 0.637037037037037 0.654088050314465 0.368331133027879 0 1
"448" "3" "76" 1 1 "3" NA 0 1 "TestProcAB" 0 0 0 "2" NA 0.637037037037037 0.654088050314465 0.368331133027879 0 1
"449" "3" "77" 1 1 "1" NA 0 1 "TestProcAB" 0 0 0 "2" NA 0.637037037037037 0.654088050314465 0.368331133027879 0 1
"450" "3" "78" 1 1 "3" NA 0 1 "TestProcAB" 0 0 0 "2" NA 0.637037037037037 0.654088050314465 0.368331133027879 0 1
"451" "3" "79" 1 0 "3" NA 0 0 "TestProcAB" 0 0 0 "2" NA 0.637037037037037 0.654088050314465 0.368331133027879 0 1
"452" "3" "80" 1 1 "1" NA 0 1 "TestProcAB" 0 0 0 "2" NA 0.637037037037037 0.654088050314465 0.368331133027879 0 1
"453" "3" "81" 1 1 "0" NA 0 1 "TestProcAB" 0 0 0 "1" NA 0.637037037037037 0.654088050314465 0.368331133027879 0 1
"454" "3" "82" 1 1 "8" NA 0 1 "TestProcAB" 0 0 0 "2" NA 0.637037037037037 0.654088050314465 0.368331133027879 0 1
"455" "3" "83" 1 1 "8" NA 0 1 "TestProcAB" 0 0 0 "2" NA 0.637037037037037 0.654088050314465 0.368331133027879 0 1
"456" "3" "84" 1 0 "3" NA 0 0 "TestProcAB" 0 0 0 "2" NA 0.637037037037037 0.654088050314465 0.368331133027879 0 1
"457" "3" "85" 1 1 "0" NA 0 1 "TestProcAB" 0 0 0 "1" NA 0.637037037037037 0.654088050314465 0.368331133027879 0 1
"458" "3" "86" 1 1 "1" NA 0 1 "TestProcAB" 0 0 0 "2" NA 0.637037037037037 0.654088050314465 0.368331133027879 0 1
"459" "3" "87" 1 1 "8" NA 0 1 "TestProcAB" 0 0 0 "2" NA 0.637037037037037 0.654088050314465 0.368331133027879 0 1
"460" "3" "88" 1 0 "3" NA 0 0 "TestProcAB" 0 0 0 "2" NA 0.637037037037037 0.654088050314465 0.368331133027879 0 1
"461" "3" "89" 1 1 "1" NA 0 1 "TestProcAB" 0 0 0 "2" NA 0.637037037037037 0.654088050314465 0.368331133027879 0 1
"462" "3" "90" 1 1 "8" NA 0 1 "TestProcAB" 0 0 0 "2" NA 0.637037037037037 0.654088050314465 0.368331133027879 0 1
"463" "3" "91" 0 1 "1" NA 0 0 "TestProcAB" 0 0 1 "2" NA 0.637037037037037 0.654088050314465 0.368331133027879 0 1
"464" "3" "92" 1 0 "3" NA 0 0 "TestProcAB" 0 0 0 "2" NA 0.637037037037037 0.654088050314465 0.368331133027879 0 1
"465" "3" "93" 1 1 "1" NA 0 1 "TestProcAB" 0 0 0 "2" NA 0.637037037037037 0.654088050314465 0.368331133027879 0 1
"466" "3" "94" 1 1 "8" NA 0 1 "TestProcAB" 0 0 0 "2" NA 0.637037037037037 0.654088050314465 0.368331133027879 0 1
"467" "3" "95" 1 1 "3" NA 0 1 "TestProcAB" 0 0 0 "2" NA 0.637037037037037 0.654088050314465 0.368331133027879 0 1
"468" "3" "96" 1 1 "8" NA 0 1 "TestProcAB" 0 0 0 "2" NA 0.637037037037037 0.654088050314465 0.368331133027879 0 1
"469" "3" "97" 1 1 "0" NA 0 1 "TestProcAB" 0 0 0 "1" NA 0.637037037037037 0.654088050314465 0.368331133027879 0 1
"470" "3" "98" 1 0 "3" NA 0 0 "TestProcAB" 0 0 0 "2" NA 0.637037037037037 0.654088050314465 0.368331133027879 0 1
"471" "3" "99" 1 1 "8" NA 0 1 "TestProcAB" 0 0 0 "2" NA 0.637037037037037 0.654088050314465 0.368331133027879 0 1
"472" "3" "100" 1 1 "1" NA 0 1 "TestProcAB" 0 0 0 "2" NA 0.637037037037037 0.654088050314465 0.368331133027879 0 1
"473" "3" "101" 1 0 "3" NA 0 0 "TestProcAB" 0 0 0 "2" NA 0.637037037037037 0.654088050314465 0.368331133027879 0 1
"474" "3" "102" 0 1 "1" NA 0 0 "TestProcAB" 0 0 1 "2" NA 0.637037037037037 0.654088050314465 0.368331133027879 0 1
"475" "3" "103" 1 1 "0" NA 0 1 "TestProcAB" 0 0 0 "1" NA 0.637037037037037 0.654088050314465 0.368331133027879 0 1
"476" "3" "104" 1 1 "8" NA 0 1 "TestProcAB" 0 0 0 "2" NA 0.637037037037037 0.654088050314465 0.368331133027879 0 1
"477" "3" "105" 1 1 "0" NA 0 1 "TestProcAB" 0 0 0 "1" NA 0.637037037037037 0.654088050314465 0.368331133027879 0 1
"478" "3" "106" 1 1 "8" NA 0 1 "TestProcAB" 0 0 0 "2" NA 0.637037037037037 0.654088050314465 0.368331133027879 0 1
"479" "3" "107" 1 1 "1" NA 0 1 "TestProcAB" 0 0 0 "2" NA 0.637037037037037 0.654088050314465 0.368331133027879 0 1
"480" "3" "108" 0 0 "3" NA 0 0 "TestProcAB" 0 0 0 "2" NA 0.637037037037037 0.654088050314465 0.368331133027879 0 1
"481" "3" "109" 1 0 "3" NA 0 0 "TestProcAB" 0 0 0 "2" NA 0.637037037037037 0.654088050314465 0.368331133027879 0 1
"482" "3" "110" 1 1 "8" NA 0 1 "TestProcAB" 0 0 0 "2" NA 0.637037037037037 0.654088050314465 0.368331133027879 0 1
"483" "3" "111" 1 1 "1" NA 0 1 "TestProcAB" 0 0 0 "2" NA 0.637037037037037 0.654088050314465 0.368331133027879 0 1
"484" "3" "112" 1 1 "8" NA 0 1 "TestProcAB" 0 0 0 "2" NA 0.637037037037037 0.654088050314465 0.368331133027879 0 1
"485" "3" "113" 1 1 "0" NA 0 1 "TestProcAB" 0 0 0 "1" NA 0.637037037037037 0.654088050314465 0.368331133027879 0 1
"486" "3" "114" 1 1 "3" NA 0 1 "TestProcAB" 0 0 0 "2" NA 0.637037037037037 0.654088050314465 0.368331133027879 0 1
"487" "3" "115" 1 1 "8" NA 0 1 "TestProcAB" 0 0 0 "2" NA 0.637037037037037 0.654088050314465 0.368331133027879 0 1
"488" "3" "116" 1 0 "3" NA 0 0 "TestProcAB" 0 0 0 "2" NA 0.637037037037037 0.654088050314465 0.368331133027879 0 1
"489" "3" "117" 1 1 "1" NA 0 1 "TestProcAB" 0 0 0 "2" NA 0.637037037037037 0.654088050314465 0.368331133027879 0 1
"490" "3" "118" 1 1 "1" NA 0 1 "TestProcAB" 0 0 0 "2" NA 0.637037037037037 0.654088050314465 0.368331133027879 0 1
"491" "3" "119" 1 1 "1" NA 0 1 "TestProcAB" 0 0 0 "2" NA 0.637037037037037 0.654088050314465 0.368331133027879 0 1
"492" "3" "120" 1 1 "8" NA 0 1 "TestProcAB" 0 0 0 "2" NA 0.637037037037037 0.654088050314465 0.368331133027879 0 1
"493" "3" "121" 1 1 "8" NA 0 1 "TestProcAB" 0 0 0 "2" NA 0.637037037037037 0.654088050314465 0.368331133027879 0 1
"494" "3" "122" 1 0 "3" NA 0 0 "TestProcAB" 0 0 0 "2" NA 0.637037037037037 0.654088050314465 0.368331133027879 0 1
"495" "3" "123" 1 1 "3" NA 0 1 "TestProcAB" 0 0 0 "2" NA 0.637037037037037 0.654088050314465 0.368331133027879 0 1
"496" "3" "124" 0 1 "1" NA 0 0 "TestProcAB" 0 0 1 "2" NA 0.637037037037037 0.654088050314465 0.368331133027879 0 1
"497" "3" "125" 0 1 "0" NA 0 1 "TestProcAB" 0 0 0 "1" NA 0.637037037037037 0.654088050314465 0.368331133027879 0 1
"498" "3" "126" 1 1 "1" NA 0 1 "TestProcAB" 0 0 0 "2" NA 0.637037037037037 0.654088050314465 0.368331133027879 0 1
"499" "3" "127" 1 1 "1" NA 0 1 "TestProcAB" 0 0 0 "2" NA 0.637037037037037 0.654088050314465 0.368331133027879 0 1
"500" "3" "128" 1 1 "0" NA 0 1 "TestProcAB" 0 0 0 "1" NA 0.637037037037037 0.654088050314465 0.368331133027879 0 1
"501" "3" "129" 1 1 "8" NA 0 1 "TestProcAB" 0 0 0 "2" NA 0.637037037037037 0.654088050314465 0.368331133027879 0 1
"502" "3" "130" 1 0 "3" NA 0 0 "TestProcAB" 0 0 0 "2" NA 0.637037037037037 0.654088050314465 0.368331133027879 0 1
"503" "3" "131" 1 0 "3" NA 0 0 "TestProcAB" 0 0 0 "2" NA 0.637037037037037 0.654088050314465 0.368331133027879 0 1
"504" "3" "132" 1 1 "8" NA 0 1 "TestProcAB" 0 0 0 "2" NA 0.637037037037037 0.654088050314465 0.368331133027879 0 1
"505" "3" "133" 1 1 "0" NA 0 1 "TestProcAB" 0 0 0 "1" NA 0.637037037037037 0.654088050314465 0.368331133027879 0 1
"506" "3" "134" 1 1 "1" NA 0 1 "TestProcAB" 0 0 0 "2" NA 0.637037037037037 0.654088050314465 0.368331133027879 0 1
"507" "3" "135" 0 0 "3" NA 0 0 "TestProcAB" 0 0 0 "2" NA 0.637037037037037 0.654088050314465 0.368331133027879 0 1
"508" "3" "136" 1 1 "1" NA 0 1 "TestProcAB" 0 0 0 "2" NA 0.637037037037037 0.654088050314465 0.368331133027879 0 1
"509" "3" "137" 1 0 "3" NA 0 0 "TestProcAB" 0 0 0 "2" NA 0.637037037037037 0.654088050314465 0.368331133027879 0 1
"510" "3" "138" 1 1 "8" NA 0 1 "TestProcAB" 0 0 0 "2" NA 0.637037037037037 0.654088050314465 0.368331133027879 0 1
"511" "3" "139" 1 1 "8" NA 0 1 "TestProcAB" 0 0 0 "2" NA 0.637037037037037 0.654088050314465 0.368331133027879 0 1
"512" "3" "140" 1 1 "8" NA 0 1 "TestProcAB" 0 0 0 "2" NA 0.637037037037037 0.654088050314465 0.368331133027879 0 1
"513" "3" "141" 1 1 "8" NA 0 1 "TestProcAB" 0 0 0 "2" NA 0.637037037037037 0.654088050314465 0.368331133027879 0 1
"514" "3" "142" 1 1 "0" NA 0 1 "TestProcAB" 0 0 0 "1" NA 0.637037037037037 0.654088050314465 0.368331133027879 0 1
"515" "3" "143" 1 1 "1" NA 0 1 "TestProcAB" 0 0 0 "2" NA 0.637037037037037 0.654088050314465 0.368331133027879 0 1
"516" "3" "144" 1 1 "1" NA 0 1 "TestProcAB" 0 0 0 "2" NA 0.637037037037037 0.654088050314465 0.368331133027879 0 1
"517" "3" "145" 1 0 "3" NA 1 0 "TestProcAB" 0 1 0 "2" NA 0.637037037037037 0.654088050314465 0.368331133027879 0 1
"518" "3" "146" 1 1 "3" NA 0 1 "TestProcAB" 0 0 0 "2" NA 0.637037037037037 0.654088050314465 0.368331133027879 0 1
"519" "3" "147" 1 1 "8" NA 0 1 "TestProcAB" 0 0 0 "2" NA 0.637037037037037 0.654088050314465 0.368331133027879 0 1
"520" "3" "148" 1 1 "1" NA 0 1 "TestProcAB" 0 0 0 "2" NA 0.637037037037037 0.654088050314465 0.368331133027879 0 1
"521" "3" "149" 1 1 "8" NA 0 1 "TestProcAB" 0 0 0 "2" NA 0.637037037037037 0.654088050314465 0.368331133027879 0 1
"522" "3" "150" 0 1 "1" NA 0 0 "TestProcAB" 0 0 1 "2" NA 0.637037037037037 0.654088050314465 0.368331133027879 0 1
"523" "3" "151" 1 1 "3" NA 0 1 "TestProcAB" 0 0 0 "2" NA 0.637037037037037 0.654088050314465 0.368331133027879 0 1
"524" "3" "152" 1 1 "0" NA 0 1 "TestProcAB" 0 0 0 "1" NA 0.637037037037037 0.654088050314465 0.368331133027879 0 1
"525" "3" "153" 1 0 "3" NA 0 0 "TestProcAB" 0 0 0 "2" NA 0.637037037037037 0.654088050314465 0.368331133027879 0 1
"526" "3" "154" 1 1 "8" NA 0 1 "TestProcAB" 0 0 0 "2" NA 0.637037037037037 0.654088050314465 0.368331133027879 0 1
"527" "3" "155" 1 1 "1" NA 0 1 "TestProcAB" 0 0 0 "2" NA 0.637037037037037 0.654088050314465 0.368331133027879 0 1
"528" "3" "156" 1 1 "8" NA 0 1 "TestProcAB" 0 0 0 "2" NA 0.637037037037037 0.654088050314465 0.368331133027879 0 1
"529" "3" "157" 1 0 "3" NA 0 0 "TestProcAB" 0 0 0 "2" NA 0.637037037037037 0.654088050314465 0.368331133027879 0 1
"530" "3" "158" 1 1 "1" NA 0 1 "TestProcAB" 0 0 0 "2" NA 0.637037037037037 0.654088050314465 0.368331133027879 0 1
"531" "3" "159" 1 1 "0" NA 0 1 "TestProcAB" 0 0 0 "1" NA 0.637037037037037 0.654088050314465 0.368331133027879 0 1
"532" "3" "160" 1 0 "3" NA 0 0 "TestProcAB" 0 0 0 "2" NA 0.637037037037037 0.654088050314465 0.368331133027879 0 1
"533" "3" "161" 1 1 "0" NA 0 1 "TestProcAB" 0 0 0 "1" NA 0.637037037037037 0.654088050314465 0.368331133027879 0 1
"534" "3" "162" 1 1 "8" NA 0 1 "TestProcAB" 0 0 0 "2" NA 0.637037037037037 0.654088050314465 0.368331133027879 0 1
"535" "3" "163" 1 1 "1" NA 0 1 "TestProcAB" 0 0 0 "2" NA 0.637037037037037 0.654088050314465 0.368331133027879 0 1
"536" "3" "164" 1 0 "3" NA 0 0 "TestProcAB" 0 0 0 "2" NA 0.637037037037037 0.654088050314465 0.368331133027879 0 1
"537" "3" "165" 1 1 "3" NA 0 1 "TestProcAB" 0 0 0 "2" NA 0.637037037037037 0.654088050314465 0.368331133027879 0 1
"538" "3" "166" 1 0 "1" NA 0 0 "TestProcAB" 0 0 0 "2" NA 0.637037037037037 0.654088050314465 0.368331133027879 0 1
"539" "3" "167" 1 1 "8" NA 0 1 "TestProcAB" 0 0 0 "2" NA 0.637037037037037 0.654088050314465 0.368331133027879 0 1
"540" "3" "168" 1 1 "1" NA 0 1 "TestProcAB" 0 0 0 "2" NA 0.637037037037037 0.654088050314465 0.368331133027879 0 1
"541" "3" "169" 1 1 "8" NA 0 1 "TestProcAB" 0 0 0 "2" NA 0.637037037037037 0.654088050314465 0.368331133027879 0 1
"542" "3" "170" 0 1 "8" NA 0 1 "TestProcAB" 0 0 0 "2" NA 0.637037037037037 0.654088050314465 0.368331133027879 0 1
"543" "3" "171" 1 0 "3" NA 0 0 "TestProcAB" 0 0 0 "2" NA 0.637037037037037 0.654088050314465 0.368331133027879 0 1
"544" "3" "172" 1 1 "0" NA 0 1 "TestProcAB" 0 0 0 "1" NA 0.637037037037037 0.654088050314465 0.368331133027879 0 1
"545" "3" "173" 1 0 "3" NA 0 0 "TestProcAB" 0 0 0 "2" NA 0.637037037037037 0.654088050314465 0.368331133027879 0 1
"546" "3" "174" 1 1 "1" NA 0 1 "TestProcAB" 0 0 0 "2" NA 0.637037037037037 0.654088050314465 0.368331133027879 0 1
"547" "3" "175" 1 1 "8" NA 0 1 "TestProcAB" 0 0 0 "2" NA 0.637037037037037 0.654088050314465 0.368331133027879 0 1
"548" "3" "176" 1 0 "3" NA 1 0 "TestProcAB" 0 1 0 "2" NA 0.637037037037037 0.654088050314465 0.368331133027879 0 1
"549" "3" "177" 1 1 "3" NA 0 1 "TestProcAB" 0 0 0 "2" NA 0.637037037037037 0.654088050314465 0.368331133027879 0 1
"550" "3" "178" 1 1 "8" NA 0 1 "TestProcAB" 0 0 0 "2" NA 0.637037037037037 0.654088050314465 0.368331133027879 0 1
"551" "3" "179" 1 1 "1" NA 0 1 "TestProcAB" 0 0 0 "2" NA 0.637037037037037 0.654088050314465 0.368331133027879 0 1
"552" "3" "180" 0 1 "1" NA 0 0 "TestProcAB" 0 0 1 "2" NA 0.637037037037037 0.654088050314465 0.368331133027879 0 1
"553" "3" "181" 1 1 "0" NA 0 1 "TestProcAB" 0 0 0 "1" NA 0.637037037037037 0.654088050314465 0.368331133027879 0 1
"554" "3" "182" 1 1 "0" NA 0 1 "TestProcAB" 0 0 0 "1" NA 0.637037037037037 0.654088050314465 0.368331133027879 0 1
"555" "3" "183" 1 1 "3" NA 0 1 "TestProcAB" 0 0 0 "2" NA 0.637037037037037 0.654088050314465 0.368331133027879 0 1
"556" "3" "184" 1 1 "8" NA 0 1 "TestProcAB" 0 0 0 "2" NA 0.637037037037037 0.654088050314465 0.368331133027879 0 1
"557" "3" "185" 1 0 "3" NA 0 0 "TestProcAB" 0 0 0 "2" NA 0.637037037037037 0.654088050314465 0.368331133027879 0 1
"558" "3" "186" 1 1 "8" NA 0 1 "TestProcAB" 0 0 0 "2" NA 0.637037037037037 0.654088050314465 0.368331133027879 0 1
"559" "3" "187" 1 1 "1" NA 1 0 "TestProcAB" 1 0 0 "2" NA 0.637037037037037 0.654088050314465 0.368331133027879 0 1
"560" "3" "188" 1 1 "1" NA 0 1 "TestProcAB" 0 0 0 "2" NA 0.637037037037037 0.654088050314465 0.368331133027879 0 1
"561" "3" "189" 1 1 "8" NA 0 1 "TestProcAB" 0 0 0 "2" NA 0.637037037037037 0.654088050314465 0.368331133027879 0 1
"562" "3" "190" 1 1 "0" NA 0 1 "TestProcAB" 0 0 0 "1" NA 0.637037037037037 0.654088050314465 0.368331133027879 0 1
"563" "3" "191" 1 1 "1" NA 0 1 "TestProcAB" 0 0 0 "2" NA 0.637037037037037 0.654088050314465 0.368331133027879 0 1
"564" "3" "192" 1 1 "1" NA 0 1 "TestProcAB" 0 0 0 "2" NA 0.637037037037037 0.654088050314465 0.368331133027879 0 1
"565" "3" "193" 1 1 "3" NA 0 1 "TestProcAB" 0 0 0 "2" NA 0.637037037037037 0.654088050314465 0.368331133027879 0 1
"566" "3" "194" 1 0 "3" NA 0 0 "TestProcAB" 0 0 0 "2" NA 0.637037037037037 0.654088050314465 0.368331133027879 0 1
"567" "3" "195" 1 1 "8" NA 0 1 "TestProcAB" 0 0 0 "2" NA 0.637037037037037 0.654088050314465 0.368331133027879 0 1
"568" "3" "196" 1 1 "8" NA 0 1 "TestProcAB" 0 0 0 "2" NA 0.637037037037037 0.654088050314465 0.368331133027879 0 1
"569" "3" "197" 1 1 "1" NA 0 1 "TestProcAB" 0 0 0 "2" NA 0.637037037037037 0.654088050314465 0.368331133027879 0 1
"570" "3" "198" 1 0 "3" NA 0 0 "TestProcAB" 0 0 0 "2" NA 0.637037037037037 0.654088050314465 0.368331133027879 0 1
"571" "3" "199" 1 1 "0" NA 0 1 "TestProcAB" 0 0 0 "1" NA 0.637037037037037 0.654088050314465 0.368331133027879 0 1
"572" "3" "200" 1 1 "1" NA 0 1 "TestProcAB" 0 0 0 "2" NA 0.637037037037037 0.654088050314465 0.368331133027879 0 1
"573" "3" "201" 1 1 "8" NA 0 1 "TestProcAB" 0 0 0 "2" NA 0.637037037037037 0.654088050314465 0.368331133027879 0 1
"574" "3" "202" 1 1 "3" NA 0 1 "TestProcAB" 0 0 0 "2" NA 0.637037037037037 0.654088050314465 0.368331133027879 0 1
"575" "3" "203" 1 1 "8" NA 0 1 "TestProcAB" 0 0 0 "2" NA 0.637037037037037 0.654088050314465 0.368331133027879 0 1
"576" "3" "204" 1 1 "8" NA 0 1 "TestProcAB" 0 0 0 "2" NA 0.637037037037037 0.654088050314465 0.368331133027879 0 1
"577" "3" "205" 1 0 "3" NA 0 0 "TestProcAB" 0 0 0 "2" NA 0.637037037037037 0.654088050314465 0.368331133027879 0 1
"578" "3" "206" 1 1 "1" NA 0 1 "TestProcAB" 0 0 0 "2" NA 0.637037037037037 0.654088050314465 0.368331133027879 0 1
"579" "3" "207" 1 0 "0" NA 1 0 "TestProcAB" 0 1 0 "1" NA 0.637037037037037 0.654088050314465 0.368331133027879 0 1
"580" "3" "208" 1 1 "1" NA 0 1 "TestProcAB" 0 0 0 "2" NA 0.637037037037037 0.654088050314465 0.368331133027879 0 1
"581" "3" "209" 1 1 "3" NA 0 1 "TestProcAB" 0 0 0 "2" NA 0.637037037037037 0.654088050314465 0.368331133027879 0 1
"582" "3" "210" 0 1 "1" NA 0 0 "TestProcAB" 0 0 1 "2" NA 0.637037037037037 0.654088050314465 0.368331133027879 0 1
"583" "3" "211" 1 1 "8" NA 0 1 "TestProcAB" 0 0 0 "2" NA 0.637037037037037 0.654088050314465 0.368331133027879 0 1
"584" "3" "212" 1 1 "1" NA 0 1 "TestProcAB" 0 0 0 "2" NA 0.637037037037037 0.654088050314465 0.368331133027879 0 1
"585" "3" "213" 1 0 "3" NA 0 0 "TestProcAB" 0 0 0 "2" NA 0.637037037037037 0.654088050314465 0.368331133027879 0 1
"586" "3" "214" 1 1 "0" NA 0 1 "TestProcAB" 0 0 0 "1" NA 0.637037037037037 0.654088050314465 0.368331133027879 0 1
"587" "3" "215" 1 0 "3" NA 0 0 "TestProcAB" 0 0 0 "2" NA 0.637037037037037 0.654088050314465 0.368331133027879 0 1
"588" "3" "216" 1 1 "8" NA 0 1 "TestProcAB" 0 0 0 "2" NA 0.637037037037037 0.654088050314465 0.368331133027879 0 1
"589" "5" "21" 1 1 "8" NA 0 1 "TestProcAB" 0 0 0 "2" NA 0.37696335078534 0.318513119533528 0.572674418604651 0 1
"590" "5" "22" 1 1 "8" NA 0 1 "TestProcAB" 0 0 0 "2" NA 0.37696335078534 0.318513119533528 0.572674418604651 0 1
"591" "5" "23" 0 1 "1" NA 0 0 "TestProcAB" 0 0 1 "2" NA 0.37696335078534 0.318513119533528 0.572674418604651 0 1
"592" "5" "24" 1 1 "3" NA 0 1 "TestProcAB" 0 0 0 "2" NA 0.37696335078534 0.318513119533528 0.572674418604651 0 1
"593" "5" "25" 1 0 "3" NA 0 0 "TestProcAB" 0 0 0 "2" NA 0.37696335078534 0.318513119533528 0.572674418604651 0 1
"594" "5" "26" 1 1 "1" NA 0 1 "TestProcAB" 0 0 0 "2" NA 0.37696335078534 0.318513119533528 0.572674418604651 0 1
"595" "5" "27" 1 1 "0" NA 0 1 "TestProcAB" 0 0 0 "1" NA 0.37696335078534 0.318513119533528 0.572674418604651 0 1
"596" "5" "28" 1 0 "1" NA 0 0 "TestProcAB" 0 0 0 "2" NA 0.37696335078534 0.318513119533528 0.572674418604651 0 1
"597" "5" "29" 1 1 "0" NA 0 1 "TestProcAB" 0 0 0 "1" NA 0.37696335078534 0.318513119533528 0.572674418604651 0 1
"598" "5" "30" 1 1 "8" NA 0 1 "TestProcAB" 0 0 0 "2" NA 0.37696335078534 0.318513119533528 0.572674418604651 0 1
"599" "5" "31" 1 1 "3" NA 0 1 "TestProcAB" 0 0 0 "2" NA 0.37696335078534 0.318513119533528 0.572674418604651 0 1
"600" "5" "32" 1 0 "1" NA 0 0 "TestProcAB" 0 0 0 "2" NA 0.37696335078534 0.318513119533528 0.572674418604651 0 1
"601" "5" "33" 1 0 "3" NA 0 0 "TestProcAB" 0 0 0 "2" NA 0.37696335078534 0.318513119533528 0.572674418604651 0 1
"602" "5" "34" 1 0 "8" NA 0 0 "TestProcAB" 0 0 0 "2" NA 0.37696335078534 0.318513119533528 0.572674418604651 0 1
"603" "5" "35" 1 1 "1" NA 1 0 "TestProcAB" 1 0 0 "2" NA 0.37696335078534 0.318513119533528 0.572674418604651 0 1
"604" "5" "36" 1 0 "1" NA 0 0 "TestProcAB" 0 0 0 "2" NA 0.37696335078534 0.318513119533528 0.572674418604651 0 1
"605" "5" "37" 1 1 "3" NA 0 1 "TestProcAB" 0 0 0 "2" NA 0.37696335078534 0.318513119533528 0.572674418604651 0 1
"606" "5" "38" 1 1 "0" NA 0 1 "TestProcAB" 0 0 0 "1" NA 0.37696335078534 0.318513119533528 0.572674418604651 0 1
"607" "5" "39" 1 1 "8" NA 0 1 "TestProcAB" 0 0 0 "2" NA 0.37696335078534 0.318513119533528 0.572674418604651 0 1
"608" "5" "40" 1 1 "3" NA 0 1 "TestProcAB" 0 0 0 "2" NA 0.37696335078534 0.318513119533528 0.572674418604651 0 1
"609" "5" "41" 1 1 "8" NA 0 1 "TestProcAB" 0 0 0 "2" NA 0.37696335078534 0.318513119533528 0.572674418604651 0 1
"610" "5" "42" 1 1 "0" NA 0 1 "TestProcAB" 0 0 0 "1" NA 0.37696335078534 0.318513119533528 0.572674418604651 0 1
"611" "5" "43" 1 1 "3" NA 0 1 "TestProcAB" 0 0 0 "2" NA 0.37696335078534 0.318513119533528 0.572674418604651 0 1
"612" "5" "44" 1 1 "3" NA 0 1 "TestProcAB" 0 0 0 "2" NA 0.37696335078534 0.318513119533528 0.572674418604651 0 1
"613" "5" "45" 1 1 "8" NA 0 1 "TestProcAB" 0 0 0 "2" NA 0.37696335078534 0.318513119533528 0.572674418604651 0 1
"614" "5" "46" 1 1 "1" NA 0 1 "TestProcAB" 0 0 0 "2" NA 0.37696335078534 0.318513119533528 0.572674418604651 0 1
"615" "5" "47" 1 1 "8" NA 0 1 "TestProcAB" 0 0 0 "2" NA 0.37696335078534 0.318513119533528 0.572674418604651 0 1
"616" "5" "48" 1 1 "1" NA 0 1 "TestProcAB" 0 0 0 "2" NA 0.37696335078534 0.318513119533528 0.572674418604651 0 1
"617" "5" "49" 1 0 "3" NA 0 0 "TestProcAB" 0 0 0 "2" NA 0.37696335078534 0.318513119533528 0.572674418604651 0 1
"618" "5" "50" 1 0 "3" NA 0 0 "TestProcAB" 0 0 0 "2" NA 0.37696335078534 0.318513119533528 0.572674418604651 0 1
"619" "5" "51" 1 1 "1" NA 0 1 "TestProcAB" 0 0 0 "2" NA 0.37696335078534 0.318513119533528 0.572674418604651 0 1
"620" "5" "52" 1 1 "8" NA 0 1 "TestProcAB" 0 0 0 "2" NA 0.37696335078534 0.318513119533528 0.572674418604651 0 1
"621" "5" "53" 1 1 "8" NA 0 1 "TestProcAB" 0 0 0 "2" NA 0.37696335078534 0.318513119533528 0.572674418604651 0 1
"622" "5" "54" 1 1 "1" NA 0 1 "TestProcAB" 0 0 0 "2" NA 0.37696335078534 0.318513119533528 0.572674418604651 0 1
"623" "5" "55" 1 1 "0" NA 0 1 "TestProcAB" 0 0 0 "1" NA 0.37696335078534 0.318513119533528 0.572674418604651 0 1
"624" "5" "56" 1 1 "8" NA 0 1 "TestProcAB" 0 0 0 "2" NA 0.37696335078534 0.318513119533528 0.572674418604651 0 1
"625" "5" "57" 1 1 "1" NA 0 1 "TestProcAB" 0 0 0 "2" NA 0.37696335078534 0.318513119533528 0.572674418604651 0 1
"626" "5" "58" 1 1 "0" NA 0 1 "TestProcAB" 0 0 0 "1" NA 0.37696335078534 0.318513119533528 0.572674418604651 0 1
"627" "5" "59" 1 0 "3" NA 0 0 "TestProcAB" 0 0 0 "2" NA 0.37696335078534 0.318513119533528 0.572674418604651 0 1
"628" "5" "60" 1 1 "8" NA 0 1 "TestProcAB" 0 0 0 "2" NA 0.37696335078534 0.318513119533528 0.572674418604651 0 1
"629" "5" "61" 1 1 "1" NA 0 1 "TestProcAB" 0 0 0 "2" NA 0.37696335078534 0.318513119533528 0.572674418604651 0 1
"630" "5" "62" 1 1 "3" NA 0 1 "TestProcAB" 0 0 0 "2" NA 0.37696335078534 0.318513119533528 0.572674418604651 0 1
"631" "5" "63" 1 1 "3" NA 0 1 "TestProcAB" 0 0 0 "2" NA 0.37696335078534 0.318513119533528 0.572674418604651 0 1
"632" "5" "64" 0 1 "8" NA 0 1 "TestProcAB" 0 0 0 "2" NA 0.37696335078534 0.318513119533528 0.572674418604651 0 1
"633" "5" "65" 1 1 "8" NA 0 1 "TestProcAB" 0 0 0 "2" NA 0.37696335078534 0.318513119533528 0.572674418604651 0 1
"634" "5" "66" 1 1 "3" NA 0 1 "TestProcAB" 0 0 0 "2" NA 0.37696335078534 0.318513119533528 0.572674418604651 0 1
"635" "5" "67" 1 1 "0" NA 0 1 "TestProcAB" 0 0 0 "1" NA 0.37696335078534 0.318513119533528 0.572674418604651 0 1
"636" "5" "68" 1 0 "1" NA 0 0 "TestProcAB" 0 0 0 "2" NA 0.37696335078534 0.318513119533528 0.572674418604651 0 1
"637" "5" "69" 0 1 "1" NA 0 0 "TestProcAB" 0 0 1 "2" NA 0.37696335078534 0.318513119533528 0.572674418604651 0 1
"638" "5" "70" 1 1 "3" NA 0 1 "TestProcAB" 0 0 0 "2" NA 0.37696335078534 0.318513119533528 0.572674418604651 0 1
"639" "5" "71" 1 1 "1" NA 1 0 "TestProcAB" 1 0 0 "2" NA 0.37696335078534 0.318513119533528 0.572674418604651 0 1
"640" "5" "72" 1 1 "8" NA 0 1 "TestProcAB" 0 0 0 "2" NA 0.37696335078534 0.318513119533528 0.572674418604651 0 1
"641" "5" "73" 1 0 "3" NA 0 0 "TestProcAB" 0 0 0 "2" NA 0.37696335078534 0.318513119533528 0.572674418604651 0 1
"642" "5" "74" 1 1 "1" NA 0 1 "TestProcAB" 0 0 0 "2" NA 0.37696335078534 0.318513119533528 0.572674418604651 0 1
"643" "5" "75" 1 1 "8" NA 0 1 "TestProcAB" 0 0 0 "2" NA 0.37696335078534 0.318513119533528 0.572674418604651 0 1
"644" "5" "76" 1 1 "0" NA 0 1 "TestProcAB" 0 0 0 "1" NA 0.37696335078534 0.318513119533528 0.572674418604651 0 1
"645" "5" "77" 1 1 "3" NA 0 1 "TestProcAB" 0 0 0 "2" NA 0.37696335078534 0.318513119533528 0.572674418604651 0 1
"646" "5" "78" 1 1 "8" NA 0 1 "TestProcAB" 0 0 0 "2" NA 0.37696335078534 0.318513119533528 0.572674418604651 0 1
"647" "5" "79" 1 1 "1" NA 0 1 "TestProcAB" 0 0 0 "2" NA 0.37696335078534 0.318513119533528 0.572674418604651 0 1
"648" "5" "80" 1 1 "0" NA 0 1 "TestProcAB" 0 0 0 "1" NA 0.37696335078534 0.318513119533528 0.572674418604651 0 1
"649" "5" "81" 1 0 "3" NA 0 0 "TestProcAB" 0 0 0 "2" NA 0.37696335078534 0.318513119533528 0.572674418604651 0 1
"650" "5" "82" 1 1 "8" NA 0 1 "TestProcAB" 0 0 0 "2" NA 0.37696335078534 0.318513119533528 0.572674418604651 0 1
"651" "5" "83" 1 0 "1" NA 0 0 "TestProcAB" 0 0 0 "2" NA 0.37696335078534 0.318513119533528 0.572674418604651 0 1
"652" "5" "84" 1 1 "3" NA 0 1 "TestProcAB" 0 0 0 "2" NA 0.37696335078534 0.318513119533528 0.572674418604651 0 1
"653" "5" "85" 1 0 "3" NA 0 0 "TestProcAB" 0 0 0 "2" NA 0.37696335078534 0.318513119533528 0.572674418604651 0 1
"654" "5" "86" 1 1 "0" NA 0 1 "TestProcAB" 0 0 0 "1" NA 0.37696335078534 0.318513119533528 0.572674418604651 0 1
"655" "5" "87" 1 1 "1" NA 0 1 "TestProcAB" 0 0 0 "2" NA 0.37696335078534 0.318513119533528 0.572674418604651 0 1
"656" "5" "88" 1 1 "1" NA 0 1 "TestProcAB" 0 0 0 "2" NA 0.37696335078534 0.318513119533528 0.572674418604651 0 1
"657" "5" "89" 1 1 "8" NA 0 1 "TestProcAB" 0 0 0 "2" NA 0.37696335078534 0.318513119533528 0.572674418604651 0 1
"658" "5" "90" 1 0 "8" NA 0 0 "TestProcAB" 0 0 0 "2" NA 0.37696335078534 0.318513119533528 0.572674418604651 0 1
"659" "5" "91" 1 1 "0" NA 0 1 "TestProcAB" 0 0 0 "1" NA 0.37696335078534 0.318513119533528 0.572674418604651 0 1
"660" "5" "92" 1 0 "3" NA 0 0 "TestProcAB" 0 0 0 "2" NA 0.37696335078534 0.318513119533528 0.572674418604651 0 1
"661" "5" "93" 1 1 "8" NA 0 1 "TestProcAB" 0 0 0 "2" NA 0.37696335078534 0.318513119533528 0.572674418604651 0 1
"662" "5" "94" 1 1 "1" NA 0 1 "TestProcAB" 0 0 0 "2" NA 0.37696335078534 0.318513119533528 0.572674418604651 0 1
"663" "5" "95" 1 0 "8" NA 0 0 "TestProcAB" 0 0 0 "2" NA 0.37696335078534 0.318513119533528 0.572674418604651 0 1
"664" "5" "96" 1 1 "3" NA 0 1 "TestProcAB" 0 0 0 "2" NA 0.37696335078534 0.318513119533528 0.572674418604651 0 1
"665" "5" "97" 1 1 "1" NA 0 1 "TestProcAB" 0 0 0 "2" NA 0.37696335078534 0.318513119533528 0.572674418604651 0 1
"666" "5" "98" 1 1 "3" NA 0 1 "TestProcAB" 0 0 0 "2" NA 0.37696335078534 0.318513119533528 0.572674418604651 0 1
"667" "5" "99" 1 1 "1" NA 0 1 "TestProcAB" 0 0 0 "2" NA 0.37696335078534 0.318513119533528 0.572674418604651 0 1
"668" "5" "100" 1 1 "8" NA 0 1 "TestProcAB" 0 0 0 "2" NA 0.37696335078534 0.318513119533528 0.572674418604651 0 1
"669" "5" "101" 1 1 "0" NA 0 1 "TestProcAB" 0 0 0 "1" NA 0.37696335078534 0.318513119533528 0.572674418604651 0 1
"670" "5" "102" 1 0 "3" NA 0 0 "TestProcAB" 0 0 0 "2" NA 0.37696335078534 0.318513119533528 0.572674418604651 0 1
"671" "5" "103" 1 0 "8" NA 0 0 "TestProcAB" 0 0 0 "2" NA 0.37696335078534 0.318513119533528 0.572674418604651 0 1
"672" "5" "104" 1 0 "1" NA 0 0 "TestProcAB" 0 0 0 "2" NA 0.37696335078534 0.318513119533528 0.572674418604651 0 1
"673" "5" "105" 1 1 "1" NA 0 1 "TestProcAB" 0 0 0 "2" NA 0.37696335078534 0.318513119533528 0.572674418604651 0 1
"674" "5" "106" 1 1 "8" NA 0 1 "TestProcAB" 0 0 0 "2" NA 0.37696335078534 0.318513119533528 0.572674418604651 0 1
"675" "5" "107" 1 1 "1" NA 0 1 "TestProcAB" 0 0 0 "2" NA 0.37696335078534 0.318513119533528 0.572674418604651 0 1
"676" "5" "108" 1 1 "3" NA 0 1 "TestProcAB" 0 0 0 "2" NA 0.37696335078534 0.318513119533528 0.572674418604651 0 1
"677" "5" "109" 1 1 "0" NA 0 1 "TestProcAB" 0 0 0 "1" NA 0.37696335078534 0.318513119533528 0.572674418604651 0 1
"678" "5" "110" 1 1 "8" NA 0 1 "TestProcAB" 0 0 0 "2" NA 0.37696335078534 0.318513119533528 0.572674418604651 0 1
"679" "5" "111" 1 1 "3" NA 0 1 "TestProcAB" 0 0 0 "2" NA 0.37696335078534 0.318513119533528 0.572674418604651 0 1
"680" "5" "112" 1 0 "8" NA 0 0 "TestProcAB" 0 0 0 "2" NA 0.37696335078534 0.318513119533528 0.572674418604651 0 1
"681" "5" "113" 1 1 "1" NA 0 1 "TestProcAB" 0 0 0 "2" NA 0.37696335078534 0.318513119533528 0.572674418604651 0 1
"682" "5" "114" 1 0 "3" NA 0 0 "TestProcAB" 0 0 0 "2" NA 0.37696335078534 0.318513119533528 0.572674418604651 0 1
"683" "5" "115" 1 1 "0" NA 0 1 "TestProcAB" 0 0 0 "1" NA 0.37696335078534 0.318513119533528 0.572674418604651 0 1
"684" "5" "116" 1 1 "8" NA 0 1 "TestProcAB" 0 0 0 "2" NA 0.37696335078534 0.318513119533528 0.572674418604651 0 1
"685" "5" "117" 1 1 "1" NA 0 1 "TestProcAB" 0 0 0 "2" NA 0.37696335078534 0.318513119533528 0.572674418604651 0 1
"686" "5" "118" 1 1 "3" NA 0 1 "TestProcAB" 0 0 0 "2" NA 0.37696335078534 0.318513119533528 0.572674418604651 0 1
"687" "5" "119" 1 1 "1" NA 0 1 "TestProcAB" 0 0 0 "2" NA 0.37696335078534 0.318513119533528 0.572674418604651 0 1
"688" "5" "120" 1 1 "3" NA 0 1 "TestProcAB" 0 0 0 "2" NA 0.37696335078534 0.318513119533528 0.572674418604651 0 1
"689" "5" "121" 1 0 "8" NA 0 0 "TestProcAB" 0 0 0 "2" NA 0.37696335078534 0.318513119533528 0.572674418604651 0 1
"690" "5" "122" 1 0 "3" NA 0 0 "TestProcAB" 0 0 0 "2" NA 0.37696335078534 0.318513119533528 0.572674418604651 0 1
"691" "5" "123" 1 1 "8" NA 0 1 "TestProcAB" 0 0 0 "2" NA 0.37696335078534 0.318513119533528 0.572674418604651 0 1
"692" "5" "124" 1 1 "0" NA 0 1 "TestProcAB" 0 0 0 "1" NA 0.37696335078534 0.318513119533528 0.572674418604651 0 1
"693" "5" "125" 1 1 "1" NA 0 1 "TestProcAB" 0 0 0 "2" NA 0.37696335078534 0.318513119533528 0.572674418604651 0 1
"694" "5" "126" 1 1 "3" NA 0 1 "TestProcAB" 0 0 0 "2" NA 0.37696335078534 0.318513119533528 0.572674418604651 0 1
"695" "5" "127" 1 1 "0" NA 0 1 "TestProcAB" 0 0 0 "1" NA 0.37696335078534 0.318513119533528 0.572674418604651 0 1
"696" "5" "128" 0 1 "1" NA 0 0 "TestProcAB" 0 0 1 "2" NA 0.37696335078534 0.318513119533528 0.572674418604651 0 1
"697" "5" "129" 1 1 "8" NA 0 1 "TestProcAB" 0 0 0 "2" NA 0.37696335078534 0.318513119533528 0.572674418604651 0 1
"698" "5" "130" 1 1 "1" NA 0 1 "TestProcAB" 0 0 0 "2" NA 0.37696335078534 0.318513119533528 0.572674418604651 0 1
"699" "5" "131" 1 0 "3" NA 0 0 "TestProcAB" 0 0 0 "2" NA 0.37696335078534 0.318513119533528 0.572674418604651 0 1
"700" "5" "132" 1 1 "8" NA 0 1 "TestProcAB" 0 0 0 "2" NA 0.37696335078534 0.318513119533528 0.572674418604651 0 1
"701" "5" "133" 1 1 "0" NA 0 1 "TestProcAB" 0 0 0 "1" NA 0.37696335078534 0.318513119533528 0.572674418604651 0 1
"702" "5" "134" 1 0 "3" NA 0 0 "TestProcAB" 0 0 0 "2" NA 0.37696335078534 0.318513119533528 0.572674418604651 0 1
"703" "5" "135" 1 1 "3" NA 0 1 "TestProcAB" 0 0 0 "2" NA 0.37696335078534 0.318513119533528 0.572674418604651 0 1
"704" "5" "136" 1 1 "1" NA 0 1 "TestProcAB" 0 0 0 "2" NA 0.37696335078534 0.318513119533528 0.572674418604651 0 1
"705" "5" "137" 1 1 "8" NA 0 1 "TestProcAB" 0 0 0 "2" NA 0.37696335078534 0.318513119533528 0.572674418604651 0 1
"706" "5" "138" 1 1 "1" NA 0 1 "TestProcAB" 0 0 0 "2" NA 0.37696335078534 0.318513119533528 0.572674418604651 0 1
"707" "5" "139" 1 1 "8" NA 0 1 "TestProcAB" 0 0 0 "2" NA 0.37696335078534 0.318513119533528 0.572674418604651 0 1
"708" "5" "140" 1 1 "1" NA 0 1 "TestProcAB" 0 0 0 "2" NA 0.37696335078534 0.318513119533528 0.572674418604651 0 1
"709" "5" "141" 1 1 "8" NA 0 1 "TestProcAB" 0 0 0 "2" NA 0.37696335078534 0.318513119533528 0.572674418604651 0 1
"710" "5" "142" 1 1 "3" NA 0 1 "TestProcAB" 0 0 0 "2" NA 0.37696335078534 0.318513119533528 0.572674418604651 0 1
"711" "5" "143" 1 1 "3" NA 0 1 "TestProcAB" 0 0 0 "2" NA 0.37696335078534 0.318513119533528 0.572674418604651 0 1
"712" "5" "144" 1 1 "8" NA 0 1 "TestProcAB" 0 0 0 "2" NA 0.37696335078534 0.318513119533528 0.572674418604651 0 1
"713" "5" "145" 1 0 "0" NA 0 0 "TestProcAB" 0 0 0 "1" NA 0.37696335078534 0.318513119533528 0.572674418604651 0 1
"714" "5" "146" 1 1 "1" NA 0 1 "TestProcAB" 0 0 0 "2" NA 0.37696335078534 0.318513119533528 0.572674418604651 0 1
"715" "5" "147" 1 1 "8" NA 0 1 "TestProcAB" 0 0 0 "2" NA 0.37696335078534 0.318513119533528 0.572674418604651 0 1
"716" "5" "148" 1 1 "3" NA 0 1 "TestProcAB" 0 0 0 "2" NA 0.37696335078534 0.318513119533528 0.572674418604651 0 1
"717" "5" "149" 1 1 "0" NA 0 1 "TestProcAB" 0 0 0 "1" NA 0.37696335078534 0.318513119533528 0.572674418604651 0 1
"718" "5" "150" 1 1 "8" NA 0 1 "TestProcAB" 0 0 0 "2" NA 0.37696335078534 0.318513119533528 0.572674418604651 0 1
"719" "5" "151" 1 1 "1" NA 1 0 "TestProcAB" 1 0 0 "2" NA 0.37696335078534 0.318513119533528 0.572674418604651 0 1
"720" "5" "152" 1 1 "1" NA 0 1 "TestProcAB" 0 0 0 "2" NA 0.37696335078534 0.318513119533528 0.572674418604651 0 1
"721" "5" "153" 1 0 "3" NA 0 0 "TestProcAB" 0 0 0 "2" NA 0.37696335078534 0.318513119533528 0.572674418604651 0 1
"722" "5" "154" 1 1 "8" NA 0 1 "TestProcAB" 0 0 0 "2" NA 0.37696335078534 0.318513119533528 0.572674418604651 0 1
"723" "5" "155" 1 1 "1" NA 0 1 "TestProcAB" 0 0 0 "2" NA 0.37696335078534 0.318513119533528 0.572674418604651 0 1
"724" "5" "156" 1 0 "3" NA 0 0 "TestProcAB" 0 0 0 "2" NA 0.37696335078534 0.318513119533528 0.572674418604651 0 1
"725" "5" "157" 1 1 "8" NA 0 1 "TestProcAB" 0 0 0 "2" NA 0.37696335078534 0.318513119533528 0.572674418604651 0 1
"726" "5" "158" 1 1 "0" NA 0 1 "TestProcAB" 0 0 0 "1" NA 0.37696335078534 0.318513119533528 0.572674418604651 0 1
"727" "5" "159" 1 1 "1" NA 0 1 "TestProcAB" 0 0 0 "2" NA 0.37696335078534 0.318513119533528 0.572674418604651 0 1
"728" "5" "160" 1 1 "3" NA 0 1 "TestProcAB" 0 0 0 "2" NA 0.37696335078534 0.318513119533528 0.572674418604651 0 1
"729" "5" "161" 1 1 "1" NA 0 1 "TestProcAB" 0 0 0 "2" NA 0.37696335078534 0.318513119533528 0.572674418604651 0 1
"730" "5" "162" 1 1 "1" NA 0 1 "TestProcAB" 0 0 0 "2" NA 0.37696335078534 0.318513119533528 0.572674418604651 0 1
"731" "5" "163" 1 0 "0" NA 0 0 "TestProcAB" 0 0 0 "1" NA 0.37696335078534 0.318513119533528 0.572674418604651 0 1
"732" "5" "164" 1 0 "3" NA 0 0 "TestProcAB" 0 0 0 "2" NA 0.37696335078534 0.318513119533528 0.572674418604651 0 1
"733" "5" "165" 1 1 "3" NA 0 1 "TestProcAB" 0 0 0 "2" NA 0.37696335078534 0.318513119533528 0.572674418604651 0 1
"734" "5" "166" 1 1 "8" NA 0 1 "TestProcAB" 0 0 0 "2" NA 0.37696335078534 0.318513119533528 0.572674418604651 0 1
"735" "5" "167" 1 1 "8" NA 0 1 "TestProcAB" 0 0 0 "2" NA 0.37696335078534 0.318513119533528 0.572674418604651 0 1
"736" "5" "168" 1 1 "1" NA 1 0 "TestProcAB" 1 0 0 "2" NA 0.37696335078534 0.318513119533528 0.572674418604651 0 1
"737" "5" "169" 1 1 "3" NA 0 1 "TestProcAB" 0 0 0 "2" NA 0.37696335078534 0.318513119533528 0.572674418604651 0 1
"738" "5" "170" 1 1 "1" NA 0 1 "TestProcAB" 0 0 0 "2" NA 0.37696335078534 0.318513119533528 0.572674418604651 0 1
"739" "5" "171" 1 1 "8" NA 0 1 "TestProcAB" 0 0 0 "2" NA 0.37696335078534 0.318513119533528 0.572674418604651 0 1
"740" "5" "172" 1 1 "8" NA 0 1 "TestProcAB" 0 0 0 "2" NA 0.37696335078534 0.318513119533528 0.572674418604651 0 1
"741" "5" "173" 1 1 "0" NA 0 1 "TestProcAB" 0 0 0 "1" NA 0.37696335078534 0.318513119533528 0.572674418604651 0 1
"742" "5" "174" 1 0 "3" NA 0 0 "TestProcAB" 0 0 0 "2" NA 0.37696335078534 0.318513119533528 0.572674418604651 0 1
"743" "5" "175" 1 0 "3" NA 0 0 "TestProcAB" 0 0 0 "2" NA 0.37696335078534 0.318513119533528 0.572674418604651 0 1
"744" "5" "176" 1 1 "0" NA 0 1 "TestProcAB" 0 0 0 "1" NA 0.37696335078534 0.318513119533528 0.572674418604651 0 1
"745" "5" "177" 1 1 "8" NA 0 1 "TestProcAB" 0 0 0 "2" NA 0.37696335078534 0.318513119533528 0.572674418604651 0 1
"746" "5" "178" 1 0 "3" NA 0 0 "TestProcAB" 0 0 0 "2" NA 0.37696335078534 0.318513119533528 0.572674418604651 0 1
"747" "5" "179" 1 1 "8" NA 0 1 "TestProcAB" 0 0 0 "2" NA 0.37696335078534 0.318513119533528 0.572674418604651 0 1
"748" "5" "180" 1 1 "1" NA 0 1 "TestProcAB" 0 0 0 "2" NA 0.37696335078534 0.318513119533528 0.572674418604651 0 1
"749" "5" "181" 1 1 "1" NA 1 0 "TestProcAB" 1 0 0 "2" NA 0.37696335078534 0.318513119533528 0.572674418604651 0 1
"750" "5" "182" 1 1 "3" NA 0 1 "TestProcAB" 0 0 0 "2" NA 0.37696335078534 0.318513119533528 0.572674418604651 0 1
"751" "5" "183" 1 1 "3" NA 0 1 "TestProcAB" 0 0 0 "2" NA 0.37696335078534 0.318513119533528 0.572674418604651 0 1
"752" "5" "184" 1 1 "1" NA 0 1 "TestProcAB" 0 0 0 "2" NA 0.37696335078534 0.318513119533528 0.572674418604651 0 1
"753" "5" "185" 1 1 "1" NA 0 1 "TestProcAB" 0 0 0 "2" NA 0.37696335078534 0.318513119533528 0.572674418604651 0 1
"754" "5" "186" 1 1 "8" NA 0 1 "TestProcAB" 0 0 0 "2" NA 0.37696335078534 0.318513119533528 0.572674418604651 0 1
"755" "5" "187" 1 1 "8" NA 0 1 "TestProcAB" 0 0 0 "2" NA 0.37696335078534 0.318513119533528 0.572674418604651 0 1
"756" "5" "188" 1 1 "0" NA 0 1 "TestProcAB" 0 0 0 "1" NA 0.37696335078534 0.318513119533528 0.572674418604651 0 1
"757" "5" "189" 1 0 "3" NA 0 0 "TestProcAB" 0 0 0 "2" NA 0.37696335078534 0.318513119533528 0.572674418604651 0 1
"758" "5" "190" 1 0 "3" NA 0 0 "TestProcAB" 0 0 0 "2" NA 0.37696335078534 0.318513119533528 0.572674418604651 0 1
"759" "5" "191" 1 0 "1" NA 0 0 "TestProcAB" 0 0 0 "2" NA 0.37696335078534 0.318513119533528 0.572674418604651 0 1
"760" "5" "192" 1 1 "8" NA 0 1 "TestProcAB" 0 0 0 "2" NA 0.37696335078534 0.318513119533528 0.572674418604651 0 1
"761" "5" "193" 1 1 "1" NA 0 1 "TestProcAB" 0 0 0 "2" NA 0.37696335078534 0.318513119533528 0.572674418604651 0 1
"762" "5" "194" 1 1 "8" NA 0 1 "TestProcAB" 0 0 0 "2" NA 0.37696335078534 0.318513119533528 0.572674418604651 0 1
"763" "5" "195" 1 1 "0" NA 0 1 "TestProcAB" 0 0 0 "1" NA 0.37696335078534 0.318513119533528 0.572674418604651 0 1
"764" "5" "196" 1 1 "3" NA 0 1 "TestProcAB" 0 0 0 "2" NA 0.37696335078534 0.318513119533528 0.572674418604651 0 1
"765" "5" "197" 1 1 "0" NA 0 1 "TestProcAB" 0 0 0 "1" NA 0.37696335078534 0.318513119533528 0.572674418604651 0 1
"766" "5" "198" 1 1 "1" NA 0 1 "TestProcAB" 0 0 0 "2" NA 0.37696335078534 0.318513119533528 0.572674418604651 0 1
"767" "5" "199" 0 1 "1" NA 0 0 "TestProcAB" 0 0 1 "2" NA 0.37696335078534 0.318513119533528 0.572674418604651 0 1
"768" "5" "200" 1 1 "3" NA 0 1 "TestProcAB" 0 0 0 "2" NA 0.37696335078534 0.318513119533528 0.572674418604651 0 1
"769" "5" "201" 1 1 "8" NA 0 1 "TestProcAB" 0 0 0 "2" NA 0.37696335078534 0.318513119533528 0.572674418604651 0 1
"770" "5" "202" 1 1 "8" NA 0 1 "TestProcAB" 0 0 0 "2" NA 0.37696335078534 0.318513119533528 0.572674418604651 0 1
"771" "5" "203" 1 1 "3" NA 0 1 "TestProcAB" 0 0 0 "2" NA 0.37696335078534 0.318513119533528 0.572674418604651 0 1
"772" "5" "204" 1 1 "8" NA 0 1 "TestProcAB" 0 0 0 "2" NA 0.37696335078534 0.318513119533528 0.572674418604651 0 1
"773" "5" "205" 1 1 "8" NA 0 1 "TestProcAB" 0 0 0 "2" NA 0.37696335078534 0.318513119533528 0.572674418604651 0 1
"774" "5" "206" 1 1 "3" NA 0 1 "TestProcAB" 0 0 0 "2" NA 0.37696335078534 0.318513119533528 0.572674418604651 0 1
"775" "5" "207" 1 1 "0" NA 0 1 "TestProcAB" 0 0 0 "1" NA 0.37696335078534 0.318513119533528 0.572674418604651 0 1
"776" "5" "208" 1 1 "1" NA 0 1 "TestProcAB" 0 0 0 "2" NA 0.37696335078534 0.318513119533528 0.572674418604651 0 1
"777" "5" "209" 1 1 "1" NA 0 1 "TestProcAB" 0 0 0 "2" NA 0.37696335078534 0.318513119533528 0.572674418604651 0 1
"778" "5" "210" 1 1 "1" NA 0 1 "TestProcAB" 0 0 0 "2" NA 0.37696335078534 0.318513119533528 0.572674418604651 0 1
"779" "5" "211" 1 1 "8" NA 0 1 "TestProcAB" 0 0 0 "2" NA 0.37696335078534 0.318513119533528 0.572674418604651 0 1
"780" "5" "212" 1 1 "3" NA 0 1 "TestProcAB" 0 0 0 "2" NA 0.37696335078534 0.318513119533528 0.572674418604651 0 1
"781" "5" "213" 1 1 "3" NA 0 1 "TestProcAB" 0 0 0 "2" NA 0.37696335078534 0.318513119533528 0.572674418604651 0 1
"782" "5" "214" 1 1 "0" NA 0 1 "TestProcAB" 0 0 0 "1" NA 0.37696335078534 0.318513119533528 0.572674418604651 0 1
"783" "5" "215" 1 1 "1" NA 0 1 "TestProcAB" 0 0 0 "2" NA 0.37696335078534 0.318513119533528 0.572674418604651 0 1
"784" "5" "216" 1 1 "8" NA 0 1 "TestProcAB" 0 0 0 "2" NA 0.37696335078534 0.318513119533528 0.572674418604651 0 1
"785" "6" "21" 1 0 "3" NA 0 0 "TestProcAB" 0 0 0 "2" NA 0.350487329434698 0.291666666666667 0.251162790697674 0 1
"786" "6" "22" 1 1 "1" NA 0 1 "TestProcAB" 0 0 0 "2" NA 0.350487329434698 0.291666666666667 0.251162790697674 0 1
"787" "6" "23" 1 1 "8" NA 0 1 "TestProcAB" 0 0 0 "2" NA 0.350487329434698 0.291666666666667 0.251162790697674 0 1
"788" "6" "24" 1 1 "0" NA 0 1 "TestProcAB" 0 0 0 "1" NA 0.350487329434698 0.291666666666667 0.251162790697674 0 1
"789" "6" "25" 1 1 "1" NA 0 1 "TestProcAB" 0 0 0 "2" NA 0.350487329434698 0.291666666666667 0.251162790697674 0 1
"790" "6" "26" 1 0 "3" NA 0 0 "TestProcAB" 0 0 0 "2" NA 0.350487329434698 0.291666666666667 0.251162790697674 0 1
"791" "6" "27" 1 1 "8" NA 0 1 "TestProcAB" 0 0 0 "2" NA 0.350487329434698 0.291666666666667 0.251162790697674 0 1
"792" "6" "28" 1 0 "1" NA 0 0 "TestProcAB" 0 0 0 "2" NA 0.350487329434698 0.291666666666667 0.251162790697674 0 1
"793" "6" "29" 1 0 "3" NA 0 0 "TestProcAB" 0 0 0 "2" NA 0.350487329434698 0.291666666666667 0.251162790697674 0 1
"794" "6" "30" 1 1 "8" NA 0 1 "TestProcAB" 0 0 0 "2" NA 0.350487329434698 0.291666666666667 0.251162790697674 0 1
"795" "6" "31" 1 1 "3" NA 0 1 "TestProcAB" 0 0 0 "2" NA 0.350487329434698 0.291666666666667 0.251162790697674 0 1
"796" "6" "32" 1 1 "0" NA 0 1 "TestProcAB" 0 0 0 "1" NA 0.350487329434698 0.291666666666667 0.251162790697674 0 1
"797" "6" "33" 1 1 "8" NA 0 1 "TestProcAB" 0 0 0 "2" NA 0.350487329434698 0.291666666666667 0.251162790697674 0 1
"798" "6" "34" 1 1 "1" NA 0 1 "TestProcAB" 0 0 0 "2" NA 0.350487329434698 0.291666666666667 0.251162790697674 0 1
"799" "6" "35" 1 1 "1" NA 0 1 "TestProcAB" 0 0 0 "2" NA 0.350487329434698 0.291666666666667 0.251162790697674 0 1
"800" "6" "36" 1 1 "8" NA 0 1 "TestProcAB" 0 0 0 "2" NA 0.350487329434698 0.291666666666667 0.251162790697674 0 1
"801" "6" "37" 1 1 "1" NA 0 1 "TestProcAB" 0 0 0 "2" NA 0.350487329434698 0.291666666666667 0.251162790697674 0 1
"802" "6" "38" 1 1 "3" NA 0 1 "TestProcAB" 0 0 0 "2" NA 0.350487329434698 0.291666666666667 0.251162790697674 0 1
"803" "6" "39" 1 0 "3" NA 0 0 "TestProcAB" 0 0 0 "2" NA 0.350487329434698 0.291666666666667 0.251162790697674 0 1
"804" "6" "40" 1 1 "8" NA 0 1 "TestProcAB" 0 0 0 "2" NA 0.350487329434698 0.291666666666667 0.251162790697674 0 1
"805" "6" "41" 1 1 "0" NA 0 1 "TestProcAB" 0 0 0 "1" NA 0.350487329434698 0.291666666666667 0.251162790697674 0 1
"806" "6" "42" 1 1 "0" NA 0 1 "TestProcAB" 0 0 0 "1" NA 0.350487329434698 0.291666666666667 0.251162790697674 0 1
"807" "6" "43" 1 1 "8" NA 0 1 "TestProcAB" 0 0 0 "2" NA 0.350487329434698 0.291666666666667 0.251162790697674 0 1
"808" "6" "44" 1 1 "1" NA 0 1 "TestProcAB" 0 0 0 "2" NA 0.350487329434698 0.291666666666667 0.251162790697674 0 1
"809" "6" "45" 1 1 "8" NA 0 1 "TestProcAB" 0 0 0 "2" NA 0.350487329434698 0.291666666666667 0.251162790697674 0 1
"810" "6" "46" 1 1 "1" NA 0 1 "TestProcAB" 0 0 0 "2" NA 0.350487329434698 0.291666666666667 0.251162790697674 0 1
"811" "6" "47" 1 0 "3" NA 0 0 "TestProcAB" 0 0 0 "2" NA 0.350487329434698 0.291666666666667 0.251162790697674 0 1
"812" "6" "48" 1 1 "3" NA 0 1 "TestProcAB" 0 0 0 "2" NA 0.350487329434698 0.291666666666667 0.251162790697674 0 1
"813" "6" "49" 1 1 "8" NA 0 1 "TestProcAB" 0 0 0 "2" NA 0.350487329434698 0.291666666666667 0.251162790697674 0 1
"814" "6" "50" 1 1 "0" NA 0 1 "TestProcAB" 0 0 0 "1" NA 0.350487329434698 0.291666666666667 0.251162790697674 0 1
"815" "6" "51" 1 0 "3" NA 0 0 "TestProcAB" 0 0 0 "2" NA 0.350487329434698 0.291666666666667 0.251162790697674 0 1
"816" "6" "52" 1 1 "1" NA 0 1 "TestProcAB" 0 0 0 "2" NA 0.350487329434698 0.291666666666667 0.251162790697674 0 1
"817" "6" "53" 1 0 "8" NA 1 0 "TestProcAB" 0 1 0 "2" NA 0.350487329434698 0.291666666666667 0.251162790697674 0 1
"818" "6" "54" 1 1 "1" NA 1 0 "TestProcAB" 1 0 0 "2" NA 0.350487329434698 0.291666666666667 0.251162790697674 0 1
"819" "6" "55" 1 0 "3" NA 0 0 "TestProcAB" 0 0 0 "2" NA 0.350487329434698 0.291666666666667 0.251162790697674 0 1
"820" "6" "56" 1 0 "8" NA 0 0 "TestProcAB" 0 0 0 "2" NA 0.350487329434698 0.291666666666667 0.251162790697674 0 1
"821" "6" "57" 1 1 "0" NA 0 1 "TestProcAB" 0 0 0 "1" NA 0.350487329434698 0.291666666666667 0.251162790697674 0 1
"822" "6" "58" 1 1 "1" NA 0 1 "TestProcAB" 0 0 0 "2" NA 0.350487329434698 0.291666666666667 0.251162790697674 0 1
"823" "6" "59" 1 1 "3" NA 0 1 "TestProcAB" 0 0 0 "2" NA 0.350487329434698 0.291666666666667 0.251162790697674 0 1
"824" "6" "60" 1 1 "8" NA 0 1 "TestProcAB" 0 0 0 "2" NA 0.350487329434698 0.291666666666667 0.251162790697674 0 1
"825" "6" "61" 1 0 "3" NA 0 0 "TestProcAB" 0 0 0 "2" NA 0.350487329434698 0.291666666666667 0.251162790697674 0 1
"826" "6" "62" 1 1 "1" NA 0 1 "TestProcAB" 0 0 0 "2" NA 0.350487329434698 0.291666666666667 0.251162790697674 0 1
"827" "6" "63" 1 1 "3" NA 0 1 "TestProcAB" 0 0 0 "2" NA 0.350487329434698 0.291666666666667 0.251162790697674 0 1
"828" "6" "64" 1 1 "3" NA 0 1 "TestProcAB" 0 0 0 "2" NA 0.350487329434698 0.291666666666667 0.251162790697674 0 1
"829" "6" "65" 1 1 "0" NA 0 1 "TestProcAB" 0 0 0 "1" NA 0.350487329434698 0.291666666666667 0.251162790697674 0 1
"830" "6" "66" 1 1 "1" NA 0 1 "TestProcAB" 0 0 0 "2" NA 0.350487329434698 0.291666666666667 0.251162790697674 0 1
"831" "6" "67" 0 1 "8" NA 0 1 "TestProcAB" 0 0 0 "2" NA 0.350487329434698 0.291666666666667 0.251162790697674 0 1
"832" "6" "68" 1 1 "1" NA 0 1 "TestProcAB" 0 0 0 "2" NA 0.350487329434698 0.291666666666667 0.251162790697674 0 1
"833" "6" "69" 1 1 "8" NA 0 1 "TestProcAB" 0 0 0 "2" NA 0.350487329434698 0.291666666666667 0.251162790697674 0 1
"834" "6" "70" 1 1 "3" NA 0 1 "TestProcAB" 0 0 0 "2" NA 0.350487329434698 0.291666666666667 0.251162790697674 0 1
"835" "6" "71" 1 1 "8" NA 0 1 "TestProcAB" 0 0 0 "2" NA 0.350487329434698 0.291666666666667 0.251162790697674 0 1
"836" "6" "72" 1 1 "3" NA 0 1 "TestProcAB" 0 0 0 "2" NA 0.350487329434698 0.291666666666667 0.251162790697674 0 1
"837" "6" "73" 1 1 "8" NA 0 1 "TestProcAB" 0 0 0 "2" NA 0.350487329434698 0.291666666666667 0.251162790697674 0 1
"838" "6" "74" 1 1 "1" NA 0 1 "TestProcAB" 0 0 0 "2" NA 0.350487329434698 0.291666666666667 0.251162790697674 0 1
"839" "6" "75" 1 1 "0" NA 0 1 "TestProcAB" 0 0 0 "1" NA 0.350487329434698 0.291666666666667 0.251162790697674 0 1
"840" "6" "76" 1 1 "1" NA 0 1 "TestProcAB" 0 0 0 "2" NA 0.350487329434698 0.291666666666667 0.251162790697674 0 1
"841" "6" "77" 1 1 "0" NA 0 1 "TestProcAB" 0 0 0 "1" NA 0.350487329434698 0.291666666666667 0.251162790697674 0 1
"842" "6" "78" 1 1 "1" NA 0 1 "TestProcAB" 0 0 0 "2" NA 0.350487329434698 0.291666666666667 0.251162790697674 0 1
"843" "6" "79" 1 1 "3" NA 0 1 "TestProcAB" 0 0 0 "2" NA 0.350487329434698 0.291666666666667 0.251162790697674 0 1
"844" "6" "80" 1 1 "8" NA 0 1 "TestProcAB" 0 0 0 "2" NA 0.350487329434698 0.291666666666667 0.251162790697674 0 1
"845" "6" "81" 1 1 "1" NA 0 1 "TestProcAB" 0 0 0 "2" NA 0.350487329434698 0.291666666666667 0.251162790697674 0 1
"846" "6" "82" 1 1 "3" NA 0 1 "TestProcAB" 0 0 0 "2" NA 0.350487329434698 0.291666666666667 0.251162790697674 0 1
"847" "6" "83" 1 1 "8" NA 0 1 "TestProcAB" 0 0 0 "2" NA 0.350487329434698 0.291666666666667 0.251162790697674 0 1
"848" "6" "84" 1 1 "3" NA 0 1 "TestProcAB" 0 0 0 "2" NA 0.350487329434698 0.291666666666667 0.251162790697674 0 1
"849" "6" "85" 1 1 "0" NA 0 1 "TestProcAB" 0 0 0 "1" NA 0.350487329434698 0.291666666666667 0.251162790697674 0 1
"850" "6" "86" 1 1 "8" NA 0 1 "TestProcAB" 0 0 0 "2" NA 0.350487329434698 0.291666666666667 0.251162790697674 0 1
"851" "6" "87" 1 1 "1" NA 0 1 "TestProcAB" 0 0 0 "2" NA 0.350487329434698 0.291666666666667 0.251162790697674 0 1
"852" "6" "88" 1 1 "1" NA 0 1 "TestProcAB" 0 0 0 "2" NA 0.350487329434698 0.291666666666667 0.251162790697674 0 1
"853" "6" "89" 1 1 "8" NA 0 1 "TestProcAB" 0 0 0 "2" NA 0.350487329434698 0.291666666666667 0.251162790697674 0 1
"854" "6" "90" 1 1 "3" NA 0 1 "TestProcAB" 0 0 0 "2" NA 0.350487329434698 0.291666666666667 0.251162790697674 0 1
"855" "6" "91" 1 1 "8" NA 0 1 "TestProcAB" 0 0 0 "2" NA 0.350487329434698 0.291666666666667 0.251162790697674 0 1
"856" "6" "92" 1 1 "1" NA 0 1 "TestProcAB" 0 0 0 "2" NA 0.350487329434698 0.291666666666667 0.251162790697674 0 1
"857" "6" "93" 1 1 "3" NA 0 1 "TestProcAB" 0 0 0 "2" NA 0.350487329434698 0.291666666666667 0.251162790697674 0 1
"858" "6" "94" 0 1 "8" NA 0 0 "TestProcAB" 0 0 1 "2" NA 0.350487329434698 0.291666666666667 0.251162790697674 0 1
"859" "6" "95" 1 1 "0" NA 0 1 "TestProcAB" 0 0 0 "1" NA 0.350487329434698 0.291666666666667 0.251162790697674 0 1
"860" "6" "96" 1 1 "1" NA 0 1 "TestProcAB" 0 0 0 "2" NA 0.350487329434698 0.291666666666667 0.251162790697674 0 1
"861" "6" "97" 1 1 "3" NA 0 1 "TestProcAB" 0 0 0 "2" NA 0.350487329434698 0.291666666666667 0.251162790697674 0 1
"862" "6" "98" 1 0 "3" NA 0 0 "TestProcAB" 0 0 0 "2" NA 0.350487329434698 0.291666666666667 0.251162790697674 0 1
"863" "6" "99" 1 0 "1" NA 0 0 "TestProcAB" 0 0 0 "2" NA 0.350487329434698 0.291666666666667 0.251162790697674 0 1
"864" "6" "100" 1 1 "8" NA 0 1 "TestProcAB" 0 0 0 "2" NA 0.350487329434698 0.291666666666667 0.251162790697674 0 1
"865" "6" "101" 1 0 "8" NA 0 0 "TestProcAB" 0 0 0 "2" NA 0.350487329434698 0.291666666666667 0.251162790697674 0 1
"866" "6" "102" 1 1 "3" NA 0 1 "TestProcAB" 0 0 0 "2" NA 0.350487329434698 0.291666666666667 0.251162790697674 0 1
"867" "6" "103" 1 0 "1" NA 1 0 "TestProcAB" 0 1 0 "2" NA 0.350487329434698 0.291666666666667 0.251162790697674 0 1
"868" "6" "104" 1 1 "0" NA 0 1 "TestProcAB" 0 0 0 "1" NA 0.350487329434698 0.291666666666667 0.251162790697674 0 1
"869" "6" "105" 1 0 "3" NA 0 0 "TestProcAB" 0 0 0 "2" NA 0.350487329434698 0.291666666666667 0.251162790697674 0 1
"870" "6" "106" 1 1 "8" NA 0 1 "TestProcAB" 0 0 0 "2" NA 0.350487329434698 0.291666666666667 0.251162790697674 0 1
"871" "6" "107" 1 1 "1" NA 0 1 "TestProcAB" 0 0 0 "2" NA 0.350487329434698 0.291666666666667 0.251162790697674 0 1
"872" "6" "108" 1 1 "1" NA 0 1 "TestProcAB" 0 0 0 "2" NA 0.350487329434698 0.291666666666667 0.251162790697674 0 1
"873" "6" "109" 1 1 "3" NA 1 0 "TestProcAB" 1 0 0 "2" NA 0.350487329434698 0.291666666666667 0.251162790697674 0 1
"874" "6" "110" 1 1 "8" NA 0 1 "TestProcAB" 0 0 0 "2" NA 0.350487329434698 0.291666666666667 0.251162790697674 0 1
"875" "6" "111" 1 1 "0" NA 0 1 "TestProcAB" 0 0 0 "1" NA 0.350487329434698 0.291666666666667 0.251162790697674 0 1
"876" "6" "112" 1 1 "3" NA 0 1 "TestProcAB" 0 0 0 "2" NA 0.350487329434698 0.291666666666667 0.251162790697674 0 1
"877" "6" "113" 1 1 "0" NA 0 1 "TestProcAB" 0 0 0 "1" NA 0.350487329434698 0.291666666666667 0.251162790697674 0 1
"878" "6" "114" 0 1 "3" NA 0 1 "TestProcAB" 0 0 0 "2" NA 0.350487329434698 0.291666666666667 0.251162790697674 0 1
"879" "6" "115" 1 1 "1" NA 0 1 "TestProcAB" 0 0 0 "2" NA 0.350487329434698 0.291666666666667 0.251162790697674 0 1
"880" "6" "116" 1 1 "8" NA 0 1 "TestProcAB" 0 0 0 "2" NA 0.350487329434698 0.291666666666667 0.251162790697674 0 1
"881" "6" "117" 1 1 "1" NA 1 0 "TestProcAB" 1 0 0 "2" NA 0.350487329434698 0.291666666666667 0.251162790697674 0 1
"882" "6" "118" 1 1 "8" NA 0 1 "TestProcAB" 0 0 0 "2" NA 0.350487329434698 0.291666666666667 0.251162790697674 0 1
"883" "6" "119" 1 1 "0" NA 0 1 "TestProcAB" 0 0 0 "1" NA 0.350487329434698 0.291666666666667 0.251162790697674 0 1
"884" "6" "120" 1 1 "1" NA 0 1 "TestProcAB" 0 0 0 "2" NA 0.350487329434698 0.291666666666667 0.251162790697674 0 1
"885" "6" "121" 1 0 "3" NA 0 0 "TestProcAB" 0 0 0 "2" NA 0.350487329434698 0.291666666666667 0.251162790697674 0 1
"886" "6" "122" 1 1 "8" NA 0 1 "TestProcAB" 0 0 0 "2" NA 0.350487329434698 0.291666666666667 0.251162790697674 0 1
"887" "6" "123" 1 1 "8" NA 0 1 "TestProcAB" 0 0 0 "2" NA 0.350487329434698 0.291666666666667 0.251162790697674 0 1
"888" "6" "124" 1 1 "1" NA 0 1 "TestProcAB" 0 0 0 "2" NA 0.350487329434698 0.291666666666667 0.251162790697674 0 1
"889" "6" "125" 1 1 "3" NA 0 1 "TestProcAB" 0 0 0 "2" NA 0.350487329434698 0.291666666666667 0.251162790697674 0 1
"890" "6" "126" 1 1 "8" NA 0 1 "TestProcAB" 0 0 0 "2" NA 0.350487329434698 0.291666666666667 0.251162790697674 0 1
"891" "6" "127" 1 1 "3" NA 0 1 "TestProcAB" 0 0 0 "2" NA 0.350487329434698 0.291666666666667 0.251162790697674 0 1
"892" "6" "128" 1 1 "3" NA 0 1 "TestProcAB" 0 0 0 "2" NA 0.350487329434698 0.291666666666667 0.251162790697674 0 1
"893" "6" "129" 1 0 "8" NA 0 0 "TestProcAB" 0 0 0 "2" NA 0.350487329434698 0.291666666666667 0.251162790697674 0 1
"894" "6" "130" 1 1 "1" NA 0 1 "TestProcAB" 0 0 0 "2" NA 0.350487329434698 0.291666666666667 0.251162790697674 0 1
"895" "6" "131" 1 1 "1" NA 0 1 "TestProcAB" 0 0 0 "2" NA 0.350487329434698 0.291666666666667 0.251162790697674 0 1
"896" "6" "132" 1 1 "0" NA 0 1 "TestProcAB" 0 0 0 "1" NA 0.350487329434698 0.291666666666667 0.251162790697674 0 1
"897" "6" "133" 1 0 "3" NA 0 0 "TestProcAB" 0 0 0 "2" NA 0.350487329434698 0.291666666666667 0.251162790697674 0 1
"898" "6" "134" 1 1 "8" NA 0 1 "TestProcAB" 0 0 0 "2" NA 0.350487329434698 0.291666666666667 0.251162790697674 0 1
"899" "6" "135" 1 1 "0" NA 0 1 "TestProcAB" 0 0 0 "1" NA 0.350487329434698 0.291666666666667 0.251162790697674 0 1
"900" "6" "136" 1 1 "8" NA 0 1 "TestProcAB" 0 0 0 "2" NA 0.350487329434698 0.291666666666667 0.251162790697674 0 1
"901" "6" "137" 1 1 "1" NA 0 1 "TestProcAB" 0 0 0 "2" NA 0.350487329434698 0.291666666666667 0.251162790697674 0 1
"902" "6" "138" 1 1 "1" NA 0 1 "TestProcAB" 0 0 0 "2" NA 0.350487329434698 0.291666666666667 0.251162790697674 0 1
"903" "6" "139" 1 1 "3" NA 0 1 "TestProcAB" 0 0 0 "2" NA 0.350487329434698 0.291666666666667 0.251162790697674 0 1
"904" "6" "140" 1 1 "0" NA 0 1 "TestProcAB" 0 0 0 "1" NA 0.350487329434698 0.291666666666667 0.251162790697674 0 1
"905" "6" "141" 1 0 "3" NA 0 0 "TestProcAB" 0 0 0 "2" NA 0.350487329434698 0.291666666666667 0.251162790697674 0 1
"906" "6" "142" 1 1 "1" NA 0 1 "TestProcAB" 0 0 0 "2" NA 0.350487329434698 0.291666666666667 0.251162790697674 0 1
"907" "6" "143" 1 1 "3" NA 0 1 "TestProcAB" 0 0 0 "2" NA 0.350487329434698 0.291666666666667 0.251162790697674 0 1
"908" "6" "144" 1 1 "8" NA 0 1 "TestProcAB" 0 0 0 "2" NA 0.350487329434698 0.291666666666667 0.251162790697674 0 1
"909" "6" "145" 0 1 "1" NA 0 0 "TestProcAB" 0 0 1 "2" NA 0.350487329434698 0.291666666666667 0.251162790697674 0 1
"910" "6" "146" 1 1 "8" NA 0 1 "TestProcAB" 0 0 0 "2" NA 0.350487329434698 0.291666666666667 0.251162790697674 0 1
"911" "6" "147" 1 1 "3" NA 0 1 "TestProcAB" 0 0 0 "2" NA 0.350487329434698 0.291666666666667 0.251162790697674 0 1
"912" "6" "148" 1 1 "8" NA 0 1 "TestProcAB" 0 0 0 "2" NA 0.350487329434698 0.291666666666667 0.251162790697674 0 1
"913" "6" "149" 1 1 "1" NA 0 1 "TestProcAB" 0 0 0 "2" NA 0.350487329434698 0.291666666666667 0.251162790697674 0 1
"914" "6" "150" 1 1 "8" NA 0 1 "TestProcAB" 0 0 0 "2" NA 0.350487329434698 0.291666666666667 0.251162790697674 0 1
"915" "6" "151" 1 1 "3" NA 0 1 "TestProcAB" 0 0 0 "2" NA 0.350487329434698 0.291666666666667 0.251162790697674 0 1
"916" "6" "152" 1 1 "0" NA 0 1 "TestProcAB" 0 0 0 "1" NA 0.350487329434698 0.291666666666667 0.251162790697674 0 1
"917" "6" "153" 1 1 "1" NA 0 1 "TestProcAB" 0 0 0 "2" NA 0.350487329434698 0.291666666666667 0.251162790697674 0 1
"918" "6" "154" 1 0 "8" NA 0 0 "TestProcAB" 0 0 0 "2" NA 0.350487329434698 0.291666666666667 0.251162790697674 0 1
"919" "6" "155" 1 0 "3" NA 0 0 "TestProcAB" 0 0 0 "2" NA 0.350487329434698 0.291666666666667 0.251162790697674 0 1
"920" "6" "156" 1 1 "0" NA 0 1 "TestProcAB" 0 0 0 "1" NA 0.350487329434698 0.291666666666667 0.251162790697674 0 1
"921" "6" "157" 1 1 "1" NA 0 1 "TestProcAB" 0 0 0 "2" NA 0.350487329434698 0.291666666666667 0.251162790697674 0 1
"922" "6" "158" 1 0 "3" NA 1 0 "TestProcAB" 0 1 0 "2" NA 0.350487329434698 0.291666666666667 0.251162790697674 0 1
"923" "6" "159" 1 1 "8" NA 0 1 "TestProcAB" 0 0 0 "2" NA 0.350487329434698 0.291666666666667 0.251162790697674 0 1
"924" "6" "160" 1 1 "1" NA 0 1 "TestProcAB" 0 0 0 "2" NA 0.350487329434698 0.291666666666667 0.251162790697674 0 1
"925" "6" "161" 1 1 "3" NA 0 1 "TestProcAB" 0 0 0 "2" NA 0.350487329434698 0.291666666666667 0.251162790697674 0 1
"926" "6" "162" 1 1 "8" NA 0 1 "TestProcAB" 0 0 0 "2" NA 0.350487329434698 0.291666666666667 0.251162790697674 0 1
"927" "6" "163" 1 1 "1" NA 0 1 "TestProcAB" 0 0 0 "2" NA 0.350487329434698 0.291666666666667 0.251162790697674 0 1
"928" "6" "164" 1 1 "1" NA 0 1 "TestProcAB" 0 0 0 "2" NA 0.350487329434698 0.291666666666667 0.251162790697674 0 1
"929" "6" "165" 1 1 "3" NA 0 1 "TestProcAB" 0 0 0 "2" NA 0.350487329434698 0.291666666666667 0.251162790697674 0 1
"930" "6" "166" 1 1 "8" NA 0 1 "TestProcAB" 0 0 0 "2" NA 0.350487329434698 0.291666666666667 0.251162790697674 0 1
"931" "6" "167" 1 1 "0" NA 0 1 "TestProcAB" 0 0 0 "1" NA 0.350487329434698 0.291666666666667 0.251162790697674 0 1
"932" "6" "168" 1 1 "1" NA 0 1 "TestProcAB" 0 0 0 "2" NA 0.350487329434698 0.291666666666667 0.251162790697674 0 1
"933" "6" "169" 1 1 "1" NA 0 1 "TestProcAB" 0 0 0 "2" NA 0.350487329434698 0.291666666666667 0.251162790697674 0 1
"934" "6" "170" 1 1 "8" NA 0 1 "TestProcAB" 0 0 0 "2" NA 0.350487329434698 0.291666666666667 0.251162790697674 0 1
"935" "6" "171" 1 1 "8" NA 0 1 "TestProcAB" 0 0 0 "2" NA 0.350487329434698 0.291666666666667 0.251162790697674 0 1
"936" "6" "172" 1 1 "0" NA 0 1 "TestProcAB" 0 0 0 "1" NA 0.350487329434698 0.291666666666667 0.251162790697674 0 1
"937" "6" "173" 1 1 "3" NA 0 1 "TestProcAB" 0 0 0 "2" NA 0.350487329434698 0.291666666666667 0.251162790697674 0 1
"938" "6" "174" 1 1 "3" NA 0 1 "TestProcAB" 0 0 0 "2" NA 0.350487329434698 0.291666666666667 0.251162790697674 0 1
"939" "6" "175" 1 1 "8" NA 0 1 "TestProcAB" 0 0 0 "2" NA 0.350487329434698 0.291666666666667 0.251162790697674 0 1
"940" "6" "176" 1 1 "3" NA 0 1 "TestProcAB" 0 0 0 "2" NA 0.350487329434698 0.291666666666667 0.251162790697674 0 1
"941" "6" "177" 1 1 "1" NA 0 1 "TestProcAB" 0 0 0 "2" NA 0.350487329434698 0.291666666666667 0.251162790697674 0 1
"942" "6" "178" 1 0 "8" NA 1 0 "TestProcAB" 0 1 0 "2" NA 0.350487329434698 0.291666666666667 0.251162790697674 0 1
"943" "6" "179" 1 0 "3" NA 0 0 "TestProcAB" 0 0 0 "2" NA 0.350487329434698 0.291666666666667 0.251162790697674 0 1
"944" "6" "180" 0 1 "1" NA 0 1 "TestProcAB" 0 0 0 "2" NA 0.350487329434698 0.291666666666667 0.251162790697674 0 1
"945" "6" "181" 1 0 "0" NA 0 0 "TestProcAB" 0 0 0 "1" NA 0.350487329434698 0.291666666666667 0.251162790697674 0 1
"946" "6" "182" 1 1 "1" NA 1 0 "TestProcAB" 1 0 0 "2" NA 0.350487329434698 0.291666666666667 0.251162790697674 0 1
"947" "6" "183" 1 1 "0" NA 0 1 "TestProcAB" 0 0 0 "1" NA 0.350487329434698 0.291666666666667 0.251162790697674 0 1
"948" "6" "184" 1 0 "3" NA 0 0 "TestProcAB" 0 0 0 "2" NA 0.350487329434698 0.291666666666667 0.251162790697674 0 1
"949" "6" "185" 1 1 "1" NA 0 1 "TestProcAB" 0 0 0 "2" NA 0.350487329434698 0.291666666666667 0.251162790697674 0 1
"950" "6" "186" 1 1 "8" NA 0 1 "TestProcAB" 0 0 0 "2" NA 0.350487329434698 0.291666666666667 0.251162790697674 0 1
"951" "6" "187" 0 0 "3" NA 0 0 "TestProcAB" 0 0 0 "2" NA 0.350487329434698 0.291666666666667 0.251162790697674 0 1
"952" "6" "188" 1 1 "8" NA 0 1 "TestProcAB" 0 0 0 "2" NA 0.350487329434698 0.291666666666667 0.251162790697674 0 1
"953" "6" "189" 1 1 "1" NA 0 1 "TestProcAB" 0 0 0 "2" NA 0.350487329434698 0.291666666666667 0.251162790697674 0 1
"954" "6" "190" 1 1 "0" NA 0 1 "TestProcAB" 0 0 0 "1" NA 0.350487329434698 0.291666666666667 0.251162790697674 0 1
"955" "6" "191" 1 1 "8" NA 0 1 "TestProcAB" 0 0 0 "2" NA 0.350487329434698 0.291666666666667 0.251162790697674 0 1
"956" "6" "192" 1 1 "8" NA 0 1 "TestProcAB" 0 0 0 "2" NA 0.350487329434698 0.291666666666667 0.251162790697674 0 1
"957" "6" "193" 1 0 "3" NA 0 0 "TestProcAB" 0 0 0 "2" NA 0.350487329434698 0.291666666666667 0.251162790697674 0 1
"958" "6" "194" 1 1 "1" NA 0 1 "TestProcAB" 0 0 0 "2" NA 0.350487329434698 0.291666666666667 0.251162790697674 0 1
"959" "6" "195" 1 1 "3" NA 0 1 "TestProcAB" 0 0 0 "2" NA 0.350487329434698 0.291666666666667 0.251162790697674 0 1
"960" "6" "196" 1 1 "8" NA 0 1 "TestProcAB" 0 0 0 "2" NA 0.350487329434698 0.291666666666667 0.251162790697674 0 1
"961" "6" "197" 1 1 "1" NA 0 1 "TestProcAB" 0 0 0 "2" NA 0.350487329434698 0.291666666666667 0.251162790697674 0 1
"962" "6" "198" 1 1 "1" NA 0 1 "TestProcAB" 0 0 0 "2" NA 0.350487329434698 0.291666666666667 0.251162790697674 0 1
"963" "6" "199" 1 0 "0" NA 0 0 "TestProcAB" 0 0 0 "1" NA 0.350487329434698 0.291666666666667 0.251162790697674 0 1
"964" "6" "200" 1 1 "3" NA 0 1 "TestProcAB" 0 0 0 "2" NA 0.350487329434698 0.291666666666667 0.251162790697674 0 1
"965" "6" "201" 1 1 "3" NA 0 1 "TestProcAB" 0 0 0 "2" NA 0.350487329434698 0.291666666666667 0.251162790697674 0 1
"966" "6" "202" 1 1 "8" NA 0 1 "TestProcAB" 0 0 0 "2" NA 0.350487329434698 0.291666666666667 0.251162790697674 0 1
"967" "6" "203" 1 1 "8" NA 0 1 "TestProcAB" 0 0 0 "2" NA 0.350487329434698 0.291666666666667 0.251162790697674 0 1
"968" "6" "204" 1 1 "3" NA 0 1 "TestProcAB" 0 0 0 "2" NA 0.350487329434698 0.291666666666667 0.251162790697674 0 1
"969" "6" "205" 1 1 "1" NA 0 1 "TestProcAB" 0 0 0 "2" NA 0.350487329434698 0.291666666666667 0.251162790697674 0 1
"970" "6" "206" 1 1 "8" NA 0 1 "TestProcAB" 0 0 0 "2" NA 0.350487329434698 0.291666666666667 0.251162790697674 0 1
"971" "6" "207" 1 1 "0" NA 0 1 "TestProcAB" 0 0 0 "1" NA 0.350487329434698 0.291666666666667 0.251162790697674 0 1
"972" "6" "208" 1 0 "3" NA 0 0 "TestProcAB" 0 0 0 "2" NA 0.350487329434698 0.291666666666667 0.251162790697674 0 1
"973" "6" "209" 1 1 "1" NA 1 0 "TestProcAB" 1 0 0 "2" NA 0.350487329434698 0.291666666666667 0.251162790697674 0 1
"974" "6" "210" 1 0 "3" NA 0 0 "TestProcAB" 0 0 0 "2" NA 0.350487329434698 0.291666666666667 0.251162790697674 0 1
"975" "6" "211" 1 1 "1" NA 0 1 "TestProcAB" 0 0 0 "2" NA 0.350487329434698 0.291666666666667 0.251162790697674 0 1
"976" "6" "212" 1 1 "1" NA 0 1 "TestProcAB" 0 0 0 "2" NA 0.350487329434698 0.291666666666667 0.251162790697674 0 1
"977" "6" "213" 1 1 "0" NA 0 1 "TestProcAB" 0 0 0 "1" NA 0.350487329434698 0.291666666666667 0.251162790697674 0 1
"978" "6" "214" 1 1 "3" NA 0 1 "TestProcAB" 0 0 0 "2" NA 0.350487329434698 0.291666666666667 0.251162790697674 0 1
"979" "6" "215" 1 1 "8" NA 0 1 "TestProcAB" 0 0 0 "2" NA 0.350487329434698 0.291666666666667 0.251162790697674 0 1
"980" "6" "216" 1 1 "8" NA 0 1 "TestProcAB" 0 0 0 "2" NA 0.350487329434698 0.291666666666667 0.251162790697674 0 1
"981" "7" "21" 1 1 "3" NA 0 1 "TestProcAB" 0 0 0 "2" NA 0.459310344827586 0.438048780487805 0.475783475783476 0 1
"982" "7" "22" 1 1 "1" NA 0 1 "TestProcAB" 0 0 0 "2" NA 0.459310344827586 0.438048780487805 0.475783475783476 0 1
"983" "7" "23" 1 1 "1" NA 0 1 "TestProcAB" 0 0 0 "2" NA 0.459310344827586 0.438048780487805 0.475783475783476 0 1
"984" "7" "24" 1 0 "3" NA 0 0 "TestProcAB" 0 0 0 "2" NA 0.459310344827586 0.438048780487805 0.475783475783476 0 1
"985" "7" "25" 1 1 "0" NA 0 1 "TestProcAB" 0 0 0 "1" NA 0.459310344827586 0.438048780487805 0.475783475783476 0 1
"986" "7" "26" 0 1 "8" NA 0 0 "TestProcAB" 0 0 1 "2" NA 0.459310344827586 0.438048780487805 0.475783475783476 0 1
"987" "7" "27" 0 1 "8" NA 0 0 "TestProcAB" 0 0 1 "2" NA 0.459310344827586 0.438048780487805 0.475783475783476 0 1
"988" "7" "28" 1 1 "0" NA 0 1 "TestProcAB" 0 0 0 "1" NA 0.459310344827586 0.438048780487805 0.475783475783476 0 1
"989" "7" "29" 0 1 "3" NA 0 0 "TestProcAB" 0 0 1 "2" NA 0.459310344827586 0.438048780487805 0.475783475783476 0 1
"990" "7" "30" 0 1 "8" NA 0 0 "TestProcAB" 0 0 1 "2" NA 0.459310344827586 0.438048780487805 0.475783475783476 0 1
"991" "7" "31" 1 1 "1" NA 1 0 "TestProcAB" 1 0 0 "2" NA 0.459310344827586 0.438048780487805 0.475783475783476 0 1
"992" "7" "32" 1 1 "3" NA 0 1 "TestProcAB" 0 0 0 "2" NA 0.459310344827586 0.438048780487805 0.475783475783476 0 1
"993" "7" "33" 1 1 "1" NA 0 1 "TestProcAB" 0 0 0 "2" NA 0.459310344827586 0.438048780487805 0.475783475783476 0 1
"994" "7" "34" 1 0 "8" NA 1 0 "TestProcAB" 0 1 0 "2" NA 0.459310344827586 0.438048780487805 0.475783475783476 0 1
"995" "7" "35" 1 0 "3" NA 0 0 "TestProcAB" 0 0 0 "2" NA 0.459310344827586 0.438048780487805 0.475783475783476 0 1
"996" "7" "36" 1 0 "3" NA 0 0 "TestProcAB" 0 0 0 "2" NA 0.459310344827586 0.438048780487805 0.475783475783476 0 1
"997" "7" "37" 1 1 "1" NA 0 1 "TestProcAB" 0 0 0 "2" NA 0.459310344827586 0.438048780487805 0.475783475783476 0 1
"998" "7" "38" 1 1 "0" NA 0 1 "TestProcAB" 0 0 0 "1" NA 0.459310344827586 0.438048780487805 0.475783475783476 0 1
"999" "7" "39" 0 1 "8" NA 0 0 "TestProcAB" 0 0 1 "2" NA 0.459310344827586 0.438048780487805 0.475783475783476 0 1
"1000" "7" "40" 1 1 "1" NA 1 0 "TestProcAB" 1 0 0 "2" NA 0.459310344827586 0.438048780487805 0.475783475783476 0 1
"1001" "7" "41" 1 1 "8" NA 0 1 "TestProcAB" 0 0 0 "2" NA 0.459310344827586 0.438048780487805 0.475783475783476 0 1
"1002" "7" "42" 0 0 "8" NA 0 0 "TestProcAB" 0 0 0 "2" NA 0.459310344827586 0.438048780487805 0.475783475783476 0 1
"1003" "7" "43" 1 1 "1" NA 1 0 "TestProcAB" 1 0 0 "2" NA 0.459310344827586 0.438048780487805 0.475783475783476 0 1
"1004" "7" "44" 1 0 "1" NA 0 0 "TestProcAB" 0 0 0 "2" NA 0.459310344827586 0.438048780487805 0.475783475783476 0 1
"1005" "7" "45" 1 1 "3" NA 0 1 "TestProcAB" 0 0 0 "2" NA 0.459310344827586 0.438048780487805 0.475783475783476 0 1
"1006" "7" "46" 1 1 "8" NA 0 1 "TestProcAB" 0 0 0 "2" NA 0.459310344827586 0.438048780487805 0.475783475783476 0 1
"1007" "7" "47" 1 0 "0" NA 1 0 "TestProcAB" 0 1 0 "1" NA 0.459310344827586 0.438048780487805 0.475783475783476 0 1
"1008" "7" "48" 1 0 "3" NA 0 0 "TestProcAB" 0 0 0 "2" NA 0.459310344827586 0.438048780487805 0.475783475783476 0 1
"1009" "7" "49" 1 1 "3" NA 0 1 "TestProcAB" 0 0 0 "2" NA 0.459310344827586 0.438048780487805 0.475783475783476 0 1
"1010" "7" "50" 1 1 "1" NA 1 0 "TestProcAB" 1 0 0 "2" NA 0.459310344827586 0.438048780487805 0.475783475783476 0 1
"1011" "7" "51" 1 0 "8" NA 0 0 "TestProcAB" 0 0 0 "2" NA 0.459310344827586 0.438048780487805 0.475783475783476 0 1
"1012" "7" "52" 1 1 "1" NA 0 1 "TestProcAB" 0 0 0 "2" NA 0.459310344827586 0.438048780487805 0.475783475783476 0 1
"1013" "7" "53" 1 1 "0" NA 0 1 "TestProcAB" 0 0 0 "1" NA 0.459310344827586 0.438048780487805 0.475783475783476 0 1
"1014" "7" "54" 1 0 "8" NA 0 0 "TestProcAB" 0 0 0 "2" NA 0.459310344827586 0.438048780487805 0.475783475783476 0 1
"1015" "7" "55" 1 0 "3" NA 0 0 "TestProcAB" 0 0 0 "2" NA 0.459310344827586 0.438048780487805 0.475783475783476 0 1
"1016" "7" "56" 1 1 "8" NA 0 1 "TestProcAB" 0 0 0 "2" NA 0.459310344827586 0.438048780487805 0.475783475783476 0 1
"1017" "7" "57" 1 0 "1" NA 0 0 "TestProcAB" 0 0 0 "2" NA 0.459310344827586 0.438048780487805 0.475783475783476 0 1
"1018" "7" "58" 1 1 "8" NA 0 1 "TestProcAB" 0 0 0 "2" NA 0.459310344827586 0.438048780487805 0.475783475783476 0 1
"1019" "7" "59" 1 0 "3" NA 0 0 "TestProcAB" 0 0 0 "2" NA 0.459310344827586 0.438048780487805 0.475783475783476 0 1
"1020" "7" "60" 0 1 "3" NA 0 0 "TestProcAB" 0 0 1 "2" NA 0.459310344827586 0.438048780487805 0.475783475783476 0 1
"1021" "7" "61" 0 1 "1" NA 0 0 "TestProcAB" 0 0 1 "2" NA 0.459310344827586 0.438048780487805 0.475783475783476 0 1
"1022" "7" "62" 1 0 "0" NA 0 0 "TestProcAB" 0 0 0 "1" NA 0.459310344827586 0.438048780487805 0.475783475783476 0 1
"1023" "7" "63" 1 1 "0" NA 0 1 "TestProcAB" 0 0 0 "1" NA 0.459310344827586 0.438048780487805 0.475783475783476 0 1
"1024" "7" "64" 1 1 "3" NA 0 1 "TestProcAB" 0 0 0 "2" NA 0.459310344827586 0.438048780487805 0.475783475783476 0 1
"1025" "7" "65" 1 1 "8" NA 0 1 "TestProcAB" 0 0 0 "2" NA 0.459310344827586 0.438048780487805 0.475783475783476 0 1
"1026" "7" "66" 1 0 "3" NA 0 0 "TestProcAB" 0 0 0 "2" NA 0.459310344827586 0.438048780487805 0.475783475783476 0 1
"1027" "7" "67" 1 1 "8" NA 0 1 "TestProcAB" 0 0 0 "2" NA 0.459310344827586 0.438048780487805 0.475783475783476 0 1
"1028" "7" "68" 1 1 "1" NA 0 1 "TestProcAB" 0 0 0 "2" NA 0.459310344827586 0.438048780487805 0.475783475783476 0 1
"1029" "7" "69" 1 1 "1" NA 0 1 "TestProcAB" 0 0 0 "2" NA 0.459310344827586 0.438048780487805 0.475783475783476 0 1
"1030" "7" "70" 1 1 "1" NA 0 1 "TestProcAB" 0 0 0 "2" NA 0.459310344827586 0.438048780487805 0.475783475783476 0 1
"1031" "7" "71" 1 1 "8" NA 0 1 "TestProcAB" 0 0 0 "2" NA 0.459310344827586 0.438048780487805 0.475783475783476 0 1
"1032" "7" "72" 1 1 "1" NA 0 1 "TestProcAB" 0 0 0 "2" NA 0.459310344827586 0.438048780487805 0.475783475783476 0 1
"1033" "7" "73" 1 0 "3" NA 0 0 "TestProcAB" 0 0 0 "2" NA 0.459310344827586 0.438048780487805 0.475783475783476 0 1
"1034" "7" "74" 1 1 "8" NA 0 1 "TestProcAB" 0 0 0 "2" NA 0.459310344827586 0.438048780487805 0.475783475783476 0 1
"1035" "7" "75" 1 1 "3" NA 0 1 "TestProcAB" 0 0 0 "2" NA 0.459310344827586 0.438048780487805 0.475783475783476 0 1
"1036" "7" "76" 1 0 "0" NA 0 0 "TestProcAB" 0 0 0 "1" NA 0.459310344827586 0.438048780487805 0.475783475783476 0 1
"1037" "7" "77" 1 1 "8" NA 0 1 "TestProcAB" 0 0 0 "2" NA 0.459310344827586 0.438048780487805 0.475783475783476 0 1
"1038" "7" "78" 1 1 "1" NA 0 1 "TestProcAB" 0 0 0 "2" NA 0.459310344827586 0.438048780487805 0.475783475783476 0 1
"1039" "7" "79" 1 0 "3" NA 0 0 "TestProcAB" 0 0 0 "2" NA 0.459310344827586 0.438048780487805 0.475783475783476 0 1
"1040" "7" "80" 1 1 "0" NA 0 1 "TestProcAB" 0 0 0 "1" NA 0.459310344827586 0.438048780487805 0.475783475783476 0 1
"1041" "7" "81" 1 0 "3" NA 0 0 "TestProcAB" 0 0 0 "2" NA 0.459310344827586 0.438048780487805 0.475783475783476 0 1
"1042" "7" "82" 1 1 "1" NA 0 1 "TestProcAB" 0 0 0 "2" NA 0.459310344827586 0.438048780487805 0.475783475783476 0 1
"1043" "7" "83" 1 1 "8" NA 0 1 "TestProcAB" 0 0 0 "2" NA 0.459310344827586 0.438048780487805 0.475783475783476 0 1
"1044" "7" "84" 1 0 "3" NA 0 0 "TestProcAB" 0 0 0 "2" NA 0.459310344827586 0.438048780487805 0.475783475783476 0 1
"1045" "7" "85" 0 1 "1" NA 0 0 "TestProcAB" 0 0 1 "2" NA 0.459310344827586 0.438048780487805 0.475783475783476 0 1
"1046" "7" "86" 1 1 "1" NA 1 0 "TestProcAB" 1 0 0 "2" NA 0.459310344827586 0.438048780487805 0.475783475783476 0 1
"1047" "7" "87" 0 1 "8" NA 0 0 "TestProcAB" 0 0 1 "2" NA 0.459310344827586 0.438048780487805 0.475783475783476 0 1
"1048" "7" "88" 1 1 "0" NA 0 1 "TestProcAB" 0 0 0 "1" NA 0.459310344827586 0.438048780487805 0.475783475783476 0 1
"1049" "7" "89" 1 1 "8" NA 0 1 "TestProcAB" 0 0 0 "2" NA 0.459310344827586 0.438048780487805 0.475783475783476 0 1
"1050" "7" "90" 1 0 "3" NA 0 0 "TestProcAB" 0 0 0 "2" NA 0.459310344827586 0.438048780487805 0.475783475783476 0 1
"1051" "7" "91" 1 1 "8" NA 0 1 "TestProcAB" 0 0 0 "2" NA 0.459310344827586 0.438048780487805 0.475783475783476 0 1
"1052" "7" "92" 1 1 "0" NA 0 1 "TestProcAB" 0 0 0 "1" NA 0.459310344827586 0.438048780487805 0.475783475783476 0 1
"1053" "7" "93" 1 1 "8" NA 0 1 "TestProcAB" 0 0 0 "2" NA 0.459310344827586 0.438048780487805 0.475783475783476 0 1
"1054" "7" "94" 0 0 "3" NA 0 0 "TestProcAB" 0 0 0 "2" NA 0.459310344827586 0.438048780487805 0.475783475783476 0 1
"1055" "7" "95" 1 1 "1" NA 0 1 "TestProcAB" 0 0 0 "2" NA 0.459310344827586 0.438048780487805 0.475783475783476 0 1
"1056" "7" "96" 0 1 "1" NA 0 0 "TestProcAB" 0 0 1 "2" NA 0.459310344827586 0.438048780487805 0.475783475783476 0 1
"1057" "7" "97" 1 1 "3" NA 0 1 "TestProcAB" 0 0 0 "2" NA 0.459310344827586 0.438048780487805 0.475783475783476 0 1
"1058" "7" "98" 1 1 "3" NA 0 1 "TestProcAB" 0 0 0 "2" NA 0.459310344827586 0.438048780487805 0.475783475783476 0 1
"1059" "7" "99" 1 1 "1" NA 0 1 "TestProcAB" 0 0 0 "2" NA 0.459310344827586 0.438048780487805 0.475783475783476 0 1
"1060" "7" "100" 1 1 "8" NA 0 1 "TestProcAB" 0 0 0 "2" NA 0.459310344827586 0.438048780487805 0.475783475783476 0 1
"1061" "7" "101" 1 1 "1" NA 0 1 "TestProcAB" 0 0 0 "2" NA 0.459310344827586 0.438048780487805 0.475783475783476 0 1
"1062" "7" "102" 1 0 "3" NA 0 0 "TestProcAB" 0 0 0 "2" NA 0.459310344827586 0.438048780487805 0.475783475783476 0 1
"1063" "7" "103" 1 0 "0" NA 0 0 "TestProcAB" 0 0 0 "1" NA 0.459310344827586 0.438048780487805 0.475783475783476 0 1
"1064" "7" "104" 0 1 "8" NA 0 0 "TestProcAB" 0 0 1 "2" NA 0.459310344827586 0.438048780487805 0.475783475783476 0 1
"1065" "7" "105" 1 1 "8" NA 0 1 "TestProcAB" 0 0 0 "2" NA 0.459310344827586 0.438048780487805 0.475783475783476 0 1
"1066" "7" "106" 1 1 "0" NA 0 1 "TestProcAB" 0 0 0 "1" NA 0.459310344827586 0.438048780487805 0.475783475783476 0 1
"1067" "7" "107" 1 1 "8" NA 0 1 "TestProcAB" 0 0 0 "2" NA 0.459310344827586 0.438048780487805 0.475783475783476 0 1
"1068" "7" "108" 1 1 "1" NA 0 1 "TestProcAB" 0 0 0 "2" NA 0.459310344827586 0.438048780487805 0.475783475783476 0 1
"1069" "7" "109" 1 1 "3" NA 0 1 "TestProcAB" 0 0 0 "2" NA 0.459310344827586 0.438048780487805 0.475783475783476 0 1
"1070" "7" "110" 1 1 "1" NA 1 0 "TestProcAB" 1 0 0 "2" NA 0.459310344827586 0.438048780487805 0.475783475783476 0 1
"1071" "7" "111" 1 1 "3" NA 0 1 "TestProcAB" 0 0 0 "2" NA 0.459310344827586 0.438048780487805 0.475783475783476 0 1
"1072" "7" "112" 1 1 "1" NA 1 0 "TestProcAB" 1 0 0 "2" NA 0.459310344827586 0.438048780487805 0.475783475783476 0 1
"1073" "7" "113" 1 1 "0" NA 0 1 "TestProcAB" 0 0 0 "1" NA 0.459310344827586 0.438048780487805 0.475783475783476 0 1
"1074" "7" "114" 0 1 "8" NA 0 1 "TestProcAB" 0 0 0 "2" NA 0.459310344827586 0.438048780487805 0.475783475783476 0 1
"1075" "7" "115" 1 1 "1" NA 0 1 "TestProcAB" 0 0 0 "2" NA 0.459310344827586 0.438048780487805 0.475783475783476 0 1
"1076" "7" "116" 1 0 "3" NA 0 0 "TestProcAB" 0 0 0 "2" NA 0.459310344827586 0.438048780487805 0.475783475783476 0 1
"1077" "7" "117" 1 0 "3" NA 0 0 "TestProcAB" 0 0 0 "2" NA 0.459310344827586 0.438048780487805 0.475783475783476 0 1
"1078" "7" "118" 1 1 "8" NA 0 1 "TestProcAB" 0 0 0 "2" NA 0.459310344827586 0.438048780487805 0.475783475783476 0 1
"1079" "7" "119" 1 0 "3" NA 0 0 "TestProcAB" 0 0 0 "2" NA 0.459310344827586 0.438048780487805 0.475783475783476 0 1
"1080" "7" "120" 1 1 "8" NA 0 1 "TestProcAB" 0 0 0 "2" NA 0.459310344827586 0.438048780487805 0.475783475783476 0 1
"1081" "7" "121" 1 1 "8" NA 0 1 "TestProcAB" 0 0 0 "2" NA 0.459310344827586 0.438048780487805 0.475783475783476 0 1
"1082" "7" "122" 0 1 "1" NA 0 0 "TestProcAB" 0 0 1 "2" NA 0.459310344827586 0.438048780487805 0.475783475783476 0 1
"1083" "7" "123" 1 0 "0" NA 0 0 "TestProcAB" 0 0 0 "1" NA 0.459310344827586 0.438048780487805 0.475783475783476 0 1
"1084" "7" "124" 1 1 "3" NA 0 1 "TestProcAB" 0 0 0 "2" NA 0.459310344827586 0.438048780487805 0.475783475783476 0 1
"1085" "7" "125" 1 1 "1" NA 0 1 "TestProcAB" 0 0 0 "2" NA 0.459310344827586 0.438048780487805 0.475783475783476 0 1
"1086" "7" "126" 1 1 "8" NA 0 1 "TestProcAB" 0 0 0 "2" NA 0.459310344827586 0.438048780487805 0.475783475783476 0 1
"1087" "7" "127" 1 0 "1" NA 0 0 "TestProcAB" 0 0 0 "2" NA 0.459310344827586 0.438048780487805 0.475783475783476 0 1
"1088" "7" "128" 1 1 "0" NA 0 1 "TestProcAB" 0 0 0 "1" NA 0.459310344827586 0.438048780487805 0.475783475783476 0 1
"1089" "7" "129" 1 1 "3" NA 0 1 "TestProcAB" 0 0 0 "2" NA 0.459310344827586 0.438048780487805 0.475783475783476 0 1
"1090" "7" "130" 1 0 "3" NA 0 0 "TestProcAB" 0 0 0 "2" NA 0.459310344827586 0.438048780487805 0.475783475783476 0 1
"1091" "7" "131" 1 1 "1" NA 0 1 "TestProcAB" 0 0 0 "2" NA 0.459310344827586 0.438048780487805 0.475783475783476 0 1
"1092" "7" "132" 1 1 "8" NA 0 1 "TestProcAB" 0 0 0 "2" NA 0.459310344827586 0.438048780487805 0.475783475783476 0 1
"1093" "7" "133" 1 1 "1" NA 0 1 "TestProcAB" 0 0 0 "2" NA 0.459310344827586 0.438048780487805 0.475783475783476 0 1
"1094" "7" "134" 1 1 "3" NA 0 1 "TestProcAB" 0 0 0 "2" NA 0.459310344827586 0.438048780487805 0.475783475783476 0 1
"1095" "7" "135" 1 1 "8" NA 0 1 "TestProcAB" 0 0 0 "2" NA 0.459310344827586 0.438048780487805 0.475783475783476 0 1
"1096" "7" "136" 1 1 "1" NA 0 1 "TestProcAB" 0 0 0 "2" NA 0.459310344827586 0.438048780487805 0.475783475783476 0 1
"1097" "7" "137" 1 1 "0" NA 0 1 "TestProcAB" 0 0 0 "1" NA 0.459310344827586 0.438048780487805 0.475783475783476 0 1
"1098" "7" "138" 1 0 "3" NA 0 0 "TestProcAB" 0 0 0 "2" NA 0.459310344827586 0.438048780487805 0.475783475783476 0 1
"1099" "7" "139" 1 1 "8" NA 0 1 "TestProcAB" 0 0 0 "2" NA 0.459310344827586 0.438048780487805 0.475783475783476 0 1
"1100" "7" "140" 0 1 "1" NA 0 0 "TestProcAB" 0 0 1 "2" NA 0.459310344827586 0.438048780487805 0.475783475783476 0 1
"1101" "7" "141" 1 1 "8" NA 0 1 "TestProcAB" 0 0 0 "2" NA 0.459310344827586 0.438048780487805 0.475783475783476 0 1
"1102" "7" "142" 1 0 "8" NA 0 0 "TestProcAB" 0 0 0 "2" NA 0.459310344827586 0.438048780487805 0.475783475783476 0 1
"1103" "7" "143" 1 1 "0" NA 0 1 "TestProcAB" 0 0 0 "1" NA 0.459310344827586 0.438048780487805 0.475783475783476 0 1
"1104" "7" "144" 0 1 "3" NA 0 0 "TestProcAB" 0 0 1 "2" NA 0.459310344827586 0.438048780487805 0.475783475783476 0 1
"1105" "7" "145" 1 1 "1" NA 0 1 "TestProcAB" 0 0 0 "2" NA 0.459310344827586 0.438048780487805 0.475783475783476 0 1
"1106" "7" "146" 1 1 "3" NA 0 1 "TestProcAB" 0 0 0 "2" NA 0.459310344827586 0.438048780487805 0.475783475783476 0 1
"1107" "7" "147" 1 1 "1" NA 0 1 "TestProcAB" 0 0 0 "2" NA 0.459310344827586 0.438048780487805 0.475783475783476 0 1
"1108" "7" "148" 1 1 "8" NA 0 1 "TestProcAB" 0 0 0 "2" NA 0.459310344827586 0.438048780487805 0.475783475783476 0 1
"1109" "7" "149" 1 1 "1" NA 0 1 "TestProcAB" 0 0 0 "2" NA 0.459310344827586 0.438048780487805 0.475783475783476 0 1
"1110" "7" "150" 1 0 "3" NA 0 0 "TestProcAB" 0 0 0 "2" NA 0.459310344827586 0.438048780487805 0.475783475783476 0 1
"1111" "7" "151" 1 0 "3" NA 0 0 "TestProcAB" 0 0 0 "2" NA 0.459310344827586 0.438048780487805 0.475783475783476 0 1
"1112" "7" "152" 1 1 "0" NA 0 1 "TestProcAB" 0 0 0 "1" NA 0.459310344827586 0.438048780487805 0.475783475783476 0 1
"1113" "7" "153" 1 1 "8" NA 0 1 "TestProcAB" 0 0 0 "2" NA 0.459310344827586 0.438048780487805 0.475783475783476 0 1
"1114" "7" "154" 1 1 "1" NA 0 1 "TestProcAB" 0 0 0 "2" NA 0.459310344827586 0.438048780487805 0.475783475783476 0 1
"1115" "7" "155" 1 1 "8" NA 0 1 "TestProcAB" 0 0 0 "2" NA 0.459310344827586 0.438048780487805 0.475783475783476 0 1
"1116" "7" "156" 1 1 "0" NA 0 1 "TestProcAB" 0 0 0 "1" NA 0.459310344827586 0.438048780487805 0.475783475783476 0 1
"1117" "7" "157" 1 0 "1" NA 0 0 "TestProcAB" 0 0 0 "2" NA 0.459310344827586 0.438048780487805 0.475783475783476 0 1
"1118" "7" "158" 0 1 "3" NA 0 0 "TestProcAB" 0 0 1 "2" NA 0.459310344827586 0.438048780487805 0.475783475783476 0 1
"1119" "7" "159" 1 1 "8" NA 0 1 "TestProcAB" 0 0 0 "2" NA 0.459310344827586 0.438048780487805 0.475783475783476 0 1
"1120" "7" "160" 1 1 "3" NA 0 1 "TestProcAB" 0 0 0 "2" NA 0.459310344827586 0.438048780487805 0.475783475783476 0 1
"1121" "7" "161" 1 1 "8" NA 0 1 "TestProcAB" 0 0 0 "2" NA 0.459310344827586 0.438048780487805 0.475783475783476 0 1
"1122" "7" "162" 1 1 "3" NA 0 1 "TestProcAB" 0 0 0 "2" NA 0.459310344827586 0.438048780487805 0.475783475783476 0 1
"1123" "7" "163" 1 0 "8" NA 0 0 "TestProcAB" 0 0 0 "2" NA 0.459310344827586 0.438048780487805 0.475783475783476 0 1
"1124" "7" "164" 1 1 "1" NA 0 1 "TestProcAB" 0 0 0 "2" NA 0.459310344827586 0.438048780487805 0.475783475783476 0 1
"1125" "7" "165" 1 0 "3" NA 0 0 "TestProcAB" 0 0 0 "2" NA 0.459310344827586 0.438048780487805 0.475783475783476 0 1
"1126" "7" "166" 1 1 "0" NA 0 1 "TestProcAB" 0 0 0 "1" NA 0.459310344827586 0.438048780487805 0.475783475783476 0 1
"1127" "7" "167" 1 1 "1" NA 0 1 "TestProcAB" 0 0 0 "2" NA 0.459310344827586 0.438048780487805 0.475783475783476 0 1
"1128" "7" "168" 1 1 "1" NA 0 1 "TestProcAB" 0 0 0 "2" NA 0.459310344827586 0.438048780487805 0.475783475783476 0 1
"1129" "7" "169" 1 1 "3" NA 0 1 "TestProcAB" 0 0 0 "2" NA 0.459310344827586 0.438048780487805 0.475783475783476 0 1
"1130" "7" "170" 1 1 "8" NA 0 1 "TestProcAB" 0 0 0 "2" NA 0.459310344827586 0.438048780487805 0.475783475783476 0 1
"1131" "7" "171" 1 1 "3" NA 0 1 "TestProcAB" 0 0 0 "2" NA 0.459310344827586 0.438048780487805 0.475783475783476 0 1
"1132" "7" "172" 1 1 "8" NA 0 1 "TestProcAB" 0 0 0 "2" NA 0.459310344827586 0.438048780487805 0.475783475783476 0 1
"1133" "7" "173" 0 1 "1" NA 0 0 "TestProcAB" 0 0 1 "2" NA 0.459310344827586 0.438048780487805 0.475783475783476 0 1
"1134" "7" "174" 1 1 "0" NA 0 1 "TestProcAB" 0 0 0 "1" NA 0.459310344827586 0.438048780487805 0.475783475783476 0 1
"1135" "7" "175" 0 1 "1" NA 0 0 "TestProcAB" 0 0 1 "2" NA 0.459310344827586 0.438048780487805 0.475783475783476 0 1
"1136" "7" "176" 1 1 "1" NA 0 1 "TestProcAB" 0 0 0 "2" NA 0.459310344827586 0.438048780487805 0.475783475783476 0 1
"1137" "7" "177" 1 0 "3" NA 0 0 "TestProcAB" 0 0 0 "2" NA 0.459310344827586 0.438048780487805 0.475783475783476 0 1
"1138" "7" "178" 1 1 "0" NA 0 1 "TestProcAB" 0 0 0 "1" NA 0.459310344827586 0.438048780487805 0.475783475783476 0 1
"1139" "7" "179" 1 1 "8" NA 0 1 "TestProcAB" 0 0 0 "2" NA 0.459310344827586 0.438048780487805 0.475783475783476 0 1
"1140" "7" "180" 1 1 "8" NA 0 1 "TestProcAB" 0 0 0 "2" NA 0.459310344827586 0.438048780487805 0.475783475783476 0 1
"1141" "7" "181" 1 0 "3" NA 0 0 "TestProcAB" 0 0 0 "2" NA 0.459310344827586 0.438048780487805 0.475783475783476 0 1
"1142" "7" "182" 1 1 "1" NA 1 0 "TestProcAB" 1 0 0 "2" NA 0.459310344827586 0.438048780487805 0.475783475783476 0 1
"1143" "7" "183" 1 0 "8" NA 0 0 "TestProcAB" 0 0 0 "2" NA 0.459310344827586 0.438048780487805 0.475783475783476 0 1
"1144" "7" "184" 1 1 "1" NA 0 1 "TestProcAB" 0 0 0 "2" NA 0.459310344827586 0.438048780487805 0.475783475783476 0 1
"1145" "7" "185" 1 1 "0" NA 0 1 "TestProcAB" 0 0 0 "1" NA 0.459310344827586 0.438048780487805 0.475783475783476 0 1
"1146" "7" "186" 1 0 "3" NA 0 0 "TestProcAB" 0 0 0 "2" NA 0.459310344827586 0.438048780487805 0.475783475783476 0 1
"1147" "7" "187" 1 1 "3" NA 0 1 "TestProcAB" 0 0 0 "2" NA 0.459310344827586 0.438048780487805 0.475783475783476 0 1
"1148" "7" "188" 1 0 "8" NA 0 0 "TestProcAB" 0 0 0 "2" NA 0.459310344827586 0.438048780487805 0.475783475783476 0 1
"1149" "7" "189" 1 1 "8" NA 0 1 "TestProcAB" 0 0 0 "2" NA 0.459310344827586 0.438048780487805 0.475783475783476 0 1
"1150" "7" "190" 1 1 "1" NA 1 0 "TestProcAB" 1 0 0 "2" NA 0.459310344827586 0.438048780487805 0.475783475783476 0 1
"1151" "7" "191" 1 1 "0" NA 0 1 "TestProcAB" 0 0 0 "1" NA 0.459310344827586 0.438048780487805 0.475783475783476 0 1
"1152" "7" "192" 0 1 "3" NA 0 1 "TestProcAB" 0 0 0 "2" NA 0.459310344827586 0.438048780487805 0.475783475783476 0 1
"1153" "7" "193" 1 1 "3" NA 0 1 "TestProcAB" 0 0 0 "2" NA 0.459310344827586 0.438048780487805 0.475783475783476 0 1
"1154" "7" "194" 1 1 "8" NA 0 1 "TestProcAB" 0 0 0 "2" NA 0.459310344827586 0.438048780487805 0.475783475783476 0 1
"1155" "7" "195" 1 1 "1" NA 0 1 "TestProcAB" 0 0 0 "2" NA 0.459310344827586 0.438048780487805 0.475783475783476 0 1
"1156" "7" "196" 1 1 "8" NA 0 1 "TestProcAB" 0 0 0 "2" NA 0.459310344827586 0.438048780487805 0.475783475783476 0 1
"1157" "7" "197" 1 1 "8" NA 0 1 "TestProcAB" 0 0 0 "2" NA 0.459310344827586 0.438048780487805 0.475783475783476 0 1
"1158" "7" "198" 1 1 "3" NA 0 1 "TestProcAB" 0 0 0 "2" NA 0.459310344827586 0.438048780487805 0.475783475783476 0 1
"1159" "7" "199" 1 0 "3" NA 0 0 "TestProcAB" 0 0 0 "2" NA 0.459310344827586 0.438048780487805 0.475783475783476 0 1
"1160" "7" "200" 1 1 "1" NA 0 1 "TestProcAB" 0 0 0 "2" NA 0.459310344827586 0.438048780487805 0.475783475783476 0 1
"1161" "7" "201" 1 1 "0" NA 0 1 "TestProcAB" 0 0 0 "1" NA 0.459310344827586 0.438048780487805 0.475783475783476 0 1
"1162" "7" "202" 1 1 "1" NA 0 1 "TestProcAB" 0 0 0 "2" NA 0.459310344827586 0.438048780487805 0.475783475783476 0 1
"1163" "7" "203" 1 1 "0" NA 0 1 "TestProcAB" 0 0 0 "1" NA 0.459310344827586 0.438048780487805 0.475783475783476 0 1
"1164" "7" "204" 1 1 "1" NA 0 1 "TestProcAB" 0 0 0 "2" NA 0.459310344827586 0.438048780487805 0.475783475783476 0 1
"1165" "7" "205" 1 1 "3" NA 0 1 "TestProcAB" 0 0 0 "2" NA 0.459310344827586 0.438048780487805 0.475783475783476 0 1
"1166" "7" "206" 1 0 "3" NA 0 0 "TestProcAB" 0 0 0 "2" NA 0.459310344827586 0.438048780487805 0.475783475783476 0 1
"1167" "7" "207" 1 1 "8" NA 0 1 "TestProcAB" 0 0 0 "2" NA 0.459310344827586 0.438048780487805 0.475783475783476 0 1
"1168" "7" "208" 1 1 "8" NA 0 1 "TestProcAB" 0 0 0 "2" NA 0.459310344827586 0.438048780487805 0.475783475783476 0 1
"1169" "7" "209" 1 1 "1" NA 1 0 "TestProcAB" 1 0 0 "2" NA 0.459310344827586 0.438048780487805 0.475783475783476 0 1
"1170" "7" "210" 1 0 "1" NA 0 0 "TestProcAB" 0 0 0 "2" NA 0.459310344827586 0.438048780487805 0.475783475783476 0 1
"1171" "7" "211" 1 1 "3" NA 0 1 "TestProcAB" 0 0 0 "2" NA 0.459310344827586 0.438048780487805 0.475783475783476 0 1
"1172" "7" "212" 1 1 "3" NA 0 1 "TestProcAB" 0 0 0 "2" NA 0.459310344827586 0.438048780487805 0.475783475783476 0 1
"1173" "7" "213" 1 1 "8" NA 0 1 "TestProcAB" 0 0 0 "2" NA 0.459310344827586 0.438048780487805 0.475783475783476 0 1
"1174" "7" "214" 0 1 "0" NA 0 1 "TestProcAB" 0 0 0 "1" NA 0.459310344827586 0.438048780487805 0.475783475783476 0 1
"1175" "7" "215" 1 1 "8" NA 0 1 "TestProcAB" 0 0 0 "2" NA 0.459310344827586 0.438048780487805 0.475783475783476 0 1
"1176" "7" "216" 1 0 "1" NA 0 0 "TestProcAB" 0 0 0 "2" NA 0.459310344827586 0.438048780487805 0.475783475783476 0 1
"1177" "8" "21" 1 0 "1" NA 0 0 "TestProcAB" 0 0 0 "2" NA 0.3875 0.195121951219512 0.364367816091954 0 0
"1178" "8" "22" 1 0 "3" NA 0 0 "TestProcAB" 0 0 0 "2" NA 0.3875 0.195121951219512 0.364367816091954 1 0
"1179" "8" "23" 1 0 "3" NA 0 0 "TestProcAB" 0 0 0 "2" NA 0.3875 0.195121951219512 0.364367816091954 0 0
"1180" "8" "24" 1 0 "8" NA 0 0 "TestProcAB" 0 0 0 "2" NA 0.3875 0.195121951219512 0.364367816091954 0 0
"1181" "8" "25" 1 0 "8" NA 0 0 "TestProcAB" 0 0 0 "2" NA 0.3875 0.195121951219512 0.364367816091954 0 0
"1182" "8" "26" 1 1 "0" NA 0 1 "TestProcAB" 0 0 0 "1" NA 0.3875 0.195121951219512 0.364367816091954 0 0
"1183" "8" "27" 1 1 "1" NA 0 1 "TestProcAB" 0 0 0 "2" NA 0.3875 0.195121951219512 0.364367816091954 0 0
"1184" "8" "28" 1 0 "8" NA 0 0 "TestProcAB" 0 0 0 "2" NA 0.3875 0.195121951219512 0.364367816091954 0 0
"1185" "8" "29" 1 1 "3" NA 0 1 "TestProcAB" 0 0 0 "2" NA 0.3875 0.195121951219512 0.364367816091954 1 0
"1186" "8" "30" 1 0 "1" NA 0 0 "TestProcAB" 0 0 0 "2" NA 0.3875 0.195121951219512 0.364367816091954 0 0
"1187" "8" "31" 1 1 "8" NA 0 1 "TestProcAB" 0 0 0 "2" NA 0.3875 0.195121951219512 0.364367816091954 0 0
"1188" "8" "32" 1 1 "0" NA 0 1 "TestProcAB" 0 0 0 "1" NA 0.3875 0.195121951219512 0.364367816091954 0 0
"1189" "8" "33" 1 0 "3" NA 0 0 "TestProcAB" 0 0 0 "2" NA 0.3875 0.195121951219512 0.364367816091954 1 0
"1190" "8" "34" 1 1 "1" NA 0 1 "TestProcAB" 0 0 0 "2" NA 0.3875 0.195121951219512 0.364367816091954 1 0
"1191" "8" "35" 1 1 "8" NA 0 1 "TestProcAB" 0 0 0 "2" NA 0.3875 0.195121951219512 0.364367816091954 1 0
"1192" "8" "36" 1 1 "8" NA 0 1 "TestProcAB" 0 0 0 "2" NA 0.3875 0.195121951219512 0.364367816091954 1 0
"1193" "8" "37" 1 0 "3" NA 0 0 "TestProcAB" 0 0 0 "2" NA 0.3875 0.195121951219512 0.364367816091954 1 0
"1194" "8" "38" 1 1 "0" NA 0 1 "TestProcAB" 0 0 0 "1" NA 0.3875 0.195121951219512 0.364367816091954 0 0
"1195" "8" "39" 1 0 "3" NA 0 0 "TestProcAB" 0 0 0 "2" NA 0.3875 0.195121951219512 0.364367816091954 0 0
"1196" "8" "40" 1 0 "1" NA 0 0 "TestProcAB" 0 0 0 "2" NA 0.3875 0.195121951219512 0.364367816091954 0 0
"1197" "8" "41" 1 0 "1" NA 0 0 "TestProcAB" 0 0 0 "2" NA 0.3875 0.195121951219512 0.364367816091954 1 0
"1198" "8" "42" 1 1 "0" NA 0 1 "TestProcAB" 0 0 0 "1" NA 0.3875 0.195121951219512 0.364367816091954 1 0
"1199" "8" "43" 1 0 "1" NA 0 0 "TestProcAB" 0 0 0 "2" NA 0.3875 0.195121951219512 0.364367816091954 0 0
"1200" "8" "44" 1 1 "8" NA 0 1 "TestProcAB" 0 0 0 "2" NA 0.3875 0.195121951219512 0.364367816091954 0 0
"1201" "8" "45" 1 1 "8" NA 0 1 "TestProcAB" 0 0 0 "2" NA 0.3875 0.195121951219512 0.364367816091954 0 0
"1202" "8" "46" 1 0 "3" NA 0 0 "TestProcAB" 0 0 0 "2" NA 0.3875 0.195121951219512 0.364367816091954 0 0
"1203" "8" "47" 1 1 "3" NA 0 1 "TestProcAB" 0 0 0 "2" NA 0.3875 0.195121951219512 0.364367816091954 0 0
"1204" "8" "48" 1 1 "1" NA 0 1 "TestProcAB" 0 0 0 "2" NA 0.3875 0.195121951219512 0.364367816091954 0 0
"1205" "8" "49" 1 0 "3" NA 1 0 "TestProcAB" 0 1 0 "2" NA 0.3875 0.195121951219512 0.364367816091954 1 0
"1206" "8" "50" 1 1 "8" NA 1 0 "TestProcAB" 1 0 0 "2" NA 0.3875 0.195121951219512 0.364367816091954 0 0
"1207" "8" "51" 1 1 "0" NA 0 1 "TestProcAB" 0 0 0 "1" NA 0.3875 0.195121951219512 0.364367816091954 0 0
"1208" "8" "52" 1 1 "3" NA 0 1 "TestProcAB" 0 0 0 "2" NA 0.3875 0.195121951219512 0.364367816091954 0 0
"1209" "8" "53" 1 1 "1" NA 0 1 "TestProcAB" 0 0 0 "2" NA 0.3875 0.195121951219512 0.364367816091954 1 0
"1210" "8" "54" 1 1 "1" NA 0 1 "TestProcAB" 0 0 0 "2" NA 0.3875 0.195121951219512 0.364367816091954 0 0
"1211" "8" "55" 1 0 "8" NA 0 0 "TestProcAB" 0 0 0 "2" NA 0.3875 0.195121951219512 0.364367816091954 1 0
"1212" "8" "56" 1 0 "8" NA 0 0 "TestProcAB" 0 0 0 "2" NA 0.3875 0.195121951219512 0.364367816091954 0 0
"1213" "8" "57" 1 1 "1" NA 0 1 "TestProcAB" 0 0 0 "2" NA 0.3875 0.195121951219512 0.364367816091954 0 0
"1214" "8" "58" 1 0 "8" NA 0 0 "TestProcAB" 0 0 0 "2" NA 0.3875 0.195121951219512 0.364367816091954 1 0
"1215" "8" "59" 1 0 "0" NA 0 0 "TestProcAB" 0 0 0 "1" NA 0.3875 0.195121951219512 0.364367816091954 0 0
"1216" "8" "60" 1 0 "3" NA 1 0 "TestProcAB" 0 1 0 "2" NA 0.3875 0.195121951219512 0.364367816091954 0 0
"1217" "8" "61" 1 1 "1" NA 0 1 "TestProcAB" 0 0 0 "2" NA 0.3875 0.195121951219512 0.364367816091954 1 0
"1218" "8" "62" 1 0 "3" NA 1 0 "TestProcAB" 0 1 0 "2" NA 0.3875 0.195121951219512 0.364367816091954 0 0
"1219" "8" "63" 1 1 "1" NA 0 1 "TestProcAB" 0 0 0 "2" NA 0.3875 0.195121951219512 0.364367816091954 0 0
"1220" "8" "64" 1 1 "3" NA 0 1 "TestProcAB" 0 0 0 "2" NA 0.3875 0.195121951219512 0.364367816091954 0 0
"1221" "8" "65" 1 1 "0" NA 0 1 "TestProcAB" 0 0 0 "1" NA 0.3875 0.195121951219512 0.364367816091954 0 0
"1222" "8" "66" 1 1 "8" NA 0 1 "TestProcAB" 0 0 0 "2" NA 0.3875 0.195121951219512 0.364367816091954 1 0
"1223" "8" "67" 1 0 "1" NA 0 0 "TestProcAB" 0 0 0 "2" NA 0.3875 0.195121951219512 0.364367816091954 0 0
"1224" "8" "68" 1 1 "8" NA 0 1 "TestProcAB" 0 0 0 "2" NA 0.3875 0.195121951219512 0.364367816091954 0 0
"1225" "8" "69" 1 0 "3" NA 0 0 "TestProcAB" 0 0 0 "2" NA 0.3875 0.195121951219512 0.364367816091954 0 0
"1226" "8" "70" 1 1 "3" NA 0 1 "TestProcAB" 0 0 0 "2" NA 0.3875 0.195121951219512 0.364367816091954 1 0
"1227" "8" "71" 1 1 "8" NA 0 1 "TestProcAB" 0 0 0 "2" NA 0.3875 0.195121951219512 0.364367816091954 0 0
"1228" "8" "72" 1 1 "1" NA 0 1 "TestProcAB" 0 0 0 "2" NA 0.3875 0.195121951219512 0.364367816091954 1 0
"1229" "8" "73" 1 1 "0" NA 0 1 "TestProcAB" 0 0 0 "1" NA 0.3875 0.195121951219512 0.364367816091954 1 0
"1230" "8" "74" 1 0 "3" NA 0 0 "TestProcAB" 0 0 0 "2" NA 0.3875 0.195121951219512 0.364367816091954 1 0
"1231" "8" "75" 1 1 "1" NA 0 1 "TestProcAB" 0 0 0 "2" NA 0.3875 0.195121951219512 0.364367816091954 0 0
"1232" "8" "76" 1 0 "8" NA 0 0 "TestProcAB" 0 0 0 "2" NA 0.3875 0.195121951219512 0.364367816091954 0 0
"1233" "8" "77" 1 1 "0" NA 0 1 "TestProcAB" 0 0 0 "1" NA 0.3875 0.195121951219512 0.364367816091954 1 0
"1234" "8" "78" 1 1 "1" NA 0 1 "TestProcAB" 0 0 0 "2" NA 0.3875 0.195121951219512 0.364367816091954 1 0
"1235" "8" "79" 1 1 "8" NA 0 1 "TestProcAB" 0 0 0 "2" NA 0.3875 0.195121951219512 0.364367816091954 0 0
"1236" "8" "80" 1 0 "3" NA 0 0 "TestProcAB" 0 0 0 "2" NA 0.3875 0.195121951219512 0.364367816091954 1 0
"1237" "8" "81" 1 1 "8" NA 0 1 "TestProcAB" 0 0 0 "2" NA 0.3875 0.195121951219512 0.364367816091954 0 0
"1238" "8" "82" 0 1 "1" NA 0 0 "TestProcAB" 0 0 1 "2" NA 0.3875 0.195121951219512 0.364367816091954 0 0
"1239" "8" "83" 1 1 "3" NA 0 1 "TestProcAB" 0 0 0 "2" NA 0.3875 0.195121951219512 0.364367816091954 0 0
"1240" "8" "84" 1 1 "8" NA 0 1 "TestProcAB" 0 0 0 "2" NA 0.3875 0.195121951219512 0.364367816091954 0 0
"1241" "8" "85" 1 1 "1" NA 1 0 "TestProcAB" 1 0 0 "2" NA 0.3875 0.195121951219512 0.364367816091954 0 0
"1242" "8" "86" 1 0 "3" NA 0 0 "TestProcAB" 0 0 0 "2" NA 0.3875 0.195121951219512 0.364367816091954 0 0
"1243" "8" "87" 1 1 "8" NA 0 1 "TestProcAB" 0 0 0 "2" NA 0.3875 0.195121951219512 0.364367816091954 1 0
"1244" "8" "88" 1 0 "3" NA 0 0 "TestProcAB" 0 0 0 "2" NA 0.3875 0.195121951219512 0.364367816091954 0 0
"1245" "8" "89" 1 1 "1" NA 0 1 "TestProcAB" 0 0 0 "2" NA 0.3875 0.195121951219512 0.364367816091954 0 0
"1246" "8" "90" 1 1 "0" NA 0 1 "TestProcAB" 0 0 0 "1" NA 0.3875 0.195121951219512 0.364367816091954 1 0
"1247" "8" "91" 1 1 "8" NA 0 1 "TestProcAB" 0 0 0 "2" NA 0.3875 0.195121951219512 0.364367816091954 0 0
"1248" "8" "92" 1 0 "3" NA 0 0 "TestProcAB" 0 0 0 "2" NA 0.3875 0.195121951219512 0.364367816091954 0 0
"1249" "8" "93" 1 1 "1" NA 0 1 "TestProcAB" 0 0 0 "2" NA 0.3875 0.195121951219512 0.364367816091954 0 0
"1250" "8" "94" 1 1 "0" NA 0 1 "TestProcAB" 0 0 0 "1" NA 0.3875 0.195121951219512 0.364367816091954 1 0
"1251" "8" "95" 1 0 "3" NA 0 0 "TestProcAB" 0 0 0 "2" NA 0.3875 0.195121951219512 0.364367816091954 0 0
"1252" "8" "96" 1 0 "8" NA 0 0 "TestProcAB" 0 0 0 "2" NA 0.3875 0.195121951219512 0.364367816091954 0 0
"1253" "8" "97" 1 1 "1" NA 0 1 "TestProcAB" 0 0 0 "2" NA 0.3875 0.195121951219512 0.364367816091954 1 0
"1254" "8" "98" 1 1 "0" NA 0 1 "TestProcAB" 0 0 0 "1" NA 0.3875 0.195121951219512 0.364367816091954 0 0
"1255" "8" "99" 1 0 "3" NA 0 0 "TestProcAB" 0 0 0 "2" NA 0.3875 0.195121951219512 0.364367816091954 0 0
"1256" "8" "100" 1 1 "3" NA 0 1 "TestProcAB" 0 0 0 "2" NA 0.3875 0.195121951219512 0.364367816091954 1 0
"1257" "8" "101" 1 1 "1" NA 0 1 "TestProcAB" 0 0 0 "2" NA 0.3875 0.195121951219512 0.364367816091954 0 0
"1258" "8" "102" 1 0 "8" NA 0 0 "TestProcAB" 0 0 0 "2" NA 0.3875 0.195121951219512 0.364367816091954 0 0
"1259" "8" "103" 1 1 "8" NA 0 1 "TestProcAB" 0 0 0 "2" NA 0.3875 0.195121951219512 0.364367816091954 0 0
"1260" "8" "104" 1 1 "1" NA 0 1 "TestProcAB" 0 0 0 "2" NA 0.3875 0.195121951219512 0.364367816091954 0 0
"1261" "8" "105" 0 0 "0" NA 0 0 "TestProcAB" 0 0 0 "1" NA 0.3875 0.195121951219512 0.364367816091954 1 0
"1262" "8" "106" 1 1 "3" NA 0 1 "TestProcAB" 0 0 0 "2" NA 0.3875 0.195121951219512 0.364367816091954 1 0
"1263" "8" "107" 1 0 "1" NA 0 0 "TestProcAB" 0 0 0 "2" NA 0.3875 0.195121951219512 0.364367816091954 0 0
"1264" "8" "108" 1 1 "1" NA 0 1 "TestProcAB" 0 0 0 "2" NA 0.3875 0.195121951219512 0.364367816091954 1 0
"1265" "8" "109" 0 1 "8" NA 0 1 "TestProcAB" 0 0 0 "2" NA 0.3875 0.195121951219512 0.364367816091954 0 0
"1266" "8" "110" 1 1 "3" NA 0 1 "TestProcAB" 0 0 0 "2" NA 0.3875 0.195121951219512 0.364367816091954 1 0
"1267" "8" "111" 1 1 "8" NA 0 1 "TestProcAB" 0 0 0 "2" NA 0.3875 0.195121951219512 0.364367816091954 1 0
"1268" "8" "112" 1 0 "0" NA 0 0 "TestProcAB" 0 0 0 "1" NA 0.3875 0.195121951219512 0.364367816091954 0 0
"1269" "8" "113" 1 0 "3" NA 0 0 "TestProcAB" 0 0 0 "2" NA 0.3875 0.195121951219512 0.364367816091954 0 0
"1270" "8" "114" 1 1 "1" NA 0 1 "TestProcAB" 0 0 0 "2" NA 0.3875 0.195121951219512 0.364367816091954 0 0
"1271" "8" "115" 1 1 "8" NA 0 1 "TestProcAB" 0 0 0 "2" NA 0.3875 0.195121951219512 0.364367816091954 0 0
"1272" "8" "116" 1 0 "3" NA 0 0 "TestProcAB" 0 0 0 "2" NA 0.3875 0.195121951219512 0.364367816091954 1 0
"1273" "8" "117" 1 1 "8" NA 0 1 "TestProcAB" 0 0 0 "2" NA 0.3875 0.195121951219512 0.364367816091954 1 0
"1274" "8" "118" 1 1 "1" NA 0 1 "TestProcAB" 0 0 0 "2" NA 0.3875 0.195121951219512 0.364367816091954 0 0
"1275" "8" "119" 1 1 "8" NA 0 1 "TestProcAB" 0 0 0 "2" NA 0.3875 0.195121951219512 0.364367816091954 0 0
"1276" "8" "120" 1 1 "3" NA 0 1 "TestProcAB" 0 0 0 "2" NA 0.3875 0.195121951219512 0.364367816091954 0 0
"1277" "8" "121" 1 1 "1" NA 0 1 "TestProcAB" 0 0 0 "2" NA 0.3875 0.195121951219512 0.364367816091954 0 0
"1278" "8" "122" 1 0 "0" NA 1 0 "TestProcAB" 0 1 0 "1" NA 0.3875 0.195121951219512 0.364367816091954 0 0
"1279" "8" "123" 1 1 "1" NA 0 1 "TestProcAB" 0 0 0 "2" NA 0.3875 0.195121951219512 0.364367816091954 0 0
"1280" "8" "124" 1 1 "8" NA 0 1 "TestProcAB" 0 0 0 "2" NA 0.3875 0.195121951219512 0.364367816091954 0 0
"1281" "8" "125" 1 0 "3" NA 0 0 "TestProcAB" 0 0 0 "2" NA 0.3875 0.195121951219512 0.364367816091954 0 0
"1282" "8" "126" 1 1 "3" NA 0 1 "TestProcAB" 0 0 0 "2" NA 0.3875 0.195121951219512 0.364367816091954 1 0
"1283" "8" "127" 1 0 "8" NA 0 0 "TestProcAB" 0 0 0 "2" NA 0.3875 0.195121951219512 0.364367816091954 1 0
"1284" "8" "128" 1 1 "1" NA 0 1 "TestProcAB" 0 0 0 "2" NA 0.3875 0.195121951219512 0.364367816091954 1 0
"1285" "8" "129" 1 1 "1" NA 0 1 "TestProcAB" 0 0 0 "2" NA 0.3875 0.195121951219512 0.364367816091954 1 0
"1286" "8" "130" 1 1 "0" NA 0 1 "TestProcAB" 0 0 0 "1" NA 0.3875 0.195121951219512 0.364367816091954 0 0
"1287" "8" "131" 1 1 "8" NA 0 1 "TestProcAB" 0 0 0 "2" NA 0.3875 0.195121951219512 0.364367816091954 0 0
"1288" "8" "132" 1 1 "3" NA 0 1 "TestProcAB" 0 0 0 "2" NA 0.3875 0.195121951219512 0.364367816091954 1 0
"1289" "8" "133" 1 1 "1" NA 0 1 "TestProcAB" 0 0 0 "2" NA 0.3875 0.195121951219512 0.364367816091954 0 0
"1290" "8" "134" 1 0 "0" NA 1 0 "TestProcAB" 0 1 0 "1" NA 0.3875 0.195121951219512 0.364367816091954 1 0
"1291" "8" "135" 1 1 "3" NA 0 1 "TestProcAB" 0 0 0 "2" NA 0.3875 0.195121951219512 0.364367816091954 0 0
"1292" "8" "136" 1 1 "8" NA 0 1 "TestProcAB" 0 0 0 "2" NA 0.3875 0.195121951219512 0.364367816091954 1 0
"1293" "8" "137" 1 1 "3" NA 0 1 "TestProcAB" 0 0 0 "2" NA 0.3875 0.195121951219512 0.364367816091954 0 0
"1294" "8" "138" 1 1 "1" NA 0 1 "TestProcAB" 0 0 0 "2" NA 0.3875 0.195121951219512 0.364367816091954 1 0
"1295" "8" "139" 1 0 "8" NA 0 0 "TestProcAB" 0 0 0 "2" NA 0.3875 0.195121951219512 0.364367816091954 1 0
"1296" "8" "140" 1 1 "8" NA 0 1 "TestProcAB" 0 0 0 "2" NA 0.3875 0.195121951219512 0.364367816091954 0 0
"1297" "8" "141" 1 0 "1" NA 0 0 "TestProcAB" 0 0 0 "2" NA 0.3875 0.195121951219512 0.364367816091954 0 0
"1298" "8" "142" 1 0 "8" NA 0 0 "TestProcAB" 0 0 0 "2" NA 0.3875 0.195121951219512 0.364367816091954 0 0
"1299" "8" "143" 1 1 "0" NA 0 1 "TestProcAB" 0 0 0 "1" NA 0.3875 0.195121951219512 0.364367816091954 1 0
"1300" "8" "144" 1 1 "1" NA 0 1 "TestProcAB" 0 0 0 "2" NA 0.3875 0.195121951219512 0.364367816091954 0 0
"1301" "8" "145" 1 1 "3" NA 0 1 "TestProcAB" 0 0 0 "2" NA 0.3875 0.195121951219512 0.364367816091954 0 0
"1302" "8" "146" 1 1 "3" NA 0 1 "TestProcAB" 0 0 0 "2" NA 0.3875 0.195121951219512 0.364367816091954 1 0
"1303" "8" "147" 1 1 "0" NA 0 1 "TestProcAB" 0 0 0 "1" NA 0.3875 0.195121951219512 0.364367816091954 0 0
"1304" "8" "148" 1 1 "1" NA 0 1 "TestProcAB" 0 0 0 "2" NA 0.3875 0.195121951219512 0.364367816091954 1 0
"1305" "8" "149" 1 1 "8" NA 0 1 "TestProcAB" 0 0 0 "2" NA 0.3875 0.195121951219512 0.364367816091954 0 0
"1306" "8" "150" 1 1 "3" NA 0 1 "TestProcAB" 0 0 0 "2" NA 0.3875 0.195121951219512 0.364367816091954 0 0
"1307" "8" "151" 1 1 "8" NA 0 1 "TestProcAB" 0 0 0 "2" NA 0.3875 0.195121951219512 0.364367816091954 0 0
"1308" "8" "152" 1 1 "1" NA 0 1 "TestProcAB" 0 0 0 "2" NA 0.3875 0.195121951219512 0.364367816091954 1 0
"1309" "8" "153" 1 1 "3" NA 0 1 "TestProcAB" 0 0 0 "2" NA 0.3875 0.195121951219512 0.364367816091954 0 0
"1310" "8" "154" 1 1 "1" NA 0 1 "TestProcAB" 0 0 0 "2" NA 0.3875 0.195121951219512 0.364367816091954 0 0
"1311" "8" "155" 1 0 "3" NA 0 0 "TestProcAB" 0 0 0 "2" NA 0.3875 0.195121951219512 0.364367816091954 1 0
"1312" "8" "156" 1 0 "3" NA 0 0 "TestProcAB" 0 0 0 "2" NA 0.3875 0.195121951219512 0.364367816091954 0 0
"1313" "8" "157" 1 1 "1" NA 1 0 "TestProcAB" 1 0 0 "2" NA 0.3875 0.195121951219512 0.364367816091954 0 0
"1314" "8" "158" 1 1 "8" NA 0 1 "TestProcAB" 0 0 0 "2" NA 0.3875 0.195121951219512 0.364367816091954 0 0
"1315" "8" "159" 1 1 "0" NA 0 1 "TestProcAB" 0 0 0 "1" NA 0.3875 0.195121951219512 0.364367816091954 0 0
"1316" "8" "160" 1 1 "8" NA 0 1 "TestProcAB" 0 0 0 "2" NA 0.3875 0.195121951219512 0.364367816091954 0 0
"1317" "8" "161" 1 1 "8" NA 0 1 "TestProcAB" 0 0 0 "2" NA 0.3875 0.195121951219512 0.364367816091954 0 0
"1318" "8" "162" 1 1 "1" NA 0 1 "TestProcAB" 0 0 0 "2" NA 0.3875 0.195121951219512 0.364367816091954 0 0
"1319" "8" "163" 1 1 "3" NA 0 1 "TestProcAB" 0 0 0 "2" NA 0.3875 0.195121951219512 0.364367816091954 0 0
"1320" "8" "164" 1 1 "1" NA 0 1 "TestProcAB" 0 0 0 "2" NA 0.3875 0.195121951219512 0.364367816091954 0 0
"1321" "8" "165" 1 1 "0" NA 0 1 "TestProcAB" 0 0 0 "1" NA 0.3875 0.195121951219512 0.364367816091954 0 0
"1322" "8" "166" 1 1 "3" NA 0 1 "TestProcAB" 0 0 0 "2" NA 0.3875 0.195121951219512 0.364367816091954 1 0
"1323" "8" "167" 1 1 "8" NA 0 1 "TestProcAB" 0 0 0 "2" NA 0.3875 0.195121951219512 0.364367816091954 0 0
"1324" "8" "168" 1 1 "0" NA 0 1 "TestProcAB" 0 0 0 "1" NA 0.3875 0.195121951219512 0.364367816091954 1 0
"1325" "8" "169" 1 1 "3" NA 0 1 "TestProcAB" 0 0 0 "2" NA 0.3875 0.195121951219512 0.364367816091954 0 0
"1326" "8" "170" 1 1 "8" NA 0 1 "TestProcAB" 0 0 0 "2" NA 0.3875 0.195121951219512 0.364367816091954 1 0
"1327" "8" "171" 1 1 "1" NA 0 1 "TestProcAB" 0 0 0 "2" NA 0.3875 0.195121951219512 0.364367816091954 0 0
"1328" "8" "172" 1 1 "8" NA 0 1 "TestProcAB" 0 0 0 "2" NA 0.3875 0.195121951219512 0.364367816091954 0 0
"1329" "8" "173" 1 1 "3" NA 0 1 "TestProcAB" 0 0 0 "2" NA 0.3875 0.195121951219512 0.364367816091954 1 0
"1330" "8" "174" 1 1 "1" NA 1 0 "TestProcAB" 1 0 0 "2" NA 0.3875 0.195121951219512 0.364367816091954 1 0
"1331" "8" "175" 1 1 "1" NA 0 1 "TestProcAB" 0 0 0 "2" NA 0.3875 0.195121951219512 0.364367816091954 0 0
"1332" "8" "176" 1 1 "8" NA 0 1 "TestProcAB" 0 0 0 "2" NA 0.3875 0.195121951219512 0.364367816091954 0 0
"1333" "8" "177" 1 1 "0" NA 0 1 "TestProcAB" 0 0 0 "1" NA 0.3875 0.195121951219512 0.364367816091954 0 0
"1334" "8" "178" 1 1 "3" NA 0 1 "TestProcAB" 0 0 0 "2" NA 0.3875 0.195121951219512 0.364367816091954 0 0
"1335" "8" "179" 1 1 "1" NA 0 1 "TestProcAB" 0 0 0 "2" NA 0.3875 0.195121951219512 0.364367816091954 1 0
"1336" "8" "180" 1 1 "3" NA 0 1 "TestProcAB" 0 0 0 "2" NA 0.3875 0.195121951219512 0.364367816091954 0 0
"1337" "8" "181" 1 0 "8" NA 1 0 "TestProcAB" 0 1 0 "2" NA 0.3875 0.195121951219512 0.364367816091954 0 0
"1338" "8" "182" 1 1 "8" NA 0 1 "TestProcAB" 0 0 0 "2" NA 0.3875 0.195121951219512 0.364367816091954 0 0
"1339" "8" "183" 1 1 "1" NA 0 1 "TestProcAB" 0 0 0 "2" NA 0.3875 0.195121951219512 0.364367816091954 0 0
"1340" "8" "184" 1 1 "8" NA 0 1 "TestProcAB" 0 0 0 "2" NA 0.3875 0.195121951219512 0.364367816091954 0 0
"1341" "8" "185" 1 1 "1" NA 0 1 "TestProcAB" 0 0 0 "2" NA 0.3875 0.195121951219512 0.364367816091954 0 0
"1342" "8" "186" 1 0 "0" NA 1 0 "TestProcAB" 0 1 0 "1" NA 0.3875 0.195121951219512 0.364367816091954 0 0
"1343" "8" "187" 1 1 "3" NA 0 1 "TestProcAB" 0 0 0 "2" NA 0.3875 0.195121951219512 0.364367816091954 1 0
"1344" "8" "188" 1 1 "3" NA 0 1 "TestProcAB" 0 0 0 "2" NA 0.3875 0.195121951219512 0.364367816091954 0 0
"1345" "8" "189" 1 0 "1" NA 0 0 "TestProcAB" 0 0 0 "2" NA 0.3875 0.195121951219512 0.364367816091954 0 0
"1346" "8" "190" 1 1 "3" NA 0 1 "TestProcAB" 0 0 0 "2" NA 0.3875 0.195121951219512 0.364367816091954 0 0
"1347" "8" "191" 1 1 "8" NA 0 1 "TestProcAB" 0 0 0 "2" NA 0.3875 0.195121951219512 0.364367816091954 0 0
"1348" "8" "192" 1 1 "1" NA 0 1 "TestProcAB" 0 0 0 "2" NA 0.3875 0.195121951219512 0.364367816091954 0 0
"1349" "8" "193" 1 0 "8" NA 0 0 "TestProcAB" 0 0 0 "2" NA 0.3875 0.195121951219512 0.364367816091954 1 0
"1350" "8" "194" 1 1 "0" NA 0 1 "TestProcAB" 0 0 0 "1" NA 0.3875 0.195121951219512 0.364367816091954 0 0
"1351" "8" "195" 0 1 "3" NA 0 0 "TestProcAB" 0 0 1 "2" NA 0.3875 0.195121951219512 0.364367816091954 1 0
"1352" "8" "196" 1 1 "8" NA 0 1 "TestProcAB" 0 0 0 "2" NA 0.3875 0.195121951219512 0.364367816091954 0 0
"1353" "8" "197" 1 1 "0" NA 0 1 "TestProcAB" 0 0 0 "1" NA 0.3875 0.195121951219512 0.364367816091954 0 0
"1354" "8" "198" 1 1 "3" NA 0 1 "TestProcAB" 0 0 0 "2" NA 0.3875 0.195121951219512 0.364367816091954 0 0
"1355" "8" "199" 1 1 "1" NA 0 1 "TestProcAB" 0 0 0 "2" NA 0.3875 0.195121951219512 0.364367816091954 0 0
"1356" "8" "200" 1 1 "8" NA 0 1 "TestProcAB" 0 0 0 "2" NA 0.3875 0.195121951219512 0.364367816091954 0 0
"1357" "8" "201" 1 1 "1" NA 0 1 "TestProcAB" 0 0 0 "2" NA 0.3875 0.195121951219512 0.364367816091954 0 0
"1358" "8" "202" 1 1 "3" NA 0 1 "TestProcAB" 0 0 0 "2" NA 0.3875 0.195121951219512 0.364367816091954 0 0
"1359" "8" "203" 1 1 "3" NA 0 1 "TestProcAB" 0 0 0 "2" NA 0.3875 0.195121951219512 0.364367816091954 0 0
"1360" "8" "204" 1 1 "1" NA 0 1 "TestProcAB" 0 0 0 "2" NA 0.3875 0.195121951219512 0.364367816091954 0 0
"1361" "8" "205" 1 1 "3" NA 0 1 "TestProcAB" 0 0 0 "2" NA 0.3875 0.195121951219512 0.364367816091954 0 0
"1362" "8" "206" 1 1 "1" NA 0 1 "TestProcAB" 0 0 0 "2" NA 0.3875 0.195121951219512 0.364367816091954 0 0
"1363" "8" "207" 1 1 "8" NA 0 1 "TestProcAB" 0 0 0 "2" NA 0.3875 0.195121951219512 0.364367816091954 1 0
"1364" "8" "208" 1 1 "0" NA 0 1 "TestProcAB" 0 0 0 "1" NA 0.3875 0.195121951219512 0.364367816091954 1 0
"1365" "8" "209" 1 1 "8" NA 0 1 "TestProcAB" 0 0 0 "2" NA 0.3875 0.195121951219512 0.364367816091954 0 0
"1366" "8" "210" 1 1 "8" NA 0 1 "TestProcAB" 0 0 0 "2" NA 0.3875 0.195121951219512 0.364367816091954 0 0
"1367" "8" "211" 1 1 "1" NA 0 1 "TestProcAB" 0 0 0 "2" NA 0.3875 0.195121951219512 0.364367816091954 1 0
"1368" "8" "212" 1 1 "3" NA 0 1 "TestProcAB" 0 0 0 "2" NA 0.3875 0.195121951219512 0.364367816091954 0 0
"1369" "8" "213" 1 1 "8" NA 0 1 "TestProcAB" 0 0 0 "2" NA 0.3875 0.195121951219512 0.364367816091954 0 0
"1370" "8" "214" 1 1 "1" NA 0 1 "TestProcAB" 0 0 0 "2" NA 0.3875 0.195121951219512 0.364367816091954 1 0
"1371" "8" "215" 1 1 "3" NA 0 1 "TestProcAB" 0 0 0 "2" NA 0.3875 0.195121951219512 0.364367816091954 0 0
"1372" "8" "216" 1 1 "0" NA 0 1 "TestProcAB" 0 0 0 "1" NA 0.3875 0.195121951219512 0.364367816091954 0 0
"1373" "9" "21" 1 0 "0" NA 0 0 "TestProcAB" 0 0 0 "1" NA 0.0932642487046632 0.074074074074074 0.0576049083472201 0 0
"1374" "9" "22" 1 1 "8" NA 0 1 "TestProcAB" 0 0 0 "2" NA 0.0932642487046632 0.074074074074074 0.0576049083472201 1 0
"1375" "9" "23" 1 1 "3" NA 0 1 "TestProcAB" 0 0 0 "2" NA 0.0932642487046632 0.074074074074074 0.0576049083472201 0 0
"1376" "9" "24" 1 1 "1" NA 0 1 "TestProcAB" 0 0 0 "2" NA 0.0932642487046632 0.074074074074074 0.0576049083472201 0 0
"1377" "9" "25" 1 1 "8" NA 0 1 "TestProcAB" 0 0 0 "2" NA 0.0932642487046632 0.074074074074074 0.0576049083472201 0 0
"1378" "9" "26" 1 0 "1" NA 0 0 "TestProcAB" 0 0 0 "2" NA 0.0932642487046632 0.074074074074074 0.0576049083472201 0 0
"1379" "9" "27" 1 1 "3" NA 0 1 "TestProcAB" 0 0 0 "2" NA 0.0932642487046632 0.074074074074074 0.0576049083472201 0 0
"1380" "9" "28" 1 1 "1" NA 0 1 "TestProcAB" 0 0 0 "2" NA 0.0932642487046632 0.074074074074074 0.0576049083472201 0 0
"1381" "9" "29" 1 1 "0" NA 0 1 "TestProcAB" 0 0 0 "1" NA 0.0932642487046632 0.074074074074074 0.0576049083472201 1 0
"1382" "9" "30" 1 1 "3" NA 0 1 "TestProcAB" 0 0 0 "2" NA 0.0932642487046632 0.074074074074074 0.0576049083472201 0 0
"1383" "9" "31" 1 1 "8" NA 0 1 "TestProcAB" 0 0 0 "2" NA 0.0932642487046632 0.074074074074074 0.0576049083472201 0 0
"1384" "9" "32" 1 1 "1" NA 1 0 "TestProcAB" 1 0 0 "2" NA 0.0932642487046632 0.074074074074074 0.0576049083472201 0 0
"1385" "9" "33" 1 1 "3" NA 0 1 "TestProcAB" 0 0 0 "2" NA 0.0932642487046632 0.074074074074074 0.0576049083472201 1 0
"1386" "9" "34" 1 0 "8" NA 0 0 "TestProcAB" 0 0 0 "2" NA 0.0932642487046632 0.074074074074074 0.0576049083472201 1 0
"1387" "9" "35" 1 1 "1" NA 0 1 "TestProcAB" 0 0 0 "2" NA 0.0932642487046632 0.074074074074074 0.0576049083472201 1 0
"1388" "9" "36" 1 1 "3" NA 0 1 "TestProcAB" 0 0 0 "2" NA 0.0932642487046632 0.074074074074074 0.0576049083472201 1 0
"1389" "9" "37" 1 1 "8" NA 0 1 "TestProcAB" 0 0 0 "2" NA 0.0932642487046632 0.074074074074074 0.0576049083472201 1 0
"1390" "9" "38" 1 1 "3" NA 0 1 "TestProcAB" 0 0 0 "2" NA 0.0932642487046632 0.074074074074074 0.0576049083472201 0 0
"1391" "9" "39" 1 1 "0" NA 0 1 "TestProcAB" 0 0 0 "1" NA 0.0932642487046632 0.074074074074074 0.0576049083472201 0 0
"1392" "9" "40" 1 0 "1" NA 0 0 "TestProcAB" 0 0 0 "2" NA 0.0932642487046632 0.074074074074074 0.0576049083472201 0 0
"1393" "9" "41" 1 1 "8" NA 0 1 "TestProcAB" 0 0 0 "2" NA 0.0932642487046632 0.074074074074074 0.0576049083472201 1 0
"1394" "9" "42" 1 1 "3" NA 0 1 "TestProcAB" 0 0 0 "2" NA 0.0932642487046632 0.074074074074074 0.0576049083472201 1 0
"1395" "9" "43" 1 1 "0" NA 0 1 "TestProcAB" 0 0 0 "1" NA 0.0932642487046632 0.074074074074074 0.0576049083472201 0 0
"1396" "9" "44" 0 1 "1" NA 0 1 "TestProcAB" 0 0 0 "2" NA 0.0932642487046632 0.074074074074074 0.0576049083472201 0 0
"1397" "9" "45" 1 0 "3" NA 0 0 "TestProcAB" 0 0 0 "2" NA 0.0932642487046632 0.074074074074074 0.0576049083472201 0 0
"1398" "9" "46" 1 1 "8" NA 0 1 "TestProcAB" 0 0 0 "2" NA 0.0932642487046632 0.074074074074074 0.0576049083472201 0 0
"1399" "9" "47" 1 1 "8" NA 0 1 "TestProcAB" 0 0 0 "2" NA 0.0932642487046632 0.074074074074074 0.0576049083472201 0 0
"1400" "9" "48" 1 1 "1" NA 0 1 "TestProcAB" 0 0 0 "2" NA 0.0932642487046632 0.074074074074074 0.0576049083472201 0 0
"1401" "9" "49" 1 1 "8" NA 0 1 "TestProcAB" 0 0 0 "2" NA 0.0932642487046632 0.074074074074074 0.0576049083472201 1 0
"1402" "9" "50" 1 1 "8" NA 0 1 "TestProcAB" 0 0 0 "2" NA 0.0932642487046632 0.074074074074074 0.0576049083472201 0 0
"1403" "9" "51" 1 1 "1" NA 0 1 "TestProcAB" 0 0 0 "2" NA 0.0932642487046632 0.074074074074074 0.0576049083472201 0 0
"1404" "9" "52" 1 1 "1" NA 0 1 "TestProcAB" 0 0 0 "2" NA 0.0932642487046632 0.074074074074074 0.0576049083472201 0 0
"1405" "9" "53" 1 1 "0" NA 0 1 "TestProcAB" 0 0 0 "1" NA 0.0932642487046632 0.074074074074074 0.0576049083472201 1 0
"1406" "9" "54" 1 1 "3" NA 0 1 "TestProcAB" 0 0 0 "2" NA 0.0932642487046632 0.074074074074074 0.0576049083472201 0 0
"1407" "9" "55" 1 1 "3" NA 0 1 "TestProcAB" 0 0 0 "2" NA 0.0932642487046632 0.074074074074074 0.0576049083472201 1 0
"1408" "9" "56" 1 1 "1" NA 0 1 "TestProcAB" 0 0 0 "2" NA 0.0932642487046632 0.074074074074074 0.0576049083472201 0 0
"1409" "9" "57" 1 1 "3" NA 0 1 "TestProcAB" 0 0 0 "2" NA 0.0932642487046632 0.074074074074074 0.0576049083472201 0 0
"1410" "9" "58" 1 1 "8" NA 0 1 "TestProcAB" 0 0 0 "2" NA 0.0932642487046632 0.074074074074074 0.0576049083472201 1 0
"1411" "9" "59" 1 1 "3" NA 0 1 "TestProcAB" 0 0 0 "2" NA 0.0932642487046632 0.074074074074074 0.0576049083472201 0 0
"1412" "9" "60" 1 0 "1" NA 0 0 "TestProcAB" 0 0 0 "2" NA 0.0932642487046632 0.074074074074074 0.0576049083472201 0 0
"1413" "9" "61" 1 1 "8" NA 0 1 "TestProcAB" 0 0 0 "2" NA 0.0932642487046632 0.074074074074074 0.0576049083472201 1 0
"1414" "9" "62" 1 1 "0" NA 0 1 "TestProcAB" 0 0 0 "1" NA 0.0932642487046632 0.074074074074074 0.0576049083472201 0 0
"1415" "9" "63" 1 1 "3" NA 0 1 "TestProcAB" 0 0 0 "2" NA 0.0932642487046632 0.074074074074074 0.0576049083472201 0 0
"1416" "9" "64" 1 1 "1" NA 0 1 "TestProcAB" 0 0 0 "2" NA 0.0932642487046632 0.074074074074074 0.0576049083472201 0 0
"1417" "9" "65" 1 1 "8" NA 0 1 "TestProcAB" 0 0 0 "2" NA 0.0932642487046632 0.074074074074074 0.0576049083472201 0 0
"1418" "9" "66" 1 1 "0" NA 0 1 "TestProcAB" 0 0 0 "1" NA 0.0932642487046632 0.074074074074074 0.0576049083472201 1 0
"1419" "9" "67" 1 1 "1" NA 0 1 "TestProcAB" 0 0 0 "2" NA 0.0932642487046632 0.074074074074074 0.0576049083472201 0 0
"1420" "9" "68" 1 1 "8" NA 0 1 "TestProcAB" 0 0 0 "2" NA 0.0932642487046632 0.074074074074074 0.0576049083472201 0 0
"1421" "9" "69" 1 1 "3" NA 0 1 "TestProcAB" 0 0 0 "2" NA 0.0932642487046632 0.074074074074074 0.0576049083472201 0 0
"1422" "9" "70" 1 1 "0" NA 0 1 "TestProcAB" 0 0 0 "1" NA 0.0932642487046632 0.074074074074074 0.0576049083472201 1 0
"1423" "9" "71" 1 0 "3" NA 0 0 "TestProcAB" 0 0 0 "2" NA 0.0932642487046632 0.074074074074074 0.0576049083472201 0 0
"1424" "9" "72" 0 1 "1" NA 0 1 "TestProcAB" 0 0 0 "2" NA 0.0932642487046632 0.074074074074074 0.0576049083472201 1 0
"1425" "9" "73" 1 1 "1" NA 0 1 "TestProcAB" 0 0 0 "2" NA 0.0932642487046632 0.074074074074074 0.0576049083472201 1 0
"1426" "9" "74" 1 0 "3" NA 0 0 "TestProcAB" 0 0 0 "2" NA 0.0932642487046632 0.074074074074074 0.0576049083472201 1 0
"1427" "9" "75" 1 1 "8" NA 0 1 "TestProcAB" 0 0 0 "2" NA 0.0932642487046632 0.074074074074074 0.0576049083472201 0 0
"1428" "9" "76" 1 1 "8" NA 0 1 "TestProcAB" 0 0 0 "2" NA 0.0932642487046632 0.074074074074074 0.0576049083472201 0 0
"1429" "9" "77" 1 1 "8" NA 0 1 "TestProcAB" 0 0 0 "2" NA 0.0932642487046632 0.074074074074074 0.0576049083472201 1 0
"1430" "9" "78" 1 1 "1" NA 0 1 "TestProcAB" 0 0 0 "2" NA 0.0932642487046632 0.074074074074074 0.0576049083472201 1 0
"1431" "9" "79" 1 1 "3" NA 0 1 "TestProcAB" 0 0 0 "2" NA 0.0932642487046632 0.074074074074074 0.0576049083472201 0 0
"1432" "9" "80" 1 1 "8" NA 0 1 "TestProcAB" 0 0 0 "2" NA 0.0932642487046632 0.074074074074074 0.0576049083472201 1 0
"1433" "9" "81" 1 1 "1" NA 0 1 "TestProcAB" 0 0 0 "2" NA 0.0932642487046632 0.074074074074074 0.0576049083472201 0 0
"1434" "9" "82" 1 0 "0" NA 1 0 "TestProcAB" 0 1 0 "1" NA 0.0932642487046632 0.074074074074074 0.0576049083472201 0 0
"1435" "9" "83" 1 1 "3" NA 0 1 "TestProcAB" 0 0 0 "2" NA 0.0932642487046632 0.074074074074074 0.0576049083472201 0 0
"1436" "9" "84" 1 1 "8" NA 0 1 "TestProcAB" 0 0 0 "2" NA 0.0932642487046632 0.074074074074074 0.0576049083472201 0 0
"1437" "9" "85" 1 1 "1" NA 0 1 "TestProcAB" 0 0 0 "2" NA 0.0932642487046632 0.074074074074074 0.0576049083472201 0 0
"1438" "9" "86" 1 1 "8" NA 0 1 "TestProcAB" 0 0 0 "2" NA 0.0932642487046632 0.074074074074074 0.0576049083472201 0 0
"1439" "9" "87" 1 1 "3" NA 0 1 "TestProcAB" 0 0 0 "2" NA 0.0932642487046632 0.074074074074074 0.0576049083472201 1 0
"1440" "9" "88" 1 1 "0" NA 0 1 "TestProcAB" 0 0 0 "1" NA 0.0932642487046632 0.074074074074074 0.0576049083472201 0 0
"1441" "9" "89" 1 1 "3" NA 0 1 "TestProcAB" 0 0 0 "2" NA 0.0932642487046632 0.074074074074074 0.0576049083472201 0 0
"1442" "9" "90" 1 1 "1" NA 0 1 "TestProcAB" 0 0 0 "2" NA 0.0932642487046632 0.074074074074074 0.0576049083472201 1 0
"1443" "9" "91" 1 1 "0" NA 0 1 "TestProcAB" 0 0 0 "1" NA 0.0932642487046632 0.074074074074074 0.0576049083472201 0 0
"1444" "9" "92" 1 1 "8" NA 0 1 "TestProcAB" 0 0 0 "2" NA 0.0932642487046632 0.074074074074074 0.0576049083472201 0 0
"1445" "9" "93" 1 1 "1" NA 0 1 "TestProcAB" 0 0 0 "2" NA 0.0932642487046632 0.074074074074074 0.0576049083472201 0 0
"1446" "9" "94" 1 1 "3" NA 0 1 "TestProcAB" 0 0 0 "2" NA 0.0932642487046632 0.074074074074074 0.0576049083472201 1 0
"1447" "9" "95" 1 0 "1" NA 0 0 "TestProcAB" 0 0 0 "2" NA 0.0932642487046632 0.074074074074074 0.0576049083472201 0 0
"1448" "9" "96" 1 0 "8" NA 1 0 "TestProcAB" 0 1 0 "2" NA 0.0932642487046632 0.074074074074074 0.0576049083472201 0 0
"1449" "9" "97" 1 1 "3" NA 0 1 "TestProcAB" 0 0 0 "2" NA 0.0932642487046632 0.074074074074074 0.0576049083472201 1 0
"1450" "9" "98" 1 1 "8" NA 0 1 "TestProcAB" 0 0 0 "2" NA 0.0932642487046632 0.074074074074074 0.0576049083472201 0 0
"1451" "9" "99" 1 1 "0" NA 0 1 "TestProcAB" 0 0 0 "1" NA 0.0932642487046632 0.074074074074074 0.0576049083472201 0 0
"1452" "9" "100" 1 1 "1" NA 0 1 "TestProcAB" 0 0 0 "2" NA 0.0932642487046632 0.074074074074074 0.0576049083472201 1 0
"1453" "9" "101" 1 1 "1" NA 0 1 "TestProcAB" 0 0 0 "2" NA 0.0932642487046632 0.074074074074074 0.0576049083472201 0 0
"1454" "9" "102" 1 1 "3" NA 0 1 "TestProcAB" 0 0 0 "2" NA 0.0932642487046632 0.074074074074074 0.0576049083472201 0 0
"1455" "9" "103" 1 0 "3" NA 0 0 "TestProcAB" 0 0 0 "2" NA 0.0932642487046632 0.074074074074074 0.0576049083472201 0 0
"1456" "9" "104" 1 1 "8" NA 0 1 "TestProcAB" 0 0 0 "2" NA 0.0932642487046632 0.074074074074074 0.0576049083472201 0 0
"1457" "9" "105" 1 1 "1" NA 1 0 "TestProcAB" 1 0 0 "2" NA 0.0932642487046632 0.074074074074074 0.0576049083472201 1 0
"1458" "9" "106" 1 1 "1" NA 0 1 "TestProcAB" 0 0 0 "2" NA 0.0932642487046632 0.074074074074074 0.0576049083472201 1 0
"1459" "9" "107" 1 1 "8" NA 0 1 "TestProcAB" 0 0 0 "2" NA 0.0932642487046632 0.074074074074074 0.0576049083472201 0 0
"1460" "9" "108" 1 1 "3" NA 0 1 "TestProcAB" 0 0 0 "2" NA 0.0932642487046632 0.074074074074074 0.0576049083472201 1 0
"1461" "9" "109" 1 1 "3" NA 0 1 "TestProcAB" 0 0 0 "2" NA 0.0932642487046632 0.074074074074074 0.0576049083472201 0 0
"1462" "9" "110" 1 1 "8" NA 0 1 "TestProcAB" 0 0 0 "2" NA 0.0932642487046632 0.074074074074074 0.0576049083472201 1 0
"1463" "9" "111" 1 1 "0" NA 0 1 "TestProcAB" 0 0 0 "1" NA 0.0932642487046632 0.074074074074074 0.0576049083472201 1 0
"1464" "9" "112" 1 1 "1" NA 0 1 "TestProcAB" 0 0 0 "2" NA 0.0932642487046632 0.074074074074074 0.0576049083472201 0 0
"1465" "9" "113" 1 1 "8" NA 0 1 "TestProcAB" 0 0 0 "2" NA 0.0932642487046632 0.074074074074074 0.0576049083472201 0 0
"1466" "9" "114" 1 1 "3" NA 0 1 "TestProcAB" 0 0 0 "2" NA 0.0932642487046632 0.074074074074074 0.0576049083472201 0 0
"1467" "9" "115" 1 1 "1" NA 0 1 "TestProcAB" 0 0 0 "2" NA 0.0932642487046632 0.074074074074074 0.0576049083472201 0 0
"1468" "9" "116" 1 1 "8" NA 0 1 "TestProcAB" 0 0 0 "2" NA 0.0932642487046632 0.074074074074074 0.0576049083472201 1 0
"1469" "9" "117" 1 1 "0" NA 0 1 "TestProcAB" 0 0 0 "1" NA 0.0932642487046632 0.074074074074074 0.0576049083472201 1 0
"1470" "9" "118" 1 1 "3" NA 0 1 "TestProcAB" 0 0 0 "2" NA 0.0932642487046632 0.074074074074074 0.0576049083472201 0 0
"1471" "9" "119" 1 1 "3" NA 0 1 "TestProcAB" 0 0 0 "2" NA 0.0932642487046632 0.074074074074074 0.0576049083472201 0 0
"1472" "9" "120" 1 1 "3" NA 0 1 "TestProcAB" 0 0 0 "2" NA 0.0932642487046632 0.074074074074074 0.0576049083472201 0 0
"1473" "9" "121" 1 1 "8" NA 0 1 "TestProcAB" 0 0 0 "2" NA 0.0932642487046632 0.074074074074074 0.0576049083472201 0 0
"1474" "9" "122" 1 1 "0" NA 0 1 "TestProcAB" 0 0 0 "1" NA 0.0932642487046632 0.074074074074074 0.0576049083472201 0 0
"1475" "9" "123" 1 1 "1" NA 0 1 "TestProcAB" 0 0 0 "2" NA 0.0932642487046632 0.074074074074074 0.0576049083472201 0 0
"1476" "9" "124" 1 1 "1" NA 0 1 "TestProcAB" 0 0 0 "2" NA 0.0932642487046632 0.074074074074074 0.0576049083472201 0 0
"1477" "9" "125" 1 1 "8" NA 0 1 "TestProcAB" 0 0 0 "2" NA 0.0932642487046632 0.074074074074074 0.0576049083472201 0 0
"1478" "9" "126" 1 1 "0" NA 0 1 "TestProcAB" 0 0 0 "1" NA 0.0932642487046632 0.074074074074074 0.0576049083472201 1 0
"1479" "9" "127" 1 1 "8" NA 0 1 "TestProcAB" 0 0 0 "2" NA 0.0932642487046632 0.074074074074074 0.0576049083472201 1 0
"1480" "9" "128" 1 1 "8" NA 0 1 "TestProcAB" 0 0 0 "2" NA 0.0932642487046632 0.074074074074074 0.0576049083472201 1 0
"1481" "9" "129" 1 1 "3" NA 0 1 "TestProcAB" 0 0 0 "2" NA 0.0932642487046632 0.074074074074074 0.0576049083472201 1 0
"1482" "9" "130" 1 1 "1" NA 0 1 "TestProcAB" 0 0 0 "2" NA 0.0932642487046632 0.074074074074074 0.0576049083472201 0 0
"1483" "9" "131" 1 1 "3" NA 0 1 "TestProcAB" 0 0 0 "2" NA 0.0932642487046632 0.074074074074074 0.0576049083472201 0 0
"1484" "9" "132" 1 1 "1" NA 0 1 "TestProcAB" 0 0 0 "2" NA 0.0932642487046632 0.074074074074074 0.0576049083472201 1 0
"1485" "9" "133" 1 1 "3" NA 0 1 "TestProcAB" 0 0 0 "2" NA 0.0932642487046632 0.074074074074074 0.0576049083472201 0 0
"1486" "9" "134" 1 1 "8" NA 0 1 "TestProcAB" 0 0 0 "2" NA 0.0932642487046632 0.074074074074074 0.0576049083472201 1 0
"1487" "9" "135" 1 1 "1" NA 1 0 "TestProcAB" 1 0 0 "2" NA 0.0932642487046632 0.074074074074074 0.0576049083472201 0 0
"1488" "9" "136" 1 1 "0" NA 0 1 "TestProcAB" 0 0 0 "1" NA 0.0932642487046632 0.074074074074074 0.0576049083472201 1 0
"1489" "9" "137" 1 1 "1" NA 0 1 "TestProcAB" 0 0 0 "2" NA 0.0932642487046632 0.074074074074074 0.0576049083472201 0 0
"1490" "9" "138" 1 1 "8" NA 0 1 "TestProcAB" 0 0 0 "2" NA 0.0932642487046632 0.074074074074074 0.0576049083472201 1 0
"1491" "9" "139" 1 1 "3" NA 0 1 "TestProcAB" 0 0 0 "2" NA 0.0932642487046632 0.074074074074074 0.0576049083472201 1 0
"1492" "9" "140" 1 1 "8" NA 0 1 "TestProcAB" 0 0 0 "2" NA 0.0932642487046632 0.074074074074074 0.0576049083472201 0 0
"1493" "9" "141" 1 1 "1" NA 1 0 "TestProcAB" 1 0 0 "2" NA 0.0932642487046632 0.074074074074074 0.0576049083472201 0 0
"1494" "9" "142" 1 1 "1" NA 0 1 "TestProcAB" 0 0 0 "2" NA 0.0932642487046632 0.074074074074074 0.0576049083472201 0 0
"1495" "9" "143" 1 1 "3" NA 0 1 "TestProcAB" 0 0 0 "2" NA 0.0932642487046632 0.074074074074074 0.0576049083472201 1 0
"1496" "9" "144" 1 1 "0" NA 0 1 "TestProcAB" 0 0 0 "1" NA 0.0932642487046632 0.074074074074074 0.0576049083472201 0 0
"1497" "9" "145" 1 1 "8" NA 0 1 "TestProcAB" 0 0 0 "2" NA 0.0932642487046632 0.074074074074074 0.0576049083472201 0 0
"1498" "9" "146" 1 1 "3" NA 0 1 "TestProcAB" 0 0 0 "2" NA 0.0932642487046632 0.074074074074074 0.0576049083472201 1 0
"1499" "9" "147" 1 1 "0" NA 0 1 "TestProcAB" 0 0 0 "1" NA 0.0932642487046632 0.074074074074074 0.0576049083472201 0 0
"1500" "9" "148" 1 1 "1" NA 0 1 "TestProcAB" 0 0 0 "2" NA 0.0932642487046632 0.074074074074074 0.0576049083472201 1 0
"1501" "9" "149" 1 1 "8" NA 0 1 "TestProcAB" 0 0 0 "2" NA 0.0932642487046632 0.074074074074074 0.0576049083472201 0 0
"1502" "9" "150" 1 1 "1" NA 0 1 "TestProcAB" 0 0 0 "2" NA 0.0932642487046632 0.074074074074074 0.0576049083472201 0 0
"1503" "9" "151" 1 1 "8" NA 0 1 "TestProcAB" 0 0 0 "2" NA 0.0932642487046632 0.074074074074074 0.0576049083472201 0 0
"1504" "9" "152" 1 1 "3" NA 0 1 "TestProcAB" 0 0 0 "2" NA 0.0932642487046632 0.074074074074074 0.0576049083472201 1 0
"1505" "9" "153" 1 1 "3" NA 0 1 "TestProcAB" 0 0 0 "2" NA 0.0932642487046632 0.074074074074074 0.0576049083472201 0 0
"1506" "9" "154" 1 1 "8" NA 0 1 "TestProcAB" 0 0 0 "2" NA 0.0932642487046632 0.074074074074074 0.0576049083472201 0 0
"1507" "9" "155" 1 1 "1" NA 0 1 "TestProcAB" 0 0 0 "2" NA 0.0932642487046632 0.074074074074074 0.0576049083472201 1 0
"1508" "9" "156" 1 1 "3" NA 0 1 "TestProcAB" 0 0 0 "2" NA 0.0932642487046632 0.074074074074074 0.0576049083472201 0 0
"1509" "9" "157" 1 1 "3" NA 0 1 "TestProcAB" 0 0 0 "2" NA 0.0932642487046632 0.074074074074074 0.0576049083472201 0 0
"1510" "9" "158" 1 1 "1" NA 0 1 "TestProcAB" 0 0 0 "2" NA 0.0932642487046632 0.074074074074074 0.0576049083472201 0 0
"1511" "9" "159" 1 1 "0" NA 0 1 "TestProcAB" 0 0 0 "1" NA 0.0932642487046632 0.074074074074074 0.0576049083472201 0 0
"1512" "9" "160" 1 1 "8" NA 0 1 "TestProcAB" 0 0 0 "2" NA 0.0932642487046632 0.074074074074074 0.0576049083472201 0 0
"1513" "9" "161" 1 1 "8" NA 0 1 "TestProcAB" 0 0 0 "2" NA 0.0932642487046632 0.074074074074074 0.0576049083472201 0 0
"1514" "9" "162" 1 1 "0" NA 0 1 "TestProcAB" 0 0 0 "1" NA 0.0932642487046632 0.074074074074074 0.0576049083472201 0 0
"1515" "9" "163" 1 1 "1" NA 0 1 "TestProcAB" 0 0 0 "2" NA 0.0932642487046632 0.074074074074074 0.0576049083472201 0 0
"1516" "9" "164" 1 1 "3" NA 0 1 "TestProcAB" 0 0 0 "2" NA 0.0932642487046632 0.074074074074074 0.0576049083472201 0 0
"1517" "9" "165" 1 1 "1" NA 0 1 "TestProcAB" 0 0 0 "2" NA 0.0932642487046632 0.074074074074074 0.0576049083472201 0 0
"1518" "9" "166" 1 1 "3" NA 0 1 "TestProcAB" 0 0 0 "2" NA 0.0932642487046632 0.074074074074074 0.0576049083472201 1 0
"1519" "9" "167" 1 1 "8" NA 0 1 "TestProcAB" 0 0 0 "2" NA 0.0932642487046632 0.074074074074074 0.0576049083472201 0 0
"1520" "9" "168" 1 1 "1" NA 1 0 "TestProcAB" 1 0 0 "2" NA 0.0932642487046632 0.074074074074074 0.0576049083472201 1 0
"1521" "9" "169" 1 1 "8" NA 0 1 "TestProcAB" 0 0 0 "2" NA 0.0932642487046632 0.074074074074074 0.0576049083472201 0 0
"1522" "9" "170" 1 1 "3" NA 0 1 "TestProcAB" 0 0 0 "2" NA 0.0932642487046632 0.074074074074074 0.0576049083472201 1 0
"1523" "9" "171" 1 1 "0" NA 0 1 "TestProcAB" 0 0 0 "1" NA 0.0932642487046632 0.074074074074074 0.0576049083472201 0 0
"1524" "9" "172" 1 1 "8" NA 0 1 "TestProcAB" 0 0 0 "2" NA 0.0932642487046632 0.074074074074074 0.0576049083472201 0 0
"1525" "9" "173" 1 1 "1" NA 0 1 "TestProcAB" 0 0 0 "2" NA 0.0932642487046632 0.074074074074074 0.0576049083472201 1 0
"1526" "9" "174" 1 1 "3" NA 0 1 "TestProcAB" 0 0 0 "2" NA 0.0932642487046632 0.074074074074074 0.0576049083472201 1 0
"1527" "9" "175" 1 1 "3" NA 0 1 "TestProcAB" 0 0 0 "2" NA 0.0932642487046632 0.074074074074074 0.0576049083472201 0 0
"1528" "9" "176" 1 1 "8" NA 0 1 "TestProcAB" 0 0 0 "2" NA 0.0932642487046632 0.074074074074074 0.0576049083472201 0 0
"1529" "9" "177" 1 1 "8" NA 0 1 "TestProcAB" 0 0 0 "2" NA 0.0932642487046632 0.074074074074074 0.0576049083472201 0 0
"1530" "9" "178" 1 0 "1" NA 0 0 "TestProcAB" 0 0 0 "2" NA 0.0932642487046632 0.074074074074074 0.0576049083472201 0 0
"1531" "9" "179" 1 1 "1" NA 0 1 "TestProcAB" 0 0 0 "2" NA 0.0932642487046632 0.074074074074074 0.0576049083472201 1 0
"1532" "9" "180" 1 1 "0" NA 0 1 "TestProcAB" 0 0 0 "1" NA 0.0932642487046632 0.074074074074074 0.0576049083472201 0 0
"1533" "9" "181" 1 1 "3" NA 0 1 "TestProcAB" 0 0 0 "2" NA 0.0932642487046632 0.074074074074074 0.0576049083472201 0 0
"1534" "9" "182" 1 1 "3" NA 0 1 "TestProcAB" 0 0 0 "2" NA 0.0932642487046632 0.074074074074074 0.0576049083472201 0 0
"1535" "9" "183" 1 0 "1" NA 0 0 "TestProcAB" 0 0 0 "2" NA 0.0932642487046632 0.074074074074074 0.0576049083472201 0 0
"1536" "9" "184" 1 1 "1" NA 0 1 "TestProcAB" 0 0 0 "2" NA 0.0932642487046632 0.074074074074074 0.0576049083472201 0 0
"1537" "9" "185" 1 1 "3" NA 0 1 "TestProcAB" 0 0 0 "2" NA 0.0932642487046632 0.074074074074074 0.0576049083472201 0 0
"1538" "9" "186" 1 1 "8" NA 0 1 "TestProcAB" 0 0 0 "2" NA 0.0932642487046632 0.074074074074074 0.0576049083472201 0 0
"1539" "9" "187" 0 1 "0" NA 0 1 "TestProcAB" 0 0 0 "1" NA 0.0932642487046632 0.074074074074074 0.0576049083472201 1 0
"1540" "9" "188" 1 1 "8" NA 0 1 "TestProcAB" 0 0 0 "2" NA 0.0932642487046632 0.074074074074074 0.0576049083472201 0 0
"1541" "9" "189" 1 1 "3" NA 0 1 "TestProcAB" 0 0 0 "2" NA 0.0932642487046632 0.074074074074074 0.0576049083472201 0 0
"1542" "9" "190" 1 1 "8" NA 0 1 "TestProcAB" 0 0 0 "2" NA 0.0932642487046632 0.074074074074074 0.0576049083472201 0 0
"1543" "9" "191" 1 1 "1" NA 0 1 "TestProcAB" 0 0 0 "2" NA 0.0932642487046632 0.074074074074074 0.0576049083472201 0 0
"1544" "9" "192" 1 1 "0" NA 0 1 "TestProcAB" 0 0 0 "1" NA 0.0932642487046632 0.074074074074074 0.0576049083472201 0 0
"1545" "9" "193" 1 1 "8" NA 0 1 "TestProcAB" 0 0 0 "2" NA 0.0932642487046632 0.074074074074074 0.0576049083472201 1 0
"1546" "9" "194" 1 1 "3" NA 0 1 "TestProcAB" 0 0 0 "2" NA 0.0932642487046632 0.074074074074074 0.0576049083472201 0 0
"1547" "9" "195" 1 1 "1" NA 0 1 "TestProcAB" 0 0 0 "2" NA 0.0932642487046632 0.074074074074074 0.0576049083472201 1 0
"1548" "9" "196" 1 1 "8" NA 0 1 "TestProcAB" 0 0 0 "2" NA 0.0932642487046632 0.074074074074074 0.0576049083472201 0 0
"1549" "9" "197" 1 0 "1" NA 1 0 "TestProcAB" 0 1 0 "2" NA 0.0932642487046632 0.074074074074074 0.0576049083472201 0 0
"1550" "9" "198" 1 1 "3" NA 0 1 "TestProcAB" 0 0 0 "2" NA 0.0932642487046632 0.074074074074074 0.0576049083472201 0 0
"1551" "9" "199" 1 1 "1" NA 0 1 "TestProcAB" 0 0 0 "2" NA 0.0932642487046632 0.074074074074074 0.0576049083472201 0 0
"1552" "9" "200" 1 1 "0" NA 0 1 "TestProcAB" 0 0 0 "1" NA 0.0932642487046632 0.074074074074074 0.0576049083472201 0 0
"1553" "9" "201" 1 1 "8" NA 0 1 "TestProcAB" 0 0 0 "2" NA 0.0932642487046632 0.074074074074074 0.0576049083472201 0 0
"1554" "9" "202" 1 0 "3" NA 0 0 "TestProcAB" 0 0 0 "2" NA 0.0932642487046632 0.074074074074074 0.0576049083472201 0 0
"1555" "9" "203" 1 1 "8" NA 0 1 "TestProcAB" 0 0 0 "2" NA 0.0932642487046632 0.074074074074074 0.0576049083472201 0 0
"1556" "9" "204" 1 0 "3" NA 0 0 "TestProcAB" 0 0 0 "2" NA 0.0932642487046632 0.074074074074074 0.0576049083472201 0 0
"1557" "9" "205" 1 1 "0" NA 0 1 "TestProcAB" 0 0 0 "1" NA 0.0932642487046632 0.074074074074074 0.0576049083472201 0 0
"1558" "9" "206" 1 1 "3" NA 0 1 "TestProcAB" 0 0 0 "2" NA 0.0932642487046632 0.074074074074074 0.0576049083472201 0 0
"1559" "9" "207" 1 1 "1" NA 0 1 "TestProcAB" 0 0 0 "2" NA 0.0932642487046632 0.074074074074074 0.0576049083472201 1 0
"1560" "9" "208" 1 1 "8" NA 0 1 "TestProcAB" 0 0 0 "2" NA 0.0932642487046632 0.074074074074074 0.0576049083472201 1 0
"1561" "9" "209" 1 1 "1" NA 0 1 "TestProcAB" 0 0 0 "2" NA 0.0932642487046632 0.074074074074074 0.0576049083472201 0 0
"1562" "9" "210" 1 1 "1" NA 0 1 "TestProcAB" 0 0 0 "2" NA 0.0932642487046632 0.074074074074074 0.0576049083472201 0 0
"1563" "9" "211" 1 1 "1" NA 0 1 "TestProcAB" 0 0 0 "2" NA 0.0932642487046632 0.074074074074074 0.0576049083472201 1 0
"1564" "9" "212" 1 1 "8" NA 0 1 "TestProcAB" 0 0 0 "2" NA 0.0932642487046632 0.074074074074074 0.0576049083472201 0 0
"1565" "9" "213" 1 1 "0" NA 0 1 "TestProcAB" 0 0 0 "1" NA 0.0932642487046632 0.074074074074074 0.0576049083472201 0 0
"1566" "9" "214" 1 1 "3" NA 0 1 "TestProcAB" 0 0 0 "2" NA 0.0932642487046632 0.074074074074074 0.0576049083472201 1 0
"1567" "9" "215" 1 1 "3" NA 0 1 "TestProcAB" 0 0 0 "2" NA 0.0932642487046632 0.074074074074074 0.0576049083472201 0 0
"1568" "9" "216" 1 1 "8" NA 0 1 "TestProcAB" 0 0 0 "2" NA 0.0932642487046632 0.074074074074074 0.0576049083472201 0 0
"1569" "10" "21" 1 1 "3" NA 0 1 "TestProcAB" 0 0 0 "2" NA 0.0524280189084658 0.0264423076923076 0.255129958960328 0 0
"1570" "10" "22" 1 1 "1" NA 1 0 "TestProcAB" 1 0 0 "2" NA 0.0524280189084658 0.0264423076923076 0.255129958960328 0 0
"1571" "10" "23" 1 1 "1" NA 0 1 "TestProcAB" 0 0 0 "2" NA 0.0524280189084658 0.0264423076923076 0.255129958960328 0 0
"1572" "10" "24" 1 1 "0" NA 0 1 "TestProcAB" 0 0 0 "1" NA 0.0524280189084658 0.0264423076923076 0.255129958960328 0 0
"1573" "10" "25" 1 1 "8" NA 0 1 "TestProcAB" 0 0 0 "2" NA 0.0524280189084658 0.0264423076923076 0.255129958960328 0 0
"1574" "10" "26" 1 1 "3" NA 0 1 "TestProcAB" 0 0 0 "2" NA 0.0524280189084658 0.0264423076923076 0.255129958960328 0 0
"1575" "10" "27" 1 1 "8" NA 0 1 "TestProcAB" 0 0 0 "2" NA 0.0524280189084658 0.0264423076923076 0.255129958960328 0 0
"1576" "10" "28" 1 1 "1" NA 0 1 "TestProcAB" 0 0 0 "2" NA 0.0524280189084658 0.0264423076923076 0.255129958960328 0 0
"1577" "10" "29" 1 1 "3" NA 0 1 "TestProcAB" 0 0 0 "2" NA 0.0524280189084658 0.0264423076923076 0.255129958960328 0 0
"1578" "10" "30" 1 0 "8" NA 0 0 "TestProcAB" 0 0 0 "2" NA 0.0524280189084658 0.0264423076923076 0.255129958960328 0 0
"1579" "10" "31" 1 1 "3" NA 0 1 "TestProcAB" 0 0 0 "2" NA 0.0524280189084658 0.0264423076923076 0.255129958960328 0 0
"1580" "10" "32" 1 1 "0" NA 0 1 "TestProcAB" 0 0 0 "1" NA 0.0524280189084658 0.0264423076923076 0.255129958960328 0 0
"1581" "10" "33" 1 1 "8" NA 0 1 "TestProcAB" 0 0 0 "2" NA 0.0524280189084658 0.0264423076923076 0.255129958960328 0 0
"1582" "10" "34" 0 1 "1" NA 0 0 "TestProcAB" 0 0 1 "2" NA 0.0524280189084658 0.0264423076923076 0.255129958960328 0 0
"1583" "10" "35" 1 1 "3" NA 0 1 "TestProcAB" 0 0 0 "2" NA 0.0524280189084658 0.0264423076923076 0.255129958960328 0 0
"1584" "10" "36" 1 1 "1" NA 1 0 "TestProcAB" 1 0 0 "2" NA 0.0524280189084658 0.0264423076923076 0.255129958960328 0 0
"1585" "10" "37" 1 1 "1" NA 0 1 "TestProcAB" 0 0 0 "2" NA 0.0524280189084658 0.0264423076923076 0.255129958960328 0 0
"1586" "10" "38" 1 1 "0" NA 0 1 "TestProcAB" 0 0 0 "1" NA 0.0524280189084658 0.0264423076923076 0.255129958960328 0 0
"1587" "10" "39" 1 1 "3" NA 0 1 "TestProcAB" 0 0 0 "2" NA 0.0524280189084658 0.0264423076923076 0.255129958960328 0 0
"1588" "10" "40" 1 1 "8" NA 0 1 "TestProcAB" 0 0 0 "2" NA 0.0524280189084658 0.0264423076923076 0.255129958960328 0 0
"1589" "10" "41" 1 1 "8" NA 0 1 "TestProcAB" 0 0 0 "2" NA 0.0524280189084658 0.0264423076923076 0.255129958960328 0 0
"1590" "10" "42" 1 0 "3" NA 0 0 "TestProcAB" 0 0 0 "2" NA 0.0524280189084658 0.0264423076923076 0.255129958960328 0 0
"1591" "10" "43" 1 1 "1" NA 0 1 "TestProcAB" 0 0 0 "2" NA 0.0524280189084658 0.0264423076923076 0.255129958960328 0 0
"1592" "10" "44" 1 0 "0" NA 0 0 "TestProcAB" 0 0 0 "1" NA 0.0524280189084658 0.0264423076923076 0.255129958960328 0 0
"1593" "10" "45" 1 1 "1" NA 0 1 "TestProcAB" 0 0 0 "2" NA 0.0524280189084658 0.0264423076923076 0.255129958960328 0 0
"1594" "10" "46" 1 1 "8" NA 0 1 "TestProcAB" 0 0 0 "2" NA 0.0524280189084658 0.0264423076923076 0.255129958960328 0 0
"1595" "10" "47" 1 0 "3" NA 0 0 "TestProcAB" 0 0 0 "2" NA 0.0524280189084658 0.0264423076923076 0.255129958960328 0 0
"1596" "10" "48" 1 1 "8" NA 0 1 "TestProcAB" 0 0 0 "2" NA 0.0524280189084658 0.0264423076923076 0.255129958960328 0 0
"1597" "10" "49" 0 1 "3" NA 0 0 "TestProcAB" 0 0 1 "2" NA 0.0524280189084658 0.0264423076923076 0.255129958960328 0 0
"1598" "10" "50" 0 1 "3" NA 0 0 "TestProcAB" 0 0 1 "2" NA 0.0524280189084658 0.0264423076923076 0.255129958960328 0 0
"1599" "10" "51" 1 1 "1" NA 0 1 "TestProcAB" 0 0 0 "2" NA 0.0524280189084658 0.0264423076923076 0.255129958960328 0 0
"1600" "10" "52" 1 1 "8" NA 0 1 "TestProcAB" 0 0 0 "2" NA 0.0524280189084658 0.0264423076923076 0.255129958960328 0 0
"1601" "10" "53" 1 1 "1" NA 0 1 "TestProcAB" 0 0 0 "2" NA 0.0524280189084658 0.0264423076923076 0.255129958960328 0 0
"1602" "10" "54" 1 1 "8" NA 0 1 "TestProcAB" 0 0 0 "2" NA 0.0524280189084658 0.0264423076923076 0.255129958960328 0 0
"1603" "10" "55" 1 1 "0" NA 0 1 "TestProcAB" 0 0 0 "1" NA 0.0524280189084658 0.0264423076923076 0.255129958960328 0 0
"1604" "10" "56" 1 1 "8" NA 0 1 "TestProcAB" 0 0 0 "2" NA 0.0524280189084658 0.0264423076923076 0.255129958960328 0 0
"1605" "10" "57" 1 1 "1" NA 0 1 "TestProcAB" 0 0 0 "2" NA 0.0524280189084658 0.0264423076923076 0.255129958960328 0 0
"1606" "10" "58" 1 1 "3" NA 0 1 "TestProcAB" 0 0 0 "2" NA 0.0524280189084658 0.0264423076923076 0.255129958960328 0 0
"1607" "10" "59" 1 1 "3" NA 0 1 "TestProcAB" 0 0 0 "2" NA 0.0524280189084658 0.0264423076923076 0.255129958960328 0 0
"1608" "10" "60" 0 1 "0" NA 0 1 "TestProcAB" 0 0 0 "1" NA 0.0524280189084658 0.0264423076923076 0.255129958960328 0 0
"1609" "10" "61" 1 1 "8" NA 0 1 "TestProcAB" 0 0 0 "2" NA 0.0524280189084658 0.0264423076923076 0.255129958960328 0 0
"1610" "10" "62" 1 1 "1" NA 0 1 "TestProcAB" 0 0 0 "2" NA 0.0524280189084658 0.0264423076923076 0.255129958960328 0 0
"1611" "10" "63" 1 1 "3" NA 0 1 "TestProcAB" 0 0 0 "2" NA 0.0524280189084658 0.0264423076923076 0.255129958960328 0 0
"1612" "10" "64" 1 0 "3" NA 0 0 "TestProcAB" 0 0 0 "2" NA 0.0524280189084658 0.0264423076923076 0.255129958960328 0 0
"1613" "10" "65" 1 1 "8" NA 0 1 "TestProcAB" 0 0 0 "2" NA 0.0524280189084658 0.0264423076923076 0.255129958960328 0 0
"1614" "10" "66" 1 1 "0" NA 0 1 "TestProcAB" 0 0 0 "1" NA 0.0524280189084658 0.0264423076923076 0.255129958960328 0 0
"1615" "10" "67" 1 1 "1" NA 1 0 "TestProcAB" 1 0 0 "2" NA 0.0524280189084658 0.0264423076923076 0.255129958960328 0 0
"1616" "10" "68" 1 1 "8" NA 0 1 "TestProcAB" 0 0 0 "2" NA 0.0524280189084658 0.0264423076923076 0.255129958960328 0 0
"1617" "10" "69" 0 1 "1" NA 0 0 "TestProcAB" 0 0 1 "2" NA 0.0524280189084658 0.0264423076923076 0.255129958960328 0 0
"1618" "10" "70" 1 1 "8" NA 0 1 "TestProcAB" 0 0 0 "2" NA 0.0524280189084658 0.0264423076923076 0.255129958960328 0 0
"1619" "10" "71" 1 1 "8" NA 0 1 "TestProcAB" 0 0 0 "2" NA 0.0524280189084658 0.0264423076923076 0.255129958960328 0 0
"1620" "10" "72" 1 1 "0" NA 0 1 "TestProcAB" 0 0 0 "1" NA 0.0524280189084658 0.0264423076923076 0.255129958960328 0 0
"1621" "10" "73" 1 1 "1" NA 0 1 "TestProcAB" 0 0 0 "2" NA 0.0524280189084658 0.0264423076923076 0.255129958960328 0 0
"1622" "10" "74" 1 1 "3" NA 0 1 "TestProcAB" 0 0 0 "2" NA 0.0524280189084658 0.0264423076923076 0.255129958960328 0 0
"1623" "10" "75" 1 1 "3" NA 0 1 "TestProcAB" 0 0 0 "2" NA 0.0524280189084658 0.0264423076923076 0.255129958960328 0 0
"1624" "10" "76" 1 1 "1" NA 1 0 "TestProcAB" 1 0 0 "2" NA 0.0524280189084658 0.0264423076923076 0.255129958960328 0 0
"1625" "10" "77" 1 1 "1" NA 0 1 "TestProcAB" 0 0 0 "2" NA 0.0524280189084658 0.0264423076923076 0.255129958960328 0 0
"1626" "10" "78" 1 1 "1" NA 0 1 "TestProcAB" 0 0 0 "2" NA 0.0524280189084658 0.0264423076923076 0.255129958960328 0 0
"1627" "10" "79" 1 0 "8" NA 0 0 "TestProcAB" 0 0 0 "2" NA 0.0524280189084658 0.0264423076923076 0.255129958960328 0 0
"1628" "10" "80" 1 1 "8" NA 0 1 "TestProcAB" 0 0 0 "2" NA 0.0524280189084658 0.0264423076923076 0.255129958960328 0 0
"1629" "10" "81" 1 1 "0" NA 0 1 "TestProcAB" 0 0 0 "1" NA 0.0524280189084658 0.0264423076923076 0.255129958960328 0 0
"1630" "10" "82" 1 1 "3" NA 0 1 "TestProcAB" 0 0 0 "2" NA 0.0524280189084658 0.0264423076923076 0.255129958960328 0 0
"1631" "10" "83" 1 1 "3" NA 0 1 "TestProcAB" 0 0 0 "2" NA 0.0524280189084658 0.0264423076923076 0.255129958960328 0 0
"1632" "10" "84" 1 1 "1" NA 0 1 "TestProcAB" 0 0 0 "2" NA 0.0524280189084658 0.0264423076923076 0.255129958960328 0 0
"1633" "10" "85" 1 1 "1" NA 1 0 "TestProcAB" 1 0 0 "2" NA 0.0524280189084658 0.0264423076923076 0.255129958960328 0 0
"1634" "10" "86" 1 1 "8" NA 0 1 "TestProcAB" 0 0 0 "2" NA 0.0524280189084658 0.0264423076923076 0.255129958960328 0 0
"1635" "10" "87" 1 1 "3" NA 0 1 "TestProcAB" 0 0 0 "2" NA 0.0524280189084658 0.0264423076923076 0.255129958960328 0 0
"1636" "10" "88" 1 1 "8" NA 0 1 "TestProcAB" 0 0 0 "2" NA 0.0524280189084658 0.0264423076923076 0.255129958960328 0 0
"1637" "10" "89" 1 1 "3" NA 0 1 "TestProcAB" 0 0 0 "2" NA 0.0524280189084658 0.0264423076923076 0.255129958960328 0 0
"1638" "10" "90" 1 1 "0" NA 0 1 "TestProcAB" 0 0 0 "1" NA 0.0524280189084658 0.0264423076923076 0.255129958960328 0 0
"1639" "10" "91" 1 1 "1" NA 0 1 "TestProcAB" 0 0 0 "2" NA 0.0524280189084658 0.0264423076923076 0.255129958960328 0 0
"1640" "10" "92" 1 1 "8" NA 0 1 "TestProcAB" 0 0 0 "2" NA 0.0524280189084658 0.0264423076923076 0.255129958960328 0 0
"1641" "10" "93" 1 1 "0" NA 0 1 "TestProcAB" 0 0 0 "1" NA 0.0524280189084658 0.0264423076923076 0.255129958960328 0 0
"1642" "10" "94" 1 0 "3" NA 0 0 "TestProcAB" 0 0 0 "2" NA 0.0524280189084658 0.0264423076923076 0.255129958960328 0 0
"1643" "10" "95" 1 1 "3" NA 0 1 "TestProcAB" 0 0 0 "2" NA 0.0524280189084658 0.0264423076923076 0.255129958960328 0 0
"1644" "10" "96" 1 1 "1" NA 0 1 "TestProcAB" 0 0 0 "2" NA 0.0524280189084658 0.0264423076923076 0.255129958960328 0 0
"1645" "10" "97" 1 1 "8" NA 0 1 "TestProcAB" 0 0 0 "2" NA 0.0524280189084658 0.0264423076923076 0.255129958960328 0 0
"1646" "10" "98" 1 1 "8" NA 0 1 "TestProcAB" 0 0 0 "2" NA 0.0524280189084658 0.0264423076923076 0.255129958960328 0 0
"1647" "10" "99" 1 1 "3" NA 0 1 "TestProcAB" 0 0 0 "2" NA 0.0524280189084658 0.0264423076923076 0.255129958960328 0 0
"1648" "10" "100" 1 1 "3" NA 0 1 "TestProcAB" 0 0 0 "2" NA 0.0524280189084658 0.0264423076923076 0.255129958960328 0 0
"1649" "10" "101" 1 1 "0" NA 0 1 "TestProcAB" 0 0 0 "1" NA 0.0524280189084658 0.0264423076923076 0.255129958960328 0 0
"1650" "10" "102" 1 1 "1" NA 0 1 "TestProcAB" 0 0 0 "2" NA 0.0524280189084658 0.0264423076923076 0.255129958960328 0 0
"1651" "10" "103" 1 1 "1" NA 0 1 "TestProcAB" 0 0 0 "2" NA 0.0524280189084658 0.0264423076923076 0.255129958960328 0 0
"1652" "10" "104" 1 1 "8" NA 0 1 "TestProcAB" 0 0 0 "2" NA 0.0524280189084658 0.0264423076923076 0.255129958960328 0 0
"1653" "10" "105" 1 1 "8" NA 0 1 "TestProcAB" 0 0 0 "2" NA 0.0524280189084658 0.0264423076923076 0.255129958960328 0 0
"1654" "10" "106" 1 1 "8" NA 0 1 "TestProcAB" 0 0 0 "2" NA 0.0524280189084658 0.0264423076923076 0.255129958960328 0 0
"1655" "10" "107" 1 1 "1" NA 0 1 "TestProcAB" 0 0 0 "2" NA 0.0524280189084658 0.0264423076923076 0.255129958960328 0 0
"1656" "10" "108" 1 0 "1" NA 0 0 "TestProcAB" 0 0 0 "2" NA 0.0524280189084658 0.0264423076923076 0.255129958960328 0 0
"1657" "10" "109" 1 1 "3" NA 0 1 "TestProcAB" 0 0 0 "2" NA 0.0524280189084658 0.0264423076923076 0.255129958960328 0 0
"1658" "10" "110" 1 1 "0" NA 0 1 "TestProcAB" 0 0 0 "1" NA 0.0524280189084658 0.0264423076923076 0.255129958960328 0 0
"1659" "10" "111" 1 1 "3" NA 0 1 "TestProcAB" 0 0 0 "2" NA 0.0524280189084658 0.0264423076923076 0.255129958960328 0 0
"1660" "10" "112" 1 1 "0" NA 0 1 "TestProcAB" 0 0 0 "1" NA 0.0524280189084658 0.0264423076923076 0.255129958960328 0 0
"1661" "10" "113" 1 1 "1" NA 0 1 "TestProcAB" 0 0 0 "2" NA 0.0524280189084658 0.0264423076923076 0.255129958960328 0 0
"1662" "10" "114" 1 1 "3" NA 0 1 "TestProcAB" 0 0 0 "2" NA 0.0524280189084658 0.0264423076923076 0.255129958960328 0 0
"1663" "10" "115" 1 1 "1" NA 0 1 "TestProcAB" 0 0 0 "2" NA 0.0524280189084658 0.0264423076923076 0.255129958960328 0 0
"1664" "10" "116" 1 0 "8" NA 0 0 "TestProcAB" 0 0 0 "2" NA 0.0524280189084658 0.0264423076923076 0.255129958960328 0 0
"1665" "10" "117" 1 1 "3" NA 0 1 "TestProcAB" 0 0 0 "2" NA 0.0524280189084658 0.0264423076923076 0.255129958960328 0 0
"1666" "10" "118" 1 0 "8" NA 0 0 "TestProcAB" 0 0 0 "2" NA 0.0524280189084658 0.0264423076923076 0.255129958960328 0 0
"1667" "10" "119" 1 1 "8" NA 0 1 "TestProcAB" 0 0 0 "2" NA 0.0524280189084658 0.0264423076923076 0.255129958960328 0 0
"1668" "10" "120" 0 1 "1" NA 0 0 "TestProcAB" 0 0 1 "2" NA 0.0524280189084658 0.0264423076923076 0.255129958960328 0 0
"1669" "10" "121" 1 1 "0" NA 0 1 "TestProcAB" 0 0 0 "1" NA 0.0524280189084658 0.0264423076923076 0.255129958960328 0 0
"1670" "10" "122" 1 1 "3" NA 0 1 "TestProcAB" 0 0 0 "2" NA 0.0524280189084658 0.0264423076923076 0.255129958960328 0 0
"1671" "10" "123" 1 1 "1" NA 0 1 "TestProcAB" 0 0 0 "2" NA 0.0524280189084658 0.0264423076923076 0.255129958960328 0 0
"1672" "10" "124" 1 1 "8" NA 0 1 "TestProcAB" 0 0 0 "2" NA 0.0524280189084658 0.0264423076923076 0.255129958960328 0 0
"1673" "10" "125" 1 1 "3" NA 0 1 "TestProcAB" 0 0 0 "2" NA 0.0524280189084658 0.0264423076923076 0.255129958960328 0 0
"1674" "10" "126" 1 1 "3" NA 0 1 "TestProcAB" 0 0 0 "2" NA 0.0524280189084658 0.0264423076923076 0.255129958960328 0 0
"1675" "10" "127" 1 0 "3" NA 0 0 "TestProcAB" 0 0 0 "2" NA 0.0524280189084658 0.0264423076923076 0.255129958960328 0 0
"1676" "10" "128" 0 1 "1" NA 0 0 "TestProcAB" 0 0 1 "2" NA 0.0524280189084658 0.0264423076923076 0.255129958960328 0 0
"1677" "10" "129" 1 1 "0" NA 0 1 "TestProcAB" 0 0 0 "1" NA 0.0524280189084658 0.0264423076923076 0.255129958960328 0 0
"1678" "10" "130" 1 1 "8" NA 0 1 "TestProcAB" 0 0 0 "2" NA 0.0524280189084658 0.0264423076923076 0.255129958960328 0 0
"1679" "10" "131" 1 1 "1" NA 0 1 "TestProcAB" 0 0 0 "2" NA 0.0524280189084658 0.0264423076923076 0.255129958960328 0 0
"1680" "10" "132" 1 1 "8" NA 0 1 "TestProcAB" 0 0 0 "2" NA 0.0524280189084658 0.0264423076923076 0.255129958960328 0 0
"1681" "10" "133" 0 1 "8" NA 0 1 "TestProcAB" 0 0 0 "2" NA 0.0524280189084658 0.0264423076923076 0.255129958960328 0 0
"1682" "10" "134" 1 1 "1" NA 0 1 "TestProcAB" 0 0 0 "2" NA 0.0524280189084658 0.0264423076923076 0.255129958960328 0 0
"1683" "10" "135" 0 1 "3" NA 0 0 "TestProcAB" 0 0 1 "2" NA 0.0524280189084658 0.0264423076923076 0.255129958960328 0 0
"1684" "10" "136" 1 0 "0" NA 0 0 "TestProcAB" 0 0 0 "1" NA 0.0524280189084658 0.0264423076923076 0.255129958960328 0 0
"1685" "10" "137" 1 1 "3" NA 0 1 "TestProcAB" 0 0 0 "2" NA 0.0524280189084658 0.0264423076923076 0.255129958960328 0 0
"1686" "10" "138" 1 1 "8" NA 0 1 "TestProcAB" 0 0 0 "2" NA 0.0524280189084658 0.0264423076923076 0.255129958960328 0 0
"1687" "10" "139" 1 1 "1" NA 1 0 "TestProcAB" 1 0 0 "2" NA 0.0524280189084658 0.0264423076923076 0.255129958960328 0 0
"1688" "10" "140" 1 1 "8" NA 0 1 "TestProcAB" 0 0 0 "2" NA 0.0524280189084658 0.0264423076923076 0.255129958960328 0 0
"1689" "10" "141" 1 1 "1" NA 0 1 "TestProcAB" 0 0 0 "2" NA 0.0524280189084658 0.0264423076923076 0.255129958960328 0 0
"1690" "10" "142" 1 1 "8" NA 0 1 "TestProcAB" 0 0 0 "2" NA 0.0524280189084658 0.0264423076923076 0.255129958960328 0 0
"1691" "10" "143" 1 1 "1" NA 0 1 "TestProcAB" 0 0 0 "2" NA 0.0524280189084658 0.0264423076923076 0.255129958960328 0 0
"1692" "10" "144" 1 1 "3" NA 0 1 "TestProcAB" 0 0 0 "2" NA 0.0524280189084658 0.0264423076923076 0.255129958960328 0 0
"1693" "10" "145" 1 1 "3" NA 0 1 "TestProcAB" 0 0 0 "2" NA 0.0524280189084658 0.0264423076923076 0.255129958960328 0 0
"1694" "10" "146" 1 1 "0" NA 0 1 "TestProcAB" 0 0 0 "1" NA 0.0524280189084658 0.0264423076923076 0.255129958960328 0 0
"1695" "10" "147" 1 1 "1" NA 1 0 "TestProcAB" 1 0 0 "2" NA 0.0524280189084658 0.0264423076923076 0.255129958960328 0 0
"1696" "10" "148" 1 1 "3" NA 0 1 "TestProcAB" 0 0 0 "2" NA 0.0524280189084658 0.0264423076923076 0.255129958960328 0 0
"1697" "10" "149" 1 1 "8" NA 0 1 "TestProcAB" 0 0 0 "2" NA 0.0524280189084658 0.0264423076923076 0.255129958960328 0 0
"1698" "10" "150" 1 0 "3" NA 0 0 "TestProcAB" 0 0 0 "2" NA 0.0524280189084658 0.0264423076923076 0.255129958960328 0 0
"1699" "10" "151" 1 1 "8" NA 0 1 "TestProcAB" 0 0 0 "2" NA 0.0524280189084658 0.0264423076923076 0.255129958960328 0 0
"1700" "10" "152" 1 1 "1" NA 0 1 "TestProcAB" 0 0 0 "2" NA 0.0524280189084658 0.0264423076923076 0.255129958960328 0 0
"1701" "10" "153" 1 0 "0" NA 0 0 "TestProcAB" 0 0 0 "1" NA 0.0524280189084658 0.0264423076923076 0.255129958960328 0 0
"1702" "10" "154" 1 1 "1" NA 0 1 "TestProcAB" 0 0 0 "2" NA 0.0524280189084658 0.0264423076923076 0.255129958960328 0 0
"1703" "10" "155" 1 1 "8" NA 0 1 "TestProcAB" 0 0 0 "2" NA 0.0524280189084658 0.0264423076923076 0.255129958960328 0 0
"1704" "10" "156" 1 1 "3" NA 0 1 "TestProcAB" 0 0 0 "2" NA 0.0524280189084658 0.0264423076923076 0.255129958960328 0 0
"1705" "10" "157" 1 1 "0" NA 0 1 "TestProcAB" 0 0 0 "1" NA 0.0524280189084658 0.0264423076923076 0.255129958960328 0 0
"1706" "10" "158" 1 1 "1" NA 1 0 "TestProcAB" 1 0 0 "2" NA 0.0524280189084658 0.0264423076923076 0.255129958960328 0 0
"1707" "10" "159" 0 1 "3" NA 0 0 "TestProcAB" 0 0 1 "2" NA 0.0524280189084658 0.0264423076923076 0.255129958960328 0 0
"1708" "10" "160" 1 1 "8" NA 0 1 "TestProcAB" 0 0 0 "2" NA 0.0524280189084658 0.0264423076923076 0.255129958960328 0 0
"1709" "10" "161" 1 1 "3" NA 0 1 "TestProcAB" 0 0 0 "2" NA 0.0524280189084658 0.0264423076923076 0.255129958960328 0 0
"1710" "10" "162" 1 1 "3" NA 0 1 "TestProcAB" 0 0 0 "2" NA 0.0524280189084658 0.0264423076923076 0.255129958960328 0 0
"1711" "10" "163" 1 1 "8" NA 0 1 "TestProcAB" 0 0 0 "2" NA 0.0524280189084658 0.0264423076923076 0.255129958960328 0 0
"1712" "10" "164" 1 1 "8" NA 0 1 "TestProcAB" 0 0 0 "2" NA 0.0524280189084658 0.0264423076923076 0.255129958960328 0 0
"1713" "10" "165" 1 1 "0" NA 0 1 "TestProcAB" 0 0 0 "1" NA 0.0524280189084658 0.0264423076923076 0.255129958960328 0 0
"1714" "10" "166" 0 1 "1" NA 0 0 "TestProcAB" 0 0 1 "2" NA 0.0524280189084658 0.0264423076923076 0.255129958960328 0 0
"1715" "10" "167" 1 1 "1" NA 0 1 "TestProcAB" 0 0 0 "2" NA 0.0524280189084658 0.0264423076923076 0.255129958960328 0 0
"1716" "10" "168" 1 0 "8" NA 0 0 "TestProcAB" 0 0 0 "2" NA 0.0524280189084658 0.0264423076923076 0.255129958960328 0 0
"1717" "10" "169" 1 1 "3" NA 0 1 "TestProcAB" 0 0 0 "2" NA 0.0524280189084658 0.0264423076923076 0.255129958960328 0 0
"1718" "10" "170" 1 1 "8" NA 0 1 "TestProcAB" 0 0 0 "2" NA 0.0524280189084658 0.0264423076923076 0.255129958960328 0 0
"1719" "10" "171" 1 1 "0" NA 0 1 "TestProcAB" 0 0 0 "1" NA 0.0524280189084658 0.0264423076923076 0.255129958960328 0 0
"1720" "10" "172" 1 1 "3" NA 0 1 "TestProcAB" 0 0 0 "2" NA 0.0524280189084658 0.0264423076923076 0.255129958960328 0 0
"1721" "10" "173" 1 1 "1" NA 0 1 "TestProcAB" 0 0 0 "2" NA 0.0524280189084658 0.0264423076923076 0.255129958960328 0 0
"1722" "10" "174" 1 1 "1" NA 0 1 "TestProcAB" 0 0 0 "2" NA 0.0524280189084658 0.0264423076923076 0.255129958960328 0 0
"1723" "10" "175" 1 1 "0" NA 0 1 "TestProcAB" 0 0 0 "1" NA 0.0524280189084658 0.0264423076923076 0.255129958960328 0 0
"1724" "10" "176" 1 1 "8" NA 0 1 "TestProcAB" 0 0 0 "2" NA 0.0524280189084658 0.0264423076923076 0.255129958960328 0 0
"1725" "10" "177" 1 1 "8" NA 0 1 "TestProcAB" 0 0 0 "2" NA 0.0524280189084658 0.0264423076923076 0.255129958960328 0 0
"1726" "10" "178" 1 1 "1" NA 0 1 "TestProcAB" 0 0 0 "2" NA 0.0524280189084658 0.0264423076923076 0.255129958960328 0 0
"1727" "10" "179" 1 1 "3" NA 0 1 "TestProcAB" 0 0 0 "2" NA 0.0524280189084658 0.0264423076923076 0.255129958960328 0 0
"1728" "10" "180" 1 1 "3" NA 0 1 "TestProcAB" 0 0 0 "2" NA 0.0524280189084658 0.0264423076923076 0.255129958960328 0 0
"1729" "10" "181" 1 1 "1" NA 0 1 "TestProcAB" 0 0 0 "2" NA 0.0524280189084658 0.0264423076923076 0.255129958960328 0 0
"1730" "10" "182" 0 1 "1" NA 0 1 "TestProcAB" 0 0 0 "2" NA 0.0524280189084658 0.0264423076923076 0.255129958960328 0 0
"1731" "10" "183" 1 0 "0" NA 0 0 "TestProcAB" 0 0 0 "1" NA 0.0524280189084658 0.0264423076923076 0.255129958960328 0 0
"1732" "10" "184" 1 1 "3" NA 0 1 "TestProcAB" 0 0 0 "2" NA 0.0524280189084658 0.0264423076923076 0.255129958960328 0 0
"1733" "10" "185" 1 1 "1" NA 1 0 "TestProcAB" 1 0 0 "2" NA 0.0524280189084658 0.0264423076923076 0.255129958960328 0 0
"1734" "10" "186" 1 1 "8" NA 0 1 "TestProcAB" 0 0 0 "2" NA 0.0524280189084658 0.0264423076923076 0.255129958960328 0 0
"1735" "10" "187" 1 1 "8" NA 0 1 "TestProcAB" 0 0 0 "2" NA 0.0524280189084658 0.0264423076923076 0.255129958960328 0 0
"1736" "10" "188" 1 1 "3" NA 0 1 "TestProcAB" 0 0 0 "2" NA 0.0524280189084658 0.0264423076923076 0.255129958960328 0 0
"1737" "10" "189" 1 1 "3" NA 0 1 "TestProcAB" 0 0 0 "2" NA 0.0524280189084658 0.0264423076923076 0.255129958960328 0 0
"1738" "10" "190" 1 1 "8" NA 0 1 "TestProcAB" 0 0 0 "2" NA 0.0524280189084658 0.0264423076923076 0.255129958960328 0 0
"1739" "10" "191" 1 1 "0" NA 0 1 "TestProcAB" 0 0 0 "1" NA 0.0524280189084658 0.0264423076923076 0.255129958960328 0 0
"1740" "10" "192" 1 1 "1" NA 0 1 "TestProcAB" 0 0 0 "2" NA 0.0524280189084658 0.0264423076923076 0.255129958960328 0 0
"1741" "10" "193" 1 1 "8" NA 0 1 "TestProcAB" 0 0 0 "2" NA 0.0524280189084658 0.0264423076923076 0.255129958960328 0 0
"1742" "10" "194" 1 1 "3" NA 0 1 "TestProcAB" 0 0 0 "2" NA 0.0524280189084658 0.0264423076923076 0.255129958960328 0 0
"1743" "10" "195" 1 1 "1" NA 0 1 "TestProcAB" 0 0 0 "2" NA 0.0524280189084658 0.0264423076923076 0.255129958960328 0 0
"1744" "10" "196" 1 1 "8" NA 0 1 "TestProcAB" 0 0 0 "2" NA 0.0524280189084658 0.0264423076923076 0.255129958960328 0 0
"1745" "10" "197" 0 1 "0" NA 0 1 "TestProcAB" 0 0 0 "1" NA 0.0524280189084658 0.0264423076923076 0.255129958960328 0 0
"1746" "10" "198" 1 0 "8" NA 0 0 "TestProcAB" 0 0 0 "2" NA 0.0524280189084658 0.0264423076923076 0.255129958960328 0 0
"1747" "10" "199" 1 1 "3" NA 0 1 "TestProcAB" 0 0 0 "2" NA 0.0524280189084658 0.0264423076923076 0.255129958960328 0 0
"1748" "10" "200" 0 1 "1" NA 0 0 "TestProcAB" 0 0 1 "2" NA 0.0524280189084658 0.0264423076923076 0.255129958960328 0 0
"1749" "10" "201" 1 1 "1" NA 1 0 "TestProcAB" 1 0 0 "2" NA 0.0524280189084658 0.0264423076923076 0.255129958960328 0 0
"1750" "10" "202" 1 1 "3" NA 0 1 "TestProcAB" 0 0 0 "2" NA 0.0524280189084658 0.0264423076923076 0.255129958960328 0 0
"1751" "10" "203" 1 1 "3" NA 0 1 "TestProcAB" 0 0 0 "2" NA 0.0524280189084658 0.0264423076923076 0.255129958960328 0 0
"1752" "10" "204" 1 1 "1" NA 0 1 "TestProcAB" 0 0 0 "2" NA 0.0524280189084658 0.0264423076923076 0.255129958960328 0 0
"1753" "10" "205" 1 1 "8" NA 0 1 "TestProcAB" 0 0 0 "2" NA 0.0524280189084658 0.0264423076923076 0.255129958960328 0 0
"1754" "10" "206" 0 0 "0" NA 0 0 "TestProcAB" 0 0 0 "1" NA 0.0524280189084658 0.0264423076923076 0.255129958960328 0 0
"1755" "10" "207" 1 1 "3" NA 0 1 "TestProcAB" 0 0 0 "2" NA 0.0524280189084658 0.0264423076923076 0.255129958960328 0 0
"1756" "10" "208" 0 1 "1" NA 0 0 "TestProcAB" 0 0 1 "2" NA 0.0524280189084658 0.0264423076923076 0.255129958960328 0 0
"1757" "10" "209" 0 1 "8" NA 0 1 "TestProcAB" 0 0 0 "2" NA 0.0524280189084658 0.0264423076923076 0.255129958960328 0 0
"1758" "10" "210" 1 0 "3" NA 0 0 "TestProcAB" 0 0 0 "2" NA 0.0524280189084658 0.0264423076923076 0.255129958960328 0 0
"1759" "10" "211" 1 1 "1" NA 0 1 "TestProcAB" 0 0 0 "2" NA 0.0524280189084658 0.0264423076923076 0.255129958960328 0 0
"1760" "10" "212" 1 1 "8" NA 0 1 "TestProcAB" 0 0 0 "2" NA 0.0524280189084658 0.0264423076923076 0.255129958960328 0 0
"1761" "10" "213" 1 1 "1" NA 0 1 "TestProcAB" 0 0 0 "2" NA 0.0524280189084658 0.0264423076923076 0.255129958960328 0 0
"1762" "10" "214" 1 1 "0" NA 0 1 "TestProcAB" 0 0 0 "1" NA 0.0524280189084658 0.0264423076923076 0.255129958960328 0 0
"1763" "10" "215" 1 1 "8" NA 0 1 "TestProcAB" 0 0 0 "2" NA 0.0524280189084658 0.0264423076923076 0.255129958960328 0 0
"1764" "10" "216" 1 1 "3" NA 0 1 "TestProcAB" 0 0 0 "2" NA 0.0524280189084658 0.0264423076923076 0.255129958960328 0 0
"1765" "11" "21" 1 0 "3" NA 0 0 "TestProcAB" 0 0 0 "2" NA 0.587878787878788 0.510204081632653 0.439064945226917 0 1
"1766" "11" "22" 1 0 "8" NA 0 0 "TestProcAB" 0 0 0 "2" NA 0.587878787878788 0.510204081632653 0.439064945226917 1 1
"1767" "11" "23" 0 1 "1" NA 0 0 "TestProcAB" 0 0 1 "2" NA 0.587878787878788 0.510204081632653 0.439064945226917 0 1
"1768" "11" "24" 0 0 "8" NA 0 0 "TestProcAB" 0 0 0 "2" NA 0.587878787878788 0.510204081632653 0.439064945226917 0 1
"1769" "11" "25" 0 1 "1" NA 0 0 "TestProcAB" 0 0 1 "2" NA 0.587878787878788 0.510204081632653 0.439064945226917 0 1
"1770" "11" "26" 1 1 "0" NA 0 1 "TestProcAB" 0 0 0 "1" NA 0.587878787878788 0.510204081632653 0.439064945226917 0 1
"1771" "11" "27" 1 1 "3" NA 0 1 "TestProcAB" 0 0 0 "2" NA 0.587878787878788 0.510204081632653 0.439064945226917 0 1
"1772" "11" "28" 0 1 "0" NA 0 0 "TestProcAB" 0 0 0 "1" NA 0.587878787878788 0.510204081632653 0.439064945226917 0 1
"1773" "11" "29" 0 0 "8" NA 0 0 "TestProcAB" 0 0 0 "2" NA 0.587878787878788 0.510204081632653 0.439064945226917 1 1
"1774" "11" "30" 0 0 "1" NA 0 0 "TestProcAB" 0 0 0 "2" NA 0.587878787878788 0.510204081632653 0.439064945226917 0 1
"1775" "11" "31" 1 1 "8" NA 0 1 "TestProcAB" 0 0 0 "2" NA 0.587878787878788 0.510204081632653 0.439064945226917 0 1
"1776" "11" "32" 1 1 "1" NA 0 1 "TestProcAB" 0 0 0 "2" NA 0.587878787878788 0.510204081632653 0.439064945226917 0 1
"1777" "11" "33" 1 0 "3" NA 0 0 "TestProcAB" 0 0 0 "2" NA 0.587878787878788 0.510204081632653 0.439064945226917 1 1
"1778" "11" "34" 0 1 "3" NA 0 0 "TestProcAB" 0 0 0 "2" NA 0.587878787878788 0.510204081632653 0.439064945226917 1 1
"1779" "11" "35" 0 1 "1" NA 0 0 "TestProcAB" 0 0 1 "2" NA 0.587878787878788 0.510204081632653 0.439064945226917 1 1
"1780" "11" "36" 1 0 "3" NA 0 0 "TestProcAB" 0 0 0 "2" NA 0.587878787878788 0.510204081632653 0.439064945226917 1 1
"1781" "11" "37" 0 0 "8" NA 0 0 "TestProcAB" 0 0 0 "2" NA 0.587878787878788 0.510204081632653 0.439064945226917 1 1
"1782" "11" "38" 0 1 "8" NA 0 0 "TestProcAB" 0 0 1 "2" NA 0.587878787878788 0.510204081632653 0.439064945226917 0 1
"1783" "11" "39" 1 1 "0" NA 0 1 "TestProcAB" 0 0 0 "1" NA 0.587878787878788 0.510204081632653 0.439064945226917 0 1
"1784" "11" "40" 1 0 "3" NA 0 0 "TestProcAB" 0 0 0 "2" NA 0.587878787878788 0.510204081632653 0.439064945226917 0 1
"1785" "11" "41" 1 0 "1" NA 0 0 "TestProcAB" 0 0 0 "2" NA 0.587878787878788 0.510204081632653 0.439064945226917 1 1
"1786" "11" "42" 0 0 "3" NA 0 0 "TestProcAB" 0 0 0 "2" NA 0.587878787878788 0.510204081632653 0.439064945226917 1 1
"1787" "11" "43" 1 1 "8" NA 0 1 "TestProcAB" 0 0 0 "2" NA 0.587878787878788 0.510204081632653 0.439064945226917 0 1
"1788" "11" "44" 1 0 "1" NA 0 0 "TestProcAB" 0 0 0 "2" NA 0.587878787878788 0.510204081632653 0.439064945226917 0 1
"1789" "11" "45" 1 1 "8" NA 0 1 "TestProcAB" 0 0 0 "2" NA 0.587878787878788 0.510204081632653 0.439064945226917 0 1
"1790" "11" "46" 1 1 "3" NA 0 1 "TestProcAB" 0 0 0 "2" NA 0.587878787878788 0.510204081632653 0.439064945226917 0 1
"1791" "11" "47" 1 1 "0" NA 0 1 "TestProcAB" 0 0 0 "1" NA 0.587878787878788 0.510204081632653 0.439064945226917 0 1
"1792" "11" "48" 1 1 "1" NA 1 0 "TestProcAB" 1 0 0 "2" NA 0.587878787878788 0.510204081632653 0.439064945226917 0 1
"1793" "11" "49" 0 1 "3" NA 0 0 "TestProcAB" 0 0 1 "2" NA 0.587878787878788 0.510204081632653 0.439064945226917 1 1
"1794" "11" "50" 0 1 "1" NA 0 0 "TestProcAB" 0 0 1 "2" NA 0.587878787878788 0.510204081632653 0.439064945226917 0 1
"1795" "11" "51" 1 1 "8" NA 0 1 "TestProcAB" 0 0 0 "2" NA 0.587878787878788 0.510204081632653 0.439064945226917 0 1
"1796" "11" "52" 1 1 "1" NA 0 1 "TestProcAB" 0 0 0 "2" NA 0.587878787878788 0.510204081632653 0.439064945226917 0 1
"1797" "11" "53" 0 0 "3" NA 0 0 "TestProcAB" 0 0 0 "2" NA 0.587878787878788 0.510204081632653 0.439064945226917 1 1
"1798" "11" "54" 1 1 "8" NA 0 1 "TestProcAB" 0 0 0 "2" NA 0.587878787878788 0.510204081632653 0.439064945226917 0 1
"1799" "11" "55" 0 1 "0" NA 0 0 "TestProcAB" 0 0 0 "1" NA 0.587878787878788 0.510204081632653 0.439064945226917 1 1
"1800" "11" "56" 1 1 "3" NA 0 1 "TestProcAB" 0 0 0 "2" NA 0.587878787878788 0.510204081632653 0.439064945226917 0 1
"1801" "11" "57" 1 1 "1" NA 0 1 "TestProcAB" 0 0 0 "2" NA 0.587878787878788 0.510204081632653 0.439064945226917 0 1
"1802" "11" "58" 1 0 "8" NA 0 0 "TestProcAB" 0 0 0 "2" NA 0.587878787878788 0.510204081632653 0.439064945226917 1 1
"1803" "11" "59" 1 0 "3" NA 0 0 "TestProcAB" 0 0 0 "2" NA 0.587878787878788 0.510204081632653 0.439064945226917 0 1
"1804" "11" "60" 0 1 "1" NA 0 0 "TestProcAB" 0 0 1 "2" NA 0.587878787878788 0.510204081632653 0.439064945226917 0 1
"1805" "11" "61" 1 1 "0" NA 0 1 "TestProcAB" 0 0 0 "1" NA 0.587878787878788 0.510204081632653 0.439064945226917 1 1
"1806" "11" "62" 1 0 "8" NA 0 0 "TestProcAB" 0 0 0 "2" NA 0.587878787878788 0.510204081632653 0.439064945226917 0 1
"1807" "11" "63" 1 1 "1" NA 1 0 "TestProcAB" 1 0 0 "2" NA 0.587878787878788 0.510204081632653 0.439064945226917 0 1
"1808" "11" "64" 1 0 "1" NA 0 0 "TestProcAB" 0 0 0 "2" NA 0.587878787878788 0.510204081632653 0.439064945226917 0 1
"1809" "11" "65" 1 1 "0" NA 0 1 "TestProcAB" 0 0 0 "1" NA 0.587878787878788 0.510204081632653 0.439064945226917 0 1
"1810" "11" "66" 0 1 "8" NA 0 1 "TestProcAB" 0 0 0 "2" NA 0.587878787878788 0.510204081632653 0.439064945226917 1 1
"1811" "11" "67" 1 0 "3" NA 0 0 "TestProcAB" 0 0 0 "2" NA 0.587878787878788 0.510204081632653 0.439064945226917 0 1
"1812" "11" "68" 1 1 "8" NA 0 1 "TestProcAB" 0 0 0 "2" NA 0.587878787878788 0.510204081632653 0.439064945226917 0 1
"1813" "11" "69" 1 0 "3" NA 0 0 "TestProcAB" 0 0 0 "2" NA 0.587878787878788 0.510204081632653 0.439064945226917 0 1
"1814" "11" "70" 1 0 "3" NA 0 0 "TestProcAB" 0 0 0 "2" NA 0.587878787878788 0.510204081632653 0.439064945226917 1 1
"1815" "11" "71" 1 1 "1" NA 0 1 "TestProcAB" 0 0 0 "2" NA 0.587878787878788 0.510204081632653 0.439064945226917 0 1
"1816" "11" "72" 1 1 "8" NA 0 1 "TestProcAB" 0 0 0 "2" NA 0.587878787878788 0.510204081632653 0.439064945226917 1 1
"1817" "11" "73" 1 1 "8" NA 0 1 "TestProcAB" 0 0 0 "2" NA 0.587878787878788 0.510204081632653 0.439064945226917 1 1
"1818" "11" "74" 1 0 "0" NA 0 0 "TestProcAB" 0 0 0 "1" NA 0.587878787878788 0.510204081632653 0.439064945226917 1 1
"1819" "11" "75" 0 1 "1" NA 0 0 "TestProcAB" 0 0 1 "2" NA 0.587878787878788 0.510204081632653 0.439064945226917 0 1
"1820" "11" "76" 1 1 "3" NA 0 1 "TestProcAB" 0 0 0 "2" NA 0.587878787878788 0.510204081632653 0.439064945226917 0 1
"1821" "11" "77" 1 1 "8" NA 0 1 "TestProcAB" 0 0 0 "2" NA 0.587878787878788 0.510204081632653 0.439064945226917 1 1
"1822" "11" "78" 1 0 "3" NA 0 0 "TestProcAB" 0 0 0 "2" NA 0.587878787878788 0.510204081632653 0.439064945226917 1 1
"1823" "11" "79" 1 1 "1" NA 0 1 "TestProcAB" 0 0 0 "2" NA 0.587878787878788 0.510204081632653 0.439064945226917 0 1
"1824" "11" "80" 1 0 "8" NA 0 0 "TestProcAB" 0 0 0 "2" NA 0.587878787878788 0.510204081632653 0.439064945226917 1 1
"1825" "11" "81" 0 0 "1" NA 0 0 "TestProcAB" 0 0 0 "2" NA 0.587878787878788 0.510204081632653 0.439064945226917 0 1
"1826" "11" "82" 1 0 "3" NA 0 0 "TestProcAB" 0 0 0 "2" NA 0.587878787878788 0.510204081632653 0.439064945226917 0 1
"1827" "11" "83" 1 1 "0" NA 0 1 "TestProcAB" 0 0 0 "1" NA 0.587878787878788 0.510204081632653 0.439064945226917 0 1
"1828" "11" "84" 0 1 "1" NA 0 0 "TestProcAB" 0 0 1 "2" NA 0.587878787878788 0.510204081632653 0.439064945226917 0 1
"1829" "11" "85" 1 0 "3" NA 0 0 "TestProcAB" 0 0 0 "2" NA 0.587878787878788 0.510204081632653 0.439064945226917 0 1
"1830" "11" "86" 1 1 "1" NA 1 0 "TestProcAB" 1 0 0 "2" NA 0.587878787878788 0.510204081632653 0.439064945226917 0 1
"1831" "11" "87" 1 0 "8" NA 0 0 "TestProcAB" 0 0 0 "2" NA 0.587878787878788 0.510204081632653 0.439064945226917 1 1
"1832" "11" "88" 1 1 "8" NA 0 1 "TestProcAB" 0 0 0 "2" NA 0.587878787878788 0.510204081632653 0.439064945226917 0 1
"1833" "11" "89" 1 0 "3" NA 0 0 "TestProcAB" 0 0 0 "2" NA 0.587878787878788 0.510204081632653 0.439064945226917 0 1
"1834" "11" "90" 1 1 "0" NA 0 1 "TestProcAB" 0 0 0 "1" NA 0.587878787878788 0.510204081632653 0.439064945226917 1 1
"1835" "11" "91" 0 1 "1" NA 0 1 "TestProcAB" 0 0 0 "2" NA 0.587878787878788 0.510204081632653 0.439064945226917 0 1
"1836" "11" "92" 1 0 "3" NA 0 0 "TestProcAB" 0 0 0 "2" NA 0.587878787878788 0.510204081632653 0.439064945226917 0 1
"1837" "11" "93" 1 1 "3" NA 0 1 "TestProcAB" 0 0 0 "2" NA 0.587878787878788 0.510204081632653 0.439064945226917 0 1
"1838" "11" "94" 0 1 "0" NA 0 0 "TestProcAB" 0 0 0 "1" NA 0.587878787878788 0.510204081632653 0.439064945226917 1 1
"1839" "11" "95" 1 0 "1" NA 0 0 "TestProcAB" 0 0 0 "2" NA 0.587878787878788 0.510204081632653 0.439064945226917 0 1
"1840" "11" "96" 1 1 "8" NA 0 1 "TestProcAB" 0 0 0 "2" NA 0.587878787878788 0.510204081632653 0.439064945226917 0 1
"1841" "11" "97" 1 1 "8" NA 0 1 "TestProcAB" 0 0 0 "2" NA 0.587878787878788 0.510204081632653 0.439064945226917 1 1
"1842" "11" "98" 1 0 "3" NA 0 0 "TestProcAB" 0 0 0 "2" NA 0.587878787878788 0.510204081632653 0.439064945226917 0 1
"1843" "11" "99" 1 0 "3" NA 0 0 "TestProcAB" 0 0 0 "2" NA 0.587878787878788 0.510204081632653 0.439064945226917 0 1
"1844" "11" "100" 1 1 "1" NA 0 1 "TestProcAB" 0 0 0 "2" NA 0.587878787878788 0.510204081632653 0.439064945226917 1 1
"1845" "11" "101" 0 0 "8" NA 0 0 "TestProcAB" 0 0 0 "2" NA 0.587878787878788 0.510204081632653 0.439064945226917 0 1
"1846" "11" "102" 1 1 "1" NA 0 1 "TestProcAB" 0 0 0 "2" NA 0.587878787878788 0.510204081632653 0.439064945226917 0 1
"1847" "11" "103" 1 0 "8" NA 0 0 "TestProcAB" 0 0 0 "2" NA 0.587878787878788 0.510204081632653 0.439064945226917 0 1
"1848" "11" "104" 1 1 "0" NA 0 1 "TestProcAB" 0 0 0 "1" NA 0.587878787878788 0.510204081632653 0.439064945226917 0 1
"1849" "11" "105" 1 0 "3" NA 0 0 "TestProcAB" 0 0 0 "2" NA 0.587878787878788 0.510204081632653 0.439064945226917 1 1
"1850" "11" "106" 1 1 "1" NA 0 1 "TestProcAB" 0 0 0 "2" NA 0.587878787878788 0.510204081632653 0.439064945226917 1 1
"1851" "11" "107" 1 0 "0" NA 0 0 "TestProcAB" 0 0 0 "1" NA 0.587878787878788 0.510204081632653 0.439064945226917 0 1
"1852" "11" "108" 0 0 "8" NA 0 0 "TestProcAB" 0 0 0 "2" NA 0.587878787878788 0.510204081632653 0.439064945226917 1 1
"1853" "11" "109" 0 1 "1" NA 0 0 "TestProcAB" 0 0 1 "2" NA 0.587878787878788 0.510204081632653 0.439064945226917 0 1
"1854" "11" "110" 0 0 "3" NA 0 0 "TestProcAB" 0 0 0 "2" NA 0.587878787878788 0.510204081632653 0.439064945226917 1 1
"1855" "11" "111" 1 0 "8" NA 0 0 "TestProcAB" 0 0 0 "2" NA 0.587878787878788 0.510204081632653 0.439064945226917 1 1
"1856" "11" "112" 1 1 "1" NA 0 1 "TestProcAB" 0 0 0 "2" NA 0.587878787878788 0.510204081632653 0.439064945226917 0 1
"1857" "11" "113" 1 0 "1" NA 0 0 "TestProcAB" 0 0 0 "2" NA 0.587878787878788 0.510204081632653 0.439064945226917 0 1
"1858" "11" "114" 1 0 "3" NA 0 0 "TestProcAB" 0 0 0 "2" NA 0.587878787878788 0.510204081632653 0.439064945226917 0 1
"1859" "11" "115" 1 1 "8" NA 0 1 "TestProcAB" 0 0 0 "2" NA 0.587878787878788 0.510204081632653 0.439064945226917 0 1
"1860" "11" "116" 1 0 "3" NA 0 0 "TestProcAB" 0 0 0 "2" NA 0.587878787878788 0.510204081632653 0.439064945226917 1 1
"1861" "11" "117" 1 0 "8" NA 0 0 "TestProcAB" 0 0 0 "2" NA 0.587878787878788 0.510204081632653 0.439064945226917 1 1
"1862" "11" "118" 1 1 "0" NA 0 1 "TestProcAB" 0 0 0 "1" NA 0.587878787878788 0.510204081632653 0.439064945226917 0 1
"1863" "11" "119" 1 1 "3" NA 0 1 "TestProcAB" 0 0 0 "2" NA 0.587878787878788 0.510204081632653 0.439064945226917 0 1
"1864" "11" "120" 1 0 "1" NA 0 0 "TestProcAB" 0 0 0 "2" NA 0.587878787878788 0.510204081632653 0.439064945226917 0 1
"1865" "11" "121" 1 1 "0" NA 0 1 "TestProcAB" 0 0 0 "1" NA 0.587878787878788 0.510204081632653 0.439064945226917 0 1
"1866" "11" "122" 1 1 "8" NA 0 1 "TestProcAB" 0 0 0 "2" NA 0.587878787878788 0.510204081632653 0.439064945226917 0 1
"1867" "11" "123" 0 0 "1" NA 0 0 "TestProcAB" 0 0 0 "2" NA 0.587878787878788 0.510204081632653 0.439064945226917 0 1
"1868" "11" "124" 1 1 "8" NA 0 1 "TestProcAB" 0 0 0 "2" NA 0.587878787878788 0.510204081632653 0.439064945226917 0 1
"1869" "11" "125" 1 0 "3" NA 0 0 "TestProcAB" 0 0 0 "2" NA 0.587878787878788 0.510204081632653 0.439064945226917 0 1
"1870" "11" "126" 1 1 "0" NA 0 1 "TestProcAB" 0 0 0 "1" NA 0.587878787878788 0.510204081632653 0.439064945226917 1 1
"1871" "11" "127" 1 1 "1" NA 1 0 "TestProcAB" 1 0 0 "2" NA 0.587878787878788 0.510204081632653 0.439064945226917 1 1
"1872" "11" "128" 1 1 "1" NA 1 0 "TestProcAB" 1 0 0 "2" NA 0.587878787878788 0.510204081632653 0.439064945226917 1 1
"1873" "11" "129" 1 0 "8" NA 0 0 "TestProcAB" 0 0 0 "2" NA 0.587878787878788 0.510204081632653 0.439064945226917 1 1
"1874" "11" "130" 1 1 "8" NA 0 1 "TestProcAB" 0 0 0 "2" NA 0.587878787878788 0.510204081632653 0.439064945226917 0 1
"1875" "11" "131" 1 0 "3" NA 0 0 "TestProcAB" 0 0 0 "2" NA 0.587878787878788 0.510204081632653 0.439064945226917 0 1
"1876" "11" "132" 1 1 "3" NA 0 1 "TestProcAB" 0 0 0 "2" NA 0.587878787878788 0.510204081632653 0.439064945226917 1 1
"1877" "11" "133" 1 0 "3" NA 0 0 "TestProcAB" 0 0 0 "2" NA 0.587878787878788 0.510204081632653 0.439064945226917 0 1
"1878" "11" "134" 1 1 "1" NA 0 1 "TestProcAB" 0 0 0 "2" NA 0.587878787878788 0.510204081632653 0.439064945226917 1 1
"1879" "11" "135" 1 1 "8" NA 0 1 "TestProcAB" 0 0 0 "2" NA 0.587878787878788 0.510204081632653 0.439064945226917 0 1
"1880" "11" "136" 1 1 "3" NA 0 1 "TestProcAB" 0 0 0 "2" NA 0.587878787878788 0.510204081632653 0.439064945226917 1 1
"1881" "11" "137" 1 1 "0" NA 0 1 "TestProcAB" 0 0 0 "1" NA 0.587878787878788 0.510204081632653 0.439064945226917 0 1
"1882" "11" "138" 1 1 "8" NA 0 1 "TestProcAB" 0 0 0 "2" NA 0.587878787878788 0.510204081632653 0.439064945226917 1 1
"1883" "11" "139" 1 1 "1" NA 0 1 "TestProcAB" 0 0 0 "2" NA 0.587878787878788 0.510204081632653 0.439064945226917 1 1
"1884" "11" "140" 1 1 "1" NA 1 0 "TestProcAB" 1 0 0 "2" NA 0.587878787878788 0.510204081632653 0.439064945226917 0 1
"1885" "11" "141" 1 0 "8" NA 0 0 "TestProcAB" 0 0 0 "2" NA 0.587878787878788 0.510204081632653 0.439064945226917 0 1
"1886" "11" "142" 1 0 "0" NA 0 0 "TestProcAB" 0 0 0 "1" NA 0.587878787878788 0.510204081632653 0.439064945226917 0 1
"1887" "11" "143" 1 1 "3" NA 0 1 "TestProcAB" 0 0 0 "2" NA 0.587878787878788 0.510204081632653 0.439064945226917 1 1
"1888" "11" "144" 1 1 "8" NA 0 1 "TestProcAB" 0 0 0 "2" NA 0.587878787878788 0.510204081632653 0.439064945226917 0 1
"1889" "11" "145" 1 0 "1" NA 0 0 "TestProcAB" 0 0 0 "2" NA 0.587878787878788 0.510204081632653 0.439064945226917 0 1
"1890" "11" "146" 1 0 "3" NA 0 0 "TestProcAB" 0 0 0 "2" NA 0.587878787878788 0.510204081632653 0.439064945226917 1 1
"1891" "11" "147" 1 1 "0" NA 0 1 "TestProcAB" 0 0 0 "1" NA 0.587878787878788 0.510204081632653 0.439064945226917 0 1
"1892" "11" "148" 0 0 "3" NA 0 0 "TestProcAB" 0 0 0 "2" NA 0.587878787878788 0.510204081632653 0.439064945226917 1 1
"1893" "11" "149" 1 1 "1" NA 0 1 "TestProcAB" 0 0 0 "2" NA 0.587878787878788 0.510204081632653 0.439064945226917 0 1
"1894" "11" "150" 1 0 "8" NA 0 0 "TestProcAB" 0 0 0 "2" NA 0.587878787878788 0.510204081632653 0.439064945226917 0 1
"1895" "11" "151" 1 1 "8" NA 0 1 "TestProcAB" 0 0 0 "2" NA 0.587878787878788 0.510204081632653 0.439064945226917 0 1
"1896" "11" "152" 1 0 "3" NA 0 0 "TestProcAB" 0 0 0 "2" NA 0.587878787878788 0.510204081632653 0.439064945226917 1 1
"1897" "11" "153" 1 1 "1" NA 1 0 "TestProcAB" 1 0 0 "2" NA 0.587878787878788 0.510204081632653 0.439064945226917 0 1
"1898" "11" "154" 1 0 "3" NA 0 0 "TestProcAB" 0 0 0 "2" NA 0.587878787878788 0.510204081632653 0.439064945226917 0 1
"1899" "11" "155" 1 0 "8" NA 0 0 "TestProcAB" 0 0 0 "2" NA 0.587878787878788 0.510204081632653 0.439064945226917 1 1
"1900" "11" "156" 1 1 "8" NA 0 1 "TestProcAB" 0 0 0 "2" NA 0.587878787878788 0.510204081632653 0.439064945226917 0 1
"1901" "11" "157" 1 0 "3" NA 0 0 "TestProcAB" 0 0 0 "2" NA 0.587878787878788 0.510204081632653 0.439064945226917 0 1
"1902" "11" "158" 1 1 "0" NA 0 1 "TestProcAB" 0 0 0 "1" NA 0.587878787878788 0.510204081632653 0.439064945226917 0 1
"1903" "11" "159" 1 1 "1" NA 0 1 "TestProcAB" 0 0 0 "2" NA 0.587878787878788 0.510204081632653 0.439064945226917 0 1
"1904" "11" "160" 1 0 "1" NA 1 0 "TestProcAB" 0 1 0 "2" NA 0.587878787878788 0.510204081632653 0.439064945226917 0 1
"1905" "11" "161" 1 1 "3" NA 0 1 "TestProcAB" 0 0 0 "2" NA 0.587878787878788 0.510204081632653 0.439064945226917 0 1
"1906" "11" "162" 0 1 "8" NA 0 0 "TestProcAB" 0 0 1 "2" NA 0.587878787878788 0.510204081632653 0.439064945226917 0 1
"1907" "11" "163" 1 1 "1" NA 0 1 "TestProcAB" 0 0 0 "2" NA 0.587878787878788 0.510204081632653 0.439064945226917 0 1
"1908" "11" "164" 1 0 "3" NA 0 0 "TestProcAB" 0 0 0 "2" NA 0.587878787878788 0.510204081632653 0.439064945226917 0 1
"1909" "11" "165" 1 1 "8" NA 0 1 "TestProcAB" 0 0 0 "2" NA 0.587878787878788 0.510204081632653 0.439064945226917 0 1
"1910" "11" "166" 1 1 "1" NA 1 0 "TestProcAB" 1 0 0 "2" NA 0.587878787878788 0.510204081632653 0.439064945226917 1 1
"1911" "11" "167" 1 1 "0" NA 0 1 "TestProcAB" 0 0 0 "1" NA 0.587878787878788 0.510204081632653 0.439064945226917 0 1
"1912" "11" "168" 1 1 "1" NA 1 0 "TestProcAB" 1 0 0 "2" NA 0.587878787878788 0.510204081632653 0.439064945226917 1 1
"1913" "11" "169" 1 1 "8" NA 0 1 "TestProcAB" 0 0 0 "2" NA 0.587878787878788 0.510204081632653 0.439064945226917 0 1
"1914" "11" "170" 1 1 "1" NA 0 1 "TestProcAB" 0 0 0 "2" NA 0.587878787878788 0.510204081632653 0.439064945226917 1 1
"1915" "11" "171" 1 1 "8" NA 0 1 "TestProcAB" 0 0 0 "2" NA 0.587878787878788 0.510204081632653 0.439064945226917 0 1
"1916" "11" "172" 1 1 "3" NA 0 1 "TestProcAB" 0 0 0 "2" NA 0.587878787878788 0.510204081632653 0.439064945226917 0 1
"1917" "11" "173" 1 0 "3" NA 0 0 "TestProcAB" 0 0 0 "2" NA 0.587878787878788 0.510204081632653 0.439064945226917 1 1
"1918" "11" "174" 1 1 "0" NA 0 1 "TestProcAB" 0 0 0 "1" NA 0.587878787878788 0.510204081632653 0.439064945226917 1 1
"1919" "11" "175" 1 0 "1" NA 0 0 "TestProcAB" 0 0 0 "2" NA 0.587878787878788 0.510204081632653 0.439064945226917 0 1
"1920" "11" "176" 1 1 "0" NA 0 1 "TestProcAB" 0 0 0 "1" NA 0.587878787878788 0.510204081632653 0.439064945226917 0 1
"1921" "11" "177" 1 1 "8" NA 0 1 "TestProcAB" 0 0 0 "2" NA 0.587878787878788 0.510204081632653 0.439064945226917 0 1
"1922" "11" "178" 1 0 "8" NA 0 0 "TestProcAB" 0 0 0 "2" NA 0.587878787878788 0.510204081632653 0.439064945226917 0 1
"1923" "11" "179" 1 1 "3" NA 0 1 "TestProcAB" 0 0 0 "2" NA 0.587878787878788 0.510204081632653 0.439064945226917 1 1
"1924" "11" "180" 1 0 "3" NA 0 0 "TestProcAB" 0 0 0 "2" NA 0.587878787878788 0.510204081632653 0.439064945226917 0 1
"1925" "11" "181" 1 1 "1" NA 0 1 "TestProcAB" 0 0 0 "2" NA 0.587878787878788 0.510204081632653 0.439064945226917 0 1
"1926" "11" "182" 1 1 "3" NA 0 1 "TestProcAB" 0 0 0 "2" NA 0.587878787878788 0.510204081632653 0.439064945226917 0 1
"1927" "11" "183" 1 0 "0" NA 0 0 "TestProcAB" 0 0 0 "1" NA 0.587878787878788 0.510204081632653 0.439064945226917 0 1
"1928" "11" "184" 1 1 "1" NA 0 1 "TestProcAB" 0 0 0 "2" NA 0.587878787878788 0.510204081632653 0.439064945226917 0 1
"1929" "11" "185" 1 0 "3" NA 0 0 "TestProcAB" 0 0 0 "2" NA 0.587878787878788 0.510204081632653 0.439064945226917 0 1
"1930" "11" "186" 1 1 "8" NA 0 1 "TestProcAB" 0 0 0 "2" NA 0.587878787878788 0.510204081632653 0.439064945226917 0 1
"1931" "11" "187" 1 1 "1" NA 1 0 "TestProcAB" 1 0 0 "2" NA 0.587878787878788 0.510204081632653 0.439064945226917 1 1
"1932" "11" "188" 1 1 "8" NA 0 1 "TestProcAB" 0 0 0 "2" NA 0.587878787878788 0.510204081632653 0.439064945226917 0 1
"1933" "11" "189" 1 0 "1" NA 0 0 "TestProcAB" 0 0 0 "2" NA 0.587878787878788 0.510204081632653 0.439064945226917 0 1
"1934" "11" "190" 1 0 "8" NA 0 0 "TestProcAB" 0 0 0 "2" NA 0.587878787878788 0.510204081632653 0.439064945226917 0 1
"1935" "11" "191" 1 0 "0" NA 0 0 "TestProcAB" 0 0 0 "1" NA 0.587878787878788 0.510204081632653 0.439064945226917 0 1
"1936" "11" "192" 1 1 "1" NA 0 1 "TestProcAB" 0 0 0 "2" NA 0.587878787878788 0.510204081632653 0.439064945226917 0 1
"1937" "11" "193" 1 1 "3" NA 0 1 "TestProcAB" 0 0 0 "2" NA 0.587878787878788 0.510204081632653 0.439064945226917 1 1
"1938" "11" "194" 1 1 "8" NA 0 1 "TestProcAB" 0 0 0 "2" NA 0.587878787878788 0.510204081632653 0.439064945226917 0 1
"1939" "11" "195" 1 0 "3" NA 0 0 "TestProcAB" 0 0 0 "2" NA 0.587878787878788 0.510204081632653 0.439064945226917 1 1
"1940" "11" "196" 1 1 "1" NA 0 1 "TestProcAB" 0 0 0 "2" NA 0.587878787878788 0.510204081632653 0.439064945226917 0 1
"1941" "11" "197" 1 1 "8" NA 0 1 "TestProcAB" 0 0 0 "2" NA 0.587878787878788 0.510204081632653 0.439064945226917 0 1
"1942" "11" "198" 0 0 "3" NA 0 0 "TestProcAB" 0 0 0 "2" NA 0.587878787878788 0.510204081632653 0.439064945226917 0 1
"1943" "11" "199" 1 1 "0" NA 0 1 "TestProcAB" 0 0 0 "1" NA 0.587878787878788 0.510204081632653 0.439064945226917 0 1
"1944" "11" "200" 1 0 "3" NA 0 0 "TestProcAB" 0 0 0 "2" NA 0.587878787878788 0.510204081632653 0.439064945226917 0 1
"1945" "11" "201" 1 0 "1" NA 1 0 "TestProcAB" 0 1 0 "2" NA 0.587878787878788 0.510204081632653 0.439064945226917 0 1
"1946" "11" "202" 1 1 "8" NA 0 1 "TestProcAB" 0 0 0 "2" NA 0.587878787878788 0.510204081632653 0.439064945226917 0 1
"1947" "11" "203" 1 1 "8" NA 0 1 "TestProcAB" 0 0 0 "2" NA 0.587878787878788 0.510204081632653 0.439064945226917 0 1
"1948" "11" "204" 0 1 "1" NA 0 0 "TestProcAB" 0 0 1 "2" NA 0.587878787878788 0.510204081632653 0.439064945226917 0 1
"1949" "11" "205" 1 1 "8" NA 0 1 "TestProcAB" 0 0 0 "2" NA 0.587878787878788 0.510204081632653 0.439064945226917 0 1
"1950" "11" "206" 1 1 "0" NA 0 1 "TestProcAB" 0 0 0 "1" NA 0.587878787878788 0.510204081632653 0.439064945226917 0 1
"1951" "11" "207" 1 1 "1" NA 0 1 "TestProcAB" 0 0 0 "2" NA 0.587878787878788 0.510204081632653 0.439064945226917 1 1
"1952" "11" "208" 1 1 "3" NA 0 1 "TestProcAB" 0 0 0 "2" NA 0.587878787878788 0.510204081632653 0.439064945226917 1 1
"1953" "11" "209" 1 1 "3" NA 0 1 "TestProcAB" 0 0 0 "2" NA 0.587878787878788 0.510204081632653 0.439064945226917 0 1
"1954" "11" "210" 1 1 "1" NA 1 0 "TestProcAB" 1 0 0 "2" NA 0.587878787878788 0.510204081632653 0.439064945226917 0 1
"1955" "11" "211" 1 1 "0" NA 0 1 "TestProcAB" 0 0 0 "1" NA 0.587878787878788 0.510204081632653 0.439064945226917 1 1
"1956" "11" "212" 1 0 "3" NA 0 0 "TestProcAB" 0 0 0 "2" NA 0.587878787878788 0.510204081632653 0.439064945226917 0 1
"1957" "11" "213" 1 1 "1" NA 0 1 "TestProcAB" 0 0 0 "2" NA 0.587878787878788 0.510204081632653 0.439064945226917 0 1
"1958" "11" "214" 1 1 "8" NA 0 1 "TestProcAB" 0 0 0 "2" NA 0.587878787878788 0.510204081632653 0.439064945226917 1 1
"1959" "11" "215" 1 1 "3" NA 1 0 "TestProcAB" 1 0 0 "2" NA 0.587878787878788 0.510204081632653 0.439064945226917 0 1
"1960" "11" "216" 1 1 "8" NA 0 1 "TestProcAB" 0 0 0 "2" NA 0.587878787878788 0.510204081632653 0.439064945226917 0 1
"1961" "12" "21" 0 0 "8" NA 0 0 "TestProcAB" 0 0 0 "2" NA 0.221325131359734 0.0231092436974791 0.00952380952380949 0 0
"1962" "12" "22" 1 0 "3" NA 0 0 "TestProcAB" 0 0 0 "2" NA 0.221325131359734 0.0231092436974791 0.00952380952380949 1 0
"1963" "12" "23" 1 0 "3" NA 0 0 "TestProcAB" 0 0 0 "2" NA 0.221325131359734 0.0231092436974791 0.00952380952380949 0 0
"1964" "12" "24" 1 1 "1" NA 0 1 "TestProcAB" 0 0 0 "2" NA 0.221325131359734 0.0231092436974791 0.00952380952380949 0 0
"1965" "12" "25" 1 1 "0" NA 0 1 "TestProcAB" 0 0 0 "1" NA 0.221325131359734 0.0231092436974791 0.00952380952380949 0 0
"1966" "12" "26" 1 1 "8" NA 0 1 "TestProcAB" 0 0 0 "2" NA 0.221325131359734 0.0231092436974791 0.00952380952380949 0 0
"1967" "12" "27" 0 1 "1" NA 0 0 "TestProcAB" 0 0 1 "2" NA 0.221325131359734 0.0231092436974791 0.00952380952380949 0 0
"1968" "12" "28" 1 1 "8" NA 0 1 "TestProcAB" 0 0 0 "2" NA 0.221325131359734 0.0231092436974791 0.00952380952380949 0 0
"1969" "12" "29" 1 1 "0" NA 0 1 "TestProcAB" 0 0 0 "1" NA 0.221325131359734 0.0231092436974791 0.00952380952380949 1 0
"1970" "12" "30" 1 1 "8" NA 0 1 "TestProcAB" 0 0 0 "2" NA 0.221325131359734 0.0231092436974791 0.00952380952380949 0 0
"1971" "12" "31" 1 1 "3" NA 0 1 "TestProcAB" 0 0 0 "2" NA 0.221325131359734 0.0231092436974791 0.00952380952380949 0 0
"1972" "12" "32" 1 1 "3" NA 0 1 "TestProcAB" 0 0 0 "2" NA 0.221325131359734 0.0231092436974791 0.00952380952380949 0 0
"1973" "12" "33" 1 1 "1" NA 0 1 "TestProcAB" 0 0 0 "2" NA 0.221325131359734 0.0231092436974791 0.00952380952380949 1 0
"1974" "12" "34" 0 1 "1" NA 0 0 "TestProcAB" 0 0 1 "2" NA 0.221325131359734 0.0231092436974791 0.00952380952380949 1 0
"1975" "12" "35" 1 1 "1" NA 1 0 "TestProcAB" 1 0 0 "2" NA 0.221325131359734 0.0231092436974791 0.00952380952380949 1 0
"1976" "12" "36" 0 0 "8" NA 0 0 "TestProcAB" 0 0 0 "2" NA 0.221325131359734 0.0231092436974791 0.00952380952380949 1 0
"1977" "12" "37" 1 0 "0" NA 0 0 "TestProcAB" 0 0 0 "1" NA 0.221325131359734 0.0231092436974791 0.00952380952380949 1 0
"1978" "12" "38" 1 1 "3" NA 0 1 "TestProcAB" 0 0 0 "2" NA 0.221325131359734 0.0231092436974791 0.00952380952380949 0 0
"1979" "12" "39" 0 0 "8" NA 0 0 "TestProcAB" 0 0 0 "2" NA 0.221325131359734 0.0231092436974791 0.00952380952380949 0 0
"1980" "12" "40" 1 0 "3" NA 0 0 "TestProcAB" 0 0 0 "2" NA 0.221325131359734 0.0231092436974791 0.00952380952380949 0 0
"1981" "12" "41" 0 1 "1" NA 0 0 "TestProcAB" 0 0 1 "2" NA 0.221325131359734 0.0231092436974791 0.00952380952380949 1 0
"1982" "12" "42" 1 0 "8" NA 0 0 "TestProcAB" 0 0 0 "2" NA 0.221325131359734 0.0231092436974791 0.00952380952380949 1 0
"1983" "12" "43" 0 1 "1" NA 0 0 "TestProcAB" 0 0 1 "2" NA 0.221325131359734 0.0231092436974791 0.00952380952380949 0 0
"1984" "12" "44" 1 0 "3" NA 0 0 "TestProcAB" 0 0 0 "2" NA 0.221325131359734 0.0231092436974791 0.00952380952380949 0 0
"1985" "12" "45" 1 1 "3" NA 0 1 "TestProcAB" 0 0 0 "2" NA 0.221325131359734 0.0231092436974791 0.00952380952380949 0 0
"1986" "12" "46" 1 0 "8" NA 0 0 "TestProcAB" 0 0 0 "2" NA 0.221325131359734 0.0231092436974791 0.00952380952380949 0 0
"1987" "12" "47" 0 1 "1" NA 0 0 "TestProcAB" 0 0 1 "2" NA 0.221325131359734 0.0231092436974791 0.00952380952380949 0 0
"1988" "12" "48" 1 1 "0" NA 0 1 "TestProcAB" 0 0 0 "1" NA 0.221325131359734 0.0231092436974791 0.00952380952380949 0 0
"1989" "12" "49" 0 1 "1" NA 0 0 "TestProcAB" 0 0 1 "2" NA 0.221325131359734 0.0231092436974791 0.00952380952380949 1 0
"1990" "12" "50" 1 0 "3" NA 0 0 "TestProcAB" 0 0 0 "2" NA 0.221325131359734 0.0231092436974791 0.00952380952380949 0 0
"1991" "12" "51" 1 1 "3" NA 0 1 "TestProcAB" 0 0 0 "2" NA 0.221325131359734 0.0231092436974791 0.00952380952380949 0 0
"1992" "12" "52" 1 1 "8" NA 0 1 "TestProcAB" 0 0 0 "2" NA 0.221325131359734 0.0231092436974791 0.00952380952380949 0 0
"1993" "12" "53" 1 1 "8" NA 0 1 "TestProcAB" 0 0 0 "2" NA 0.221325131359734 0.0231092436974791 0.00952380952380949 1 0
"1994" "12" "54" 0 1 "1" NA 0 0 "TestProcAB" 0 0 1 "2" NA 0.221325131359734 0.0231092436974791 0.00952380952380949 0 0
"1995" "12" "55" 1 1 "0" NA 0 1 "TestProcAB" 0 0 0 "1" NA 0.221325131359734 0.0231092436974791 0.00952380952380949 1 0
"1996" "12" "56" 1 0 "8" NA 0 0 "TestProcAB" 0 0 0 "2" NA 0.221325131359734 0.0231092436974791 0.00952380952380949 0 0
"1997" "12" "57" 1 1 "3" NA 0 1 "TestProcAB" 0 0 0 "2" NA 0.221325131359734 0.0231092436974791 0.00952380952380949 0 0
"1998" "12" "58" 1 1 "0" NA 0 1 "TestProcAB" 0 0 0 "1" NA 0.221325131359734 0.0231092436974791 0.00952380952380949 1 0
"1999" "12" "59" 0 1 "8" NA 0 0 "TestProcAB" 0 0 1 "2" NA 0.221325131359734 0.0231092436974791 0.00952380952380949 0 0
"2000" "12" "60" 0 1 "3" NA 0 0 "TestProcAB" 0 0 1 "2" NA 0.221325131359734 0.0231092436974791 0.00952380952380949 0 0
"2001" "12" "61" 1 1 "1" NA 1 0 "TestProcAB" 1 0 0 "2" NA 0.221325131359734 0.0231092436974791 0.00952380952380949 1 0
"2002" "12" "62" 0 1 "1" NA 0 0 "TestProcAB" 0 0 1 "2" NA 0.221325131359734 0.0231092436974791 0.00952380952380949 0 0
"2003" "12" "63" 1 1 "0" NA 0 1 "TestProcAB" 0 0 0 "1" NA 0.221325131359734 0.0231092436974791 0.00952380952380949 0 0
"2004" "12" "64" 1 0 "8" NA 0 0 "TestProcAB" 0 0 0 "2" NA 0.221325131359734 0.0231092436974791 0.00952380952380949 0 0
"2005" "12" "65" 1 1 "1" NA 1 0 "TestProcAB" 1 0 0 "2" NA 0.221325131359734 0.0231092436974791 0.00952380952380949 0 0
"2006" "12" "66" 1 0 "3" NA 0 0 "TestProcAB" 0 0 0 "2" NA 0.221325131359734 0.0231092436974791 0.00952380952380949 1 0
"2007" "12" "67" 1 1 "3" NA 0 1 "TestProcAB" 0 0 0 "2" NA 0.221325131359734 0.0231092436974791 0.00952380952380949 0 0
"2008" "12" "68" 0 1 "1" NA 0 0 "TestProcAB" 0 0 1 "2" NA 0.221325131359734 0.0231092436974791 0.00952380952380949 0 0
"2009" "12" "69" 1 0 "8" NA 0 0 "TestProcAB" 0 0 0 "2" NA 0.221325131359734 0.0231092436974791 0.00952380952380949 0 0
"2010" "12" "70" 1 1 "8" NA 0 1 "TestProcAB" 0 0 0 "2" NA 0.221325131359734 0.0231092436974791 0.00952380952380949 1 0
"2011" "12" "71" 1 1 "1" NA 0 1 "TestProcAB" 0 0 0 "2" NA 0.221325131359734 0.0231092436974791 0.00952380952380949 0 0
"2012" "12" "72" 1 1 "1" NA 1 0 "TestProcAB" 1 0 0 "2" NA 0.221325131359734 0.0231092436974791 0.00952380952380949 1 0
"2013" "12" "73" 1 0 "3" NA 0 0 "TestProcAB" 0 0 0 "2" NA 0.221325131359734 0.0231092436974791 0.00952380952380949 1 0
"2014" "12" "74" 1 1 "0" NA 0 1 "TestProcAB" 0 0 0 "1" NA 0.221325131359734 0.0231092436974791 0.00952380952380949 1 0
"2015" "12" "75" 0 1 "8" NA 0 0 "TestProcAB" 0 0 1 "2" NA 0.221325131359734 0.0231092436974791 0.00952380952380949 0 0
"2016" "12" "76" 1 0 "3" NA 0 0 "TestProcAB" 0 0 0 "2" NA 0.221325131359734 0.0231092436974791 0.00952380952380949 0 0
"2017" "12" "77" 1 1 "0" NA 0 1 "TestProcAB" 0 0 0 "1" NA 0.221325131359734 0.0231092436974791 0.00952380952380949 1 0
"2018" "12" "78" 1 1 "8" NA 0 1 "TestProcAB" 0 0 0 "2" NA 0.221325131359734 0.0231092436974791 0.00952380952380949 1 0
"2019" "12" "79" 1 1 "3" NA 0 1 "TestProcAB" 0 0 0 "2" NA 0.221325131359734 0.0231092436974791 0.00952380952380949 0 0
"2020" "12" "80" 1 0 "3" NA 0 0 "TestProcAB" 0 0 0 "2" NA 0.221325131359734 0.0231092436974791 0.00952380952380949 1 0
"2021" "12" "81" 0 1 "1" NA 0 0 "TestProcAB" 0 0 1 "2" NA 0.221325131359734 0.0231092436974791 0.00952380952380949 0 0
"2022" "12" "82" 0 1 "1" NA 0 0 "TestProcAB" 0 0 1 "2" NA 0.221325131359734 0.0231092436974791 0.00952380952380949 0 0
"2023" "12" "83" 0 1 "8" NA 0 0 "TestProcAB" 0 0 1 "2" NA 0.221325131359734 0.0231092436974791 0.00952380952380949 0 0
"2024" "12" "84" 1 1 "0" NA 0 1 "TestProcAB" 0 0 0 "1" NA 0.221325131359734 0.0231092436974791 0.00952380952380949 0 0
"2025" "12" "85" 1 1 "8" NA 0 1 "TestProcAB" 0 0 0 "2" NA 0.221325131359734 0.0231092436974791 0.00952380952380949 0 0
"2026" "12" "86" 1 1 "1" NA 1 0 "TestProcAB" 1 0 0 "2" NA 0.221325131359734 0.0231092436974791 0.00952380952380949 0 0
"2027" "12" "87" 1 1 "1" NA 1 0 "TestProcAB" 1 0 0 "2" NA 0.221325131359734 0.0231092436974791 0.00952380952380949 1 0
"2028" "12" "88" 1 0 "3" NA 0 0 "TestProcAB" 0 0 0 "2" NA 0.221325131359734 0.0231092436974791 0.00952380952380949 0 0
"2029" "12" "89" 1 0 "8" NA 0 0 "TestProcAB" 0 0 0 "2" NA 0.221325131359734 0.0231092436974791 0.00952380952380949 0 0
"2030" "12" "90" 1 0 "3" NA 0 0 "TestProcAB" 0 0 0 "2" NA 0.221325131359734 0.0231092436974791 0.00952380952380949 1 0
"2031" "12" "91" 1 1 "3" NA 0 1 "TestProcAB" 0 0 0 "2" NA 0.221325131359734 0.0231092436974791 0.00952380952380949 0 0
"2032" "12" "92" 1 1 "0" NA 0 1 "TestProcAB" 0 0 0 "1" NA 0.221325131359734 0.0231092436974791 0.00952380952380949 0 0
"2033" "12" "93" 1 1 "1" NA 1 0 "TestProcAB" 1 0 0 "2" NA 0.221325131359734 0.0231092436974791 0.00952380952380949 0 0
"2034" "12" "94" 1 0 "3" NA 0 0 "TestProcAB" 0 0 0 "2" NA 0.221325131359734 0.0231092436974791 0.00952380952380949 1 0
"2035" "12" "95" 1 1 "8" NA 0 1 "TestProcAB" 0 0 0 "2" NA 0.221325131359734 0.0231092436974791 0.00952380952380949 0 0
"2036" "12" "96" 1 0 "8" NA 0 0 "TestProcAB" 0 0 0 "2" NA 0.221325131359734 0.0231092436974791 0.00952380952380949 0 0
"2037" "12" "97" 1 0 "1" NA 0 0 "TestProcAB" 0 0 0 "2" NA 0.221325131359734 0.0231092436974791 0.00952380952380949 1 0
"2038" "12" "98" 1 1 "0" NA 0 1 "TestProcAB" 0 0 0 "1" NA 0.221325131359734 0.0231092436974791 0.00952380952380949 0 0
"2039" "12" "99" 1 1 "3" NA 0 1 "TestProcAB" 0 0 0 "2" NA 0.221325131359734 0.0231092436974791 0.00952380952380949 0 0
"2040" "12" "100" 0 1 "8" NA 0 0 "TestProcAB" 0 0 1 "2" NA 0.221325131359734 0.0231092436974791 0.00952380952380949 1 0
"2041" "12" "101" 1 1 "8" NA 0 1 "TestProcAB" 0 0 0 "2" NA 0.221325131359734 0.0231092436974791 0.00952380952380949 0 0
"2042" "12" "102" 0 1 "1" NA 0 1 "TestProcAB" 0 0 0 "2" NA 0.221325131359734 0.0231092436974791 0.00952380952380949 0 0
"2043" "12" "103" 1 1 "3" NA 0 1 "TestProcAB" 0 0 0 "2" NA 0.221325131359734 0.0231092436974791 0.00952380952380949 0 0
"2044" "12" "104" 0 1 "1" NA 0 0 "TestProcAB" 0 0 1 "2" NA 0.221325131359734 0.0231092436974791 0.00952380952380949 0 0
"2045" "12" "105" 1 1 "1" NA 1 0 "TestProcAB" 1 0 0 "2" NA 0.221325131359734 0.0231092436974791 0.00952380952380949 1 0
"2046" "12" "106" 0 0 "8" NA 0 0 "TestProcAB" 0 0 0 "2" NA 0.221325131359734 0.0231092436974791 0.00952380952380949 1 0
"2047" "12" "107" 1 0 "3" NA 0 0 "TestProcAB" 0 0 0 "2" NA 0.221325131359734 0.0231092436974791 0.00952380952380949 0 0
"2048" "12" "108" 1 1 "1" NA 1 0 "TestProcAB" 1 0 0 "2" NA 0.221325131359734 0.0231092436974791 0.00952380952380949 1 0
"2049" "12" "109" 1 1 "8" NA 0 1 "TestProcAB" 0 0 0 "2" NA 0.221325131359734 0.0231092436974791 0.00952380952380949 0 0
"2050" "12" "110" 1 1 "0" NA 0 1 "TestProcAB" 0 0 0 "1" NA 0.221325131359734 0.0231092436974791 0.00952380952380949 1 0
"2051" "12" "111" 1 0 "3" NA 0 0 "TestProcAB" 0 0 0 "2" NA 0.221325131359734 0.0231092436974791 0.00952380952380949 1 0
"2052" "12" "112" 1 1 "3" NA 0 1 "TestProcAB" 0 0 0 "2" NA 0.221325131359734 0.0231092436974791 0.00952380952380949 0 0
"2053" "12" "113" 1 1 "8" NA 0 1 "TestProcAB" 0 0 0 "2" NA 0.221325131359734 0.0231092436974791 0.00952380952380949 0 0
"2054" "12" "114" 1 1 "0" NA 0 1 "TestProcAB" 0 0 0 "1" NA 0.221325131359734 0.0231092436974791 0.00952380952380949 0 0
"2055" "12" "115" 0 1 "1" NA 0 0 "TestProcAB" 0 0 1 "2" NA 0.221325131359734 0.0231092436974791 0.00952380952380949 0 0
"2056" "12" "116" 1 1 "3" NA 0 1 "TestProcAB" 0 0 0 "2" NA 0.221325131359734 0.0231092436974791 0.00952380952380949 1 0
"2057" "12" "117" 1 1 "8" NA 0 1 "TestProcAB" 0 0 0 "2" NA 0.221325131359734 0.0231092436974791 0.00952380952380949 1 0
"2058" "12" "118" 1 1 "1" NA 0 1 "TestProcAB" 0 0 0 "2" NA 0.221325131359734 0.0231092436974791 0.00952380952380949 0 0
"2059" "12" "119" 1 0 "8" NA 0 0 "TestProcAB" 0 0 0 "2" NA 0.221325131359734 0.0231092436974791 0.00952380952380949 0 0
"2060" "12" "120" 1 1 "1" NA 0 1 "TestProcAB" 0 0 0 "2" NA 0.221325131359734 0.0231092436974791 0.00952380952380949 0 0
"2061" "12" "121" 1 1 "1" NA 0 1 "TestProcAB" 0 0 0 "2" NA 0.221325131359734 0.0231092436974791 0.00952380952380949 0 0
"2062" "12" "122" 1 0 "3" NA 0 0 "TestProcAB" 0 0 0 "2" NA 0.221325131359734 0.0231092436974791 0.00952380952380949 0 0
"2063" "12" "123" 1 0 "8" NA 0 0 "TestProcAB" 0 0 0 "2" NA 0.221325131359734 0.0231092436974791 0.00952380952380949 0 0
"2064" "12" "124" 1 1 "0" NA 0 1 "TestProcAB" 0 0 0 "1" NA 0.221325131359734 0.0231092436974791 0.00952380952380949 0 0
"2065" "12" "125" 1 0 "3" NA 0 0 "TestProcAB" 0 0 0 "2" NA 0.221325131359734 0.0231092436974791 0.00952380952380949 0 0
"2066" "12" "126" 1 1 "3" NA 0 1 "TestProcAB" 0 0 0 "2" NA 0.221325131359734 0.0231092436974791 0.00952380952380949 1 0
"2067" "12" "127" 1 0 "8" NA 0 0 "TestProcAB" 0 0 0 "2" NA 0.221325131359734 0.0231092436974791 0.00952380952380949 1 0
"2068" "12" "128" 1 1 "8" NA 0 1 "TestProcAB" 0 0 0 "2" NA 0.221325131359734 0.0231092436974791 0.00952380952380949 1 0
"2069" "12" "129" 0 1 "1" NA 0 0 "TestProcAB" 0 0 1 "2" NA 0.221325131359734 0.0231092436974791 0.00952380952380949 1 0
"2070" "12" "130" 0 1 "3" NA 0 0 "TestProcAB" 0 0 1 "2" NA 0.221325131359734 0.0231092436974791 0.00952380952380949 0 0
"2071" "12" "131" 0 1 "0" NA 0 1 "TestProcAB" 0 0 0 "1" NA 0.221325131359734 0.0231092436974791 0.00952380952380949 0 0
"2072" "12" "132" 0 1 "1" NA 0 0 "TestProcAB" 0 0 1 "2" NA 0.221325131359734 0.0231092436974791 0.00952380952380949 1 0
"2073" "12" "133" 1 1 "8" NA 0 1 "TestProcAB" 0 0 0 "2" NA 0.221325131359734 0.0231092436974791 0.00952380952380949 0 0
"2074" "12" "134" 0 1 "1" NA 0 0 "TestProcAB" 0 0 1 "2" NA 0.221325131359734 0.0231092436974791 0.00952380952380949 1 0
"2075" "12" "135" 1 1 "3" NA 0 1 "TestProcAB" 0 0 0 "2" NA 0.221325131359734 0.0231092436974791 0.00952380952380949 0 0
"2076" "12" "136" 1 1 "1" NA 1 0 "TestProcAB" 1 0 0 "2" NA 0.221325131359734 0.0231092436974791 0.00952380952380949 1 0
"2077" "12" "137" 0 1 "3" NA 0 0 "TestProcAB" 0 0 1 "2" NA 0.221325131359734 0.0231092436974791 0.00952380952380949 0 0
"2078" "12" "138" 1 1 "8" NA 0 1 "TestProcAB" 0 0 0 "2" NA 0.221325131359734 0.0231092436974791 0.00952380952380949 1 0
"2079" "12" "139" 1 1 "0" NA 0 1 "TestProcAB" 0 0 0 "1" NA 0.221325131359734 0.0231092436974791 0.00952380952380949 1 0
"2080" "12" "140" 1 1 "3" NA 0 1 "TestProcAB" 0 0 0 "2" NA 0.221325131359734 0.0231092436974791 0.00952380952380949 0 0
"2081" "12" "141" 0 1 "1" NA 0 0 "TestProcAB" 0 0 1 "2" NA 0.221325131359734 0.0231092436974791 0.00952380952380949 0 0
"2082" "12" "142" 1 1 "3" NA 0 1 "TestProcAB" 0 0 0 "2" NA 0.221325131359734 0.0231092436974791 0.00952380952380949 0 0
"2083" "12" "143" 1 0 "0" NA 0 0 "TestProcAB" 0 0 0 "1" NA 0.221325131359734 0.0231092436974791 0.00952380952380949 1 0
"2084" "12" "144" 0 1 "8" NA 0 0 "TestProcAB" 0 0 1 "2" NA 0.221325131359734 0.0231092436974791 0.00952380952380949 0 0
"2085" "12" "145" 0 1 "1" NA 0 0 "TestProcAB" 0 0 1 "2" NA 0.221325131359734 0.0231092436974791 0.00952380952380949 0 0
"2086" "12" "146" 1 1 "8" NA 0 1 "TestProcAB" 0 0 0 "2" NA 0.221325131359734 0.0231092436974791 0.00952380952380949 1 0
"2087" "12" "147" 1 1 "1" NA 0 1 "TestProcAB" 0 0 0 "2" NA 0.221325131359734 0.0231092436974791 0.00952380952380949 0 0
"2088" "12" "148" 0 1 "1" NA 0 0 "TestProcAB" 0 0 1 "2" NA 0.221325131359734 0.0231092436974791 0.00952380952380949 1 0
"2089" "12" "149" 1 1 "8" NA 0 1 "TestProcAB" 0 0 0 "2" NA 0.221325131359734 0.0231092436974791 0.00952380952380949 0 0
"2090" "12" "150" 1 0 "3" NA 0 0 "TestProcAB" 0 0 0 "2" NA 0.221325131359734 0.0231092436974791 0.00952380952380949 0 0
"2091" "12" "151" 1 1 "8" NA 0 1 "TestProcAB" 0 0 0 "2" NA 0.221325131359734 0.0231092436974791 0.00952380952380949 0 0
"2092" "12" "152" 1 1 "3" NA 0 1 "TestProcAB" 0 0 0 "2" NA 0.221325131359734 0.0231092436974791 0.00952380952380949 1 0
"2093" "12" "153" 1 1 "0" NA 0 1 "TestProcAB" 0 0 0 "1" NA 0.221325131359734 0.0231092436974791 0.00952380952380949 0 0
"2094" "12" "154" 1 0 "8" NA 0 0 "TestProcAB" 0 0 0 "2" NA 0.221325131359734 0.0231092436974791 0.00952380952380949 0 0
"2095" "12" "155" 1 1 "8" NA 0 1 "TestProcAB" 0 0 0 "2" NA 0.221325131359734 0.0231092436974791 0.00952380952380949 1 0
"2096" "12" "156" 1 1 "3" NA 0 1 "TestProcAB" 0 0 0 "2" NA 0.221325131359734 0.0231092436974791 0.00952380952380949 0 0
"2097" "12" "157" 0 1 "1" NA 0 0 "TestProcAB" 0 0 1 "2" NA 0.221325131359734 0.0231092436974791 0.00952380952380949 0 0
"2098" "12" "158" 1 1 "0" NA 0 1 "TestProcAB" 0 0 0 "1" NA 0.221325131359734 0.0231092436974791 0.00952380952380949 0 0
"2099" "12" "159" 0 1 "3" NA 0 0 "TestProcAB" 0 0 1 "2" NA 0.221325131359734 0.0231092436974791 0.00952380952380949 0 0
"2100" "12" "160" 1 1 "1" NA 0 1 "TestProcAB" 0 0 0 "2" NA 0.221325131359734 0.0231092436974791 0.00952380952380949 0 0
"2101" "12" "161" 0 1 "0" NA 0 1 "TestProcAB" 0 0 0 "1" NA 0.221325131359734 0.0231092436974791 0.00952380952380949 0 0
"2102" "12" "162" 1 0 "8" NA 0 0 "TestProcAB" 0 0 0 "2" NA 0.221325131359734 0.0231092436974791 0.00952380952380949 0 0
"2103" "12" "163" 1 1 "8" NA 0 1 "TestProcAB" 0 0 0 "2" NA 0.221325131359734 0.0231092436974791 0.00952380952380949 0 0
"2104" "12" "164" 0 1 "1" NA 0 0 "TestProcAB" 0 0 1 "2" NA 0.221325131359734 0.0231092436974791 0.00952380952380949 0 0
"2105" "12" "165" 1 1 "3" NA 0 1 "TestProcAB" 0 0 0 "2" NA 0.221325131359734 0.0231092436974791 0.00952380952380949 0 0
"2106" "12" "166" 1 1 "3" NA 0 1 "TestProcAB" 0 0 0 "2" NA 0.221325131359734 0.0231092436974791 0.00952380952380949 1 0
"2107" "12" "167" 0 1 "1" NA 0 0 "TestProcAB" 0 0 1 "2" NA 0.221325131359734 0.0231092436974791 0.00952380952380949 0 0
"2108" "12" "168" 1 1 "8" NA 0 1 "TestProcAB" 0 0 0 "2" NA 0.221325131359734 0.0231092436974791 0.00952380952380949 1 0
"2109" "12" "169" 1 0 "1" NA 0 0 "TestProcAB" 0 0 0 "2" NA 0.221325131359734 0.0231092436974791 0.00952380952380949 0 0
"2110" "12" "170" 1 1 "1" NA 0 1 "TestProcAB" 0 0 0 "2" NA 0.221325131359734 0.0231092436974791 0.00952380952380949 1 0
"2111" "12" "171" 1 1 "8" NA 0 1 "TestProcAB" 0 0 0 "2" NA 0.221325131359734 0.0231092436974791 0.00952380952380949 0 0
"2112" "12" "172" 1 1 "3" NA 0 1 "TestProcAB" 0 0 0 "2" NA 0.221325131359734 0.0231092436974791 0.00952380952380949 0 0
"2113" "12" "173" 1 1 "0" NA 0 1 "TestProcAB" 0 0 0 "1" NA 0.221325131359734 0.0231092436974791 0.00952380952380949 1 0
"2114" "12" "174" 1 1 "3" NA 0 1 "TestProcAB" 0 0 0 "2" NA 0.221325131359734 0.0231092436974791 0.00952380952380949 1 0
"2115" "12" "175" 1 1 "3" NA 0 1 "TestProcAB" 0 0 0 "2" NA 0.221325131359734 0.0231092436974791 0.00952380952380949 0 0
"2116" "12" "176" 1 1 "3" NA 0 1 "TestProcAB" 0 0 0 "2" NA 0.221325131359734 0.0231092436974791 0.00952380952380949 0 0
"2117" "12" "177" 0 1 "1" NA 0 0 "TestProcAB" 0 0 1 "2" NA 0.221325131359734 0.0231092436974791 0.00952380952380949 0 0
"2118" "12" "178" 1 1 "8" NA 0 1 "TestProcAB" 0 0 0 "2" NA 0.221325131359734 0.0231092436974791 0.00952380952380949 0 0
"2119" "12" "179" 1 0 "8" NA 0 0 "TestProcAB" 0 0 0 "2" NA 0.221325131359734 0.0231092436974791 0.00952380952380949 1 0
"2120" "12" "180" 1 1 "0" NA 0 1 "TestProcAB" 0 0 0 "1" NA 0.221325131359734 0.0231092436974791 0.00952380952380949 0 0
"2121" "12" "181" 1 1 "1" NA 0 1 "TestProcAB" 0 0 0 "2" NA 0.221325131359734 0.0231092436974791 0.00952380952380949 0 0
"2122" "12" "182" 1 1 "1" NA 0 1 "TestProcAB" 0 0 0 "2" NA 0.221325131359734 0.0231092436974791 0.00952380952380949 0 0
"2123" "12" "183" 1 0 "8" NA 0 0 "TestProcAB" 0 0 0 "2" NA 0.221325131359734 0.0231092436974791 0.00952380952380949 0 0
"2124" "12" "184" 1 1 "3" NA 0 1 "TestProcAB" 0 0 0 "2" NA 0.221325131359734 0.0231092436974791 0.00952380952380949 0 0
"2125" "12" "185" 1 1 "1" NA 1 0 "TestProcAB" 1 0 0 "2" NA 0.221325131359734 0.0231092436974791 0.00952380952380949 0 0
"2126" "12" "186" 0 0 "8" NA 0 0 "TestProcAB" 0 0 0 "2" NA 0.221325131359734 0.0231092436974791 0.00952380952380949 0 0
"2127" "12" "187" 1 1 "0" NA 0 1 "TestProcAB" 0 0 0 "1" NA 0.221325131359734 0.0231092436974791 0.00952380952380949 1 0
"2128" "12" "188" 1 0 "3" NA 0 0 "TestProcAB" 0 0 0 "2" NA 0.221325131359734 0.0231092436974791 0.00952380952380949 0 0
"2129" "12" "189" 1 0 "1" NA 0 0 "TestProcAB" 0 0 0 "2" NA 0.221325131359734 0.0231092436974791 0.00952380952380949 0 0
"2130" "12" "190" 1 1 "8" NA 0 1 "TestProcAB" 0 0 0 "2" NA 0.221325131359734 0.0231092436974791 0.00952380952380949 0 0
"2131" "12" "191" 0 1 "8" NA 0 0 "TestProcAB" 0 0 1 "2" NA 0.221325131359734 0.0231092436974791 0.00952380952380949 0 0
"2132" "12" "192" 1 1 "3" NA 0 1 "TestProcAB" 0 0 0 "2" NA 0.221325131359734 0.0231092436974791 0.00952380952380949 0 0
"2133" "12" "193" 1 1 "0" NA 0 1 "TestProcAB" 0 0 0 "1" NA 0.221325131359734 0.0231092436974791 0.00952380952380949 1 0
"2134" "12" "194" 1 0 "3" NA 0 0 "TestProcAB" 0 0 0 "2" NA 0.221325131359734 0.0231092436974791 0.00952380952380949 0 0
"2135" "12" "195" 0 1 "1" NA 0 0 "TestProcAB" 0 0 1 "2" NA 0.221325131359734 0.0231092436974791 0.00952380952380949 1 0
"2136" "12" "196" 1 1 "3" NA 0 1 "TestProcAB" 0 0 0 "2" NA 0.221325131359734 0.0231092436974791 0.00952380952380949 0 0
"2137" "12" "197" 1 1 "3" NA 0 1 "TestProcAB" 0 0 0 "2" NA 0.221325131359734 0.0231092436974791 0.00952380952380949 0 0
"2138" "12" "198" 1 1 "1" NA 1 0 "TestProcAB" 1 0 0 "2" NA 0.221325131359734 0.0231092436974791 0.00952380952380949 0 0
"2139" "12" "199" 1 1 "0" NA 0 1 "TestProcAB" 0 0 0 "1" NA 0.221325131359734 0.0231092436974791 0.00952380952380949 0 0
"2140" "12" "200" 1 1 "1" NA 0 1 "TestProcAB" 0 0 0 "2" NA 0.221325131359734 0.0231092436974791 0.00952380952380949 0 0
"2141" "12" "201" 1 1 "8" NA 0 1 "TestProcAB" 0 0 0 "2" NA 0.221325131359734 0.0231092436974791 0.00952380952380949 0 0
"2142" "12" "202" 1 0 "8" NA 0 0 "TestProcAB" 0 0 0 "2" NA 0.221325131359734 0.0231092436974791 0.00952380952380949 0 0
"2143" "12" "203" 1 1 "8" NA 0 1 "TestProcAB" 0 0 0 "2" NA 0.221325131359734 0.0231092436974791 0.00952380952380949 0 0
"2144" "12" "204" 1 1 "1" NA 0 1 "TestProcAB" 0 0 0 "2" NA 0.221325131359734 0.0231092436974791 0.00952380952380949 0 0
"2145" "12" "205" 1 1 "1" NA 1 0 "TestProcAB" 1 0 0 "2" NA 0.221325131359734 0.0231092436974791 0.00952380952380949 0 0
"2146" "12" "206" 1 0 "3" NA 0 0 "TestProcAB" 0 0 0 "2" NA 0.221325131359734 0.0231092436974791 0.00952380952380949 0 0
"2147" "12" "207" 1 1 "3" NA 0 1 "TestProcAB" 0 0 0 "2" NA 0.221325131359734 0.0231092436974791 0.00952380952380949 1 0
"2148" "12" "208" 1 0 "0" NA 0 0 "TestProcAB" 0 0 0 "1" NA 0.221325131359734 0.0231092436974791 0.00952380952380949 1 0
"2149" "12" "209" 1 0 "8" NA 0 0 "TestProcAB" 0 0 0 "2" NA 0.221325131359734 0.0231092436974791 0.00952380952380949 0 0
"2150" "12" "210" 1 1 "1" NA 0 1 "TestProcAB" 0 0 0 "2" NA 0.221325131359734 0.0231092436974791 0.00952380952380949 0 0
"2151" "12" "211" 1 0 "8" NA 0 0 "TestProcAB" 0 0 0 "2" NA 0.221325131359734 0.0231092436974791 0.00952380952380949 1 0
"2152" "12" "212" 0 1 "3" NA 0 0 "TestProcAB" 0 0 1 "2" NA 0.221325131359734 0.0231092436974791 0.00952380952380949 0 0
"2153" "12" "213" 1 1 "3" NA 0 1 "TestProcAB" 0 0 0 "2" NA 0.221325131359734 0.0231092436974791 0.00952380952380949 0 0
"2154" "12" "214" 1 1 "1" NA 0 1 "TestProcAB" 0 0 0 "2" NA 0.221325131359734 0.0231092436974791 0.00952380952380949 1 0
"2155" "12" "215" 1 1 "8" NA 0 1 "TestProcAB" 0 0 0 "2" NA 0.221325131359734 0.0231092436974791 0.00952380952380949 0 0
"2156" "12" "216" 1 1 "0" NA 0 1 "TestProcAB" 0 0 0 "1" NA 0.221325131359734 0.0231092436974791 0.00952380952380949 0 0
"2157" "13" "21" 1 1 "0" NA 0 1 "TestProcAB" 0 0 0 "1" NA 0.500685871056242 0.500685871056242 0.13855421686747 0 1
"2158" "13" "22" 1 1 "8" NA 0 1 "TestProcAB" 0 0 0 "2" NA 0.500685871056242 0.500685871056242 0.13855421686747 1 1
"2159" "13" "23" 1 1 "8" NA 0 1 "TestProcAB" 0 0 0 "2" NA 0.500685871056242 0.500685871056242 0.13855421686747 0 1
"2160" "13" "24" 1 0 "3" NA 0 0 "TestProcAB" 0 0 0 "2" NA 0.500685871056242 0.500685871056242 0.13855421686747 0 1
"2161" "13" "25" 1 0 "3" NA 0 0 "TestProcAB" 0 0 0 "2" NA 0.500685871056242 0.500685871056242 0.13855421686747 0 1
"2162" "13" "26" 1 1 "1" NA 0 1 "TestProcAB" 0 0 0 "2" NA 0.500685871056242 0.500685871056242 0.13855421686747 0 1
"2163" "13" "27" 1 1 "1" NA 0 1 "TestProcAB" 0 0 0 "2" NA 0.500685871056242 0.500685871056242 0.13855421686747 0 1
"2164" "13" "28" 1 1 "8" NA 0 1 "TestProcAB" 0 0 0 "2" NA 0.500685871056242 0.500685871056242 0.13855421686747 0 1
"2165" "13" "29" 1 0 "3" NA 0 0 "TestProcAB" 0 0 0 "2" NA 0.500685871056242 0.500685871056242 0.13855421686747 1 1
"2166" "13" "30" 1 1 "3" NA 0 1 "TestProcAB" 0 0 0 "2" NA 0.500685871056242 0.500685871056242 0.13855421686747 0 1
"2167" "13" "31" 1 1 "1" NA 0 1 "TestProcAB" 0 0 0 "2" NA 0.500685871056242 0.500685871056242 0.13855421686747 0 1
"2168" "13" "32" 1 1 "8" NA 0 1 "TestProcAB" 0 0 0 "2" NA 0.500685871056242 0.500685871056242 0.13855421686747 0 1
"2169" "13" "33" 1 1 "0" NA 0 1 "TestProcAB" 0 0 0 "1" NA 0.500685871056242 0.500685871056242 0.13855421686747 1 1
"2170" "13" "34" 1 0 "1" NA 0 0 "TestProcAB" 0 0 0 "2" NA 0.500685871056242 0.500685871056242 0.13855421686747 1 1
"2171" "13" "35" 1 1 "1" NA 0 1 "TestProcAB" 0 0 0 "2" NA 0.500685871056242 0.500685871056242 0.13855421686747 1 1
"2172" "13" "36" 1 1 "1" NA 0 1 "TestProcAB" 0 0 0 "2" NA 0.500685871056242 0.500685871056242 0.13855421686747 1 1
"2173" "13" "37" 1 0 "3" NA 0 0 "TestProcAB" 0 0 0 "2" NA 0.500685871056242 0.500685871056242 0.13855421686747 1 1
"2174" "13" "38" 1 1 "8" NA 0 1 "TestProcAB" 0 0 0 "2" NA 0.500685871056242 0.500685871056242 0.13855421686747 0 1
"2175" "13" "39" 1 1 "0" NA 0 1 "TestProcAB" 0 0 0 "1" NA 0.500685871056242 0.500685871056242 0.13855421686747 0 1
"2176" "13" "40" 1 1 "8" NA 0 1 "TestProcAB" 0 0 0 "2" NA 0.500685871056242 0.500685871056242 0.13855421686747 0 1
"2177" "13" "41" 1 0 "3" NA 0 0 "TestProcAB" 0 0 0 "2" NA 0.500685871056242 0.500685871056242 0.13855421686747 1 1
"2178" "13" "42" 1 1 "0" NA 0 1 "TestProcAB" 0 0 0 "1" NA 0.500685871056242 0.500685871056242 0.13855421686747 1 1
"2179" "13" "43" 1 1 "8" NA 0 1 "TestProcAB" 0 0 0 "2" NA 0.500685871056242 0.500685871056242 0.13855421686747 0 1
"2180" "13" "44" 1 1 "1" NA 0 1 "TestProcAB" 0 0 0 "2" NA 0.500685871056242 0.500685871056242 0.13855421686747 0 1
"2181" "13" "45" 1 1 "8" NA 0 1 "TestProcAB" 0 0 0 "2" NA 0.500685871056242 0.500685871056242 0.13855421686747 0 1
"2182" "13" "46" 1 1 "3" NA 0 1 "TestProcAB" 0 0 0 "2" NA 0.500685871056242 0.500685871056242 0.13855421686747 0 1
"2183" "13" "47" 1 1 "1" NA 0 1 "TestProcAB" 0 0 0 "2" NA 0.500685871056242 0.500685871056242 0.13855421686747 0 1
"2184" "13" "48" 0 1 "3" NA 0 0 "TestProcAB" 0 0 1 "2" NA 0.500685871056242 0.500685871056242 0.13855421686747 0 1
"2185" "13" "49" 1 1 "3" NA 1 0 "TestProcAB" 1 0 0 "2" NA 0.500685871056242 0.500685871056242 0.13855421686747 1 1
"2186" "13" "50" 1 0 "3" NA 0 0 "TestProcAB" 0 0 0 "2" NA 0.500685871056242 0.500685871056242 0.13855421686747 0 1
"2187" "13" "51" 1 1 "8" NA 0 1 "TestProcAB" 0 0 0 "2" NA 0.500685871056242 0.500685871056242 0.13855421686747 0 1
"2188" "13" "52" 1 1 "1" NA 0 1 "TestProcAB" 0 0 0 "2" NA 0.500685871056242 0.500685871056242 0.13855421686747 0 1
"2189" "13" "53" 1 1 "1" NA 0 1 "TestProcAB" 0 0 0 "2" NA 0.500685871056242 0.500685871056242 0.13855421686747 1 1
"2190" "13" "54" 1 1 "0" NA 0 1 "TestProcAB" 0 0 0 "1" NA 0.500685871056242 0.500685871056242 0.13855421686747 0 1
"2191" "13" "55" 1 1 "8" NA 0 1 "TestProcAB" 0 0 0 "2" NA 0.500685871056242 0.500685871056242 0.13855421686747 1 1
"2192" "13" "56" 1 1 "8" NA 0 1 "TestProcAB" 0 0 0 "2" NA 0.500685871056242 0.500685871056242 0.13855421686747 0 1
"2193" "13" "57" 1 1 "0" NA 0 1 "TestProcAB" 0 0 0 "1" NA 0.500685871056242 0.500685871056242 0.13855421686747 0 1
"2194" "13" "58" 1 1 "1" NA 0 1 "TestProcAB" 0 0 0 "2" NA 0.500685871056242 0.500685871056242 0.13855421686747 1 1
"2195" "13" "59" 1 1 "8" NA 0 1 "TestProcAB" 0 0 0 "2" NA 0.500685871056242 0.500685871056242 0.13855421686747 0 1
"2196" "13" "60" 1 1 "3" NA 0 1 "TestProcAB" 0 0 0 "2" NA 0.500685871056242 0.500685871056242 0.13855421686747 0 1
"2197" "13" "61" 1 1 "1" NA 0 1 "TestProcAB" 0 0 0 "2" NA 0.500685871056242 0.500685871056242 0.13855421686747 1 1
"2198" "13" "62" 1 1 "3" NA 0 1 "TestProcAB" 0 0 0 "2" NA 0.500685871056242 0.500685871056242 0.13855421686747 0 1
"2199" "13" "63" 1 1 "0" NA 0 1 "TestProcAB" 0 0 0 "1" NA 0.500685871056242 0.500685871056242 0.13855421686747 0 1
"2200" "13" "64" 1 1 "8" NA 0 1 "TestProcAB" 0 0 0 "2" NA 0.500685871056242 0.500685871056242 0.13855421686747 0 1
"2201" "13" "65" 0 1 "1" NA 0 0 "TestProcAB" 0 0 1 "2" NA 0.500685871056242 0.500685871056242 0.13855421686747 0 1
"2202" "13" "66" 1 0 "3" NA 0 0 "TestProcAB" 0 0 0 "2" NA 0.500685871056242 0.500685871056242 0.13855421686747 1 1
"2203" "13" "67" 1 1 "3" NA 0 1 "TestProcAB" 0 0 0 "2" NA 0.500685871056242 0.500685871056242 0.13855421686747 0 1
"2204" "13" "68" 1 1 "1" NA 0 1 "TestProcAB" 0 0 0 "2" NA 0.500685871056242 0.500685871056242 0.13855421686747 0 1
"2205" "13" "69" 1 1 "8" NA 0 1 "TestProcAB" 0 0 0 "2" NA 0.500685871056242 0.500685871056242 0.13855421686747 0 1
"2206" "13" "70" 1 0 "0" NA 0 0 "TestProcAB" 0 0 0 "1" NA 0.500685871056242 0.500685871056242 0.13855421686747 1 1
"2207" "13" "71" 1 0 "1" NA 0 0 "TestProcAB" 0 0 0 "2" NA 0.500685871056242 0.500685871056242 0.13855421686747 0 1
"2208" "13" "72" 1 1 "8" NA 0 1 "TestProcAB" 0 0 0 "2" NA 0.500685871056242 0.500685871056242 0.13855421686747 1 1
"2209" "13" "73" 1 0 "3" NA 1 0 "TestProcAB" 0 1 0 "2" NA 0.500685871056242 0.500685871056242 0.13855421686747 1 1
"2210" "13" "74" 1 1 "8" NA 0 1 "TestProcAB" 0 0 0 "2" NA 0.500685871056242 0.500685871056242 0.13855421686747 1 1
"2211" "13" "75" 1 1 "1" NA 0 1 "TestProcAB" 0 0 0 "2" NA 0.500685871056242 0.500685871056242 0.13855421686747 0 1
"2212" "13" "76" 1 0 "3" NA 0 0 "TestProcAB" 0 0 0 "2" NA 0.500685871056242 0.500685871056242 0.13855421686747 0 1
"2213" "13" "77" 1 1 "8" NA 0 1 "TestProcAB" 0 0 0 "2" NA 0.500685871056242 0.500685871056242 0.13855421686747 1 1
"2214" "13" "78" 1 1 "3" NA 0 1 "TestProcAB" 0 0 0 "2" NA 0.500685871056242 0.500685871056242 0.13855421686747 1 1
"2215" "13" "79" 1 1 "0" NA 0 1 "TestProcAB" 0 0 0 "1" NA 0.500685871056242 0.500685871056242 0.13855421686747 0 1
"2216" "13" "80" 1 1 "1" NA 0 1 "TestProcAB" 0 0 0 "2" NA 0.500685871056242 0.500685871056242 0.13855421686747 1 1
"2217" "13" "81" 1 0 "3" NA 0 0 "TestProcAB" 0 0 0 "2" NA 0.500685871056242 0.500685871056242 0.13855421686747 0 1
"2218" "13" "82" 1 1 "8" NA 0 1 "TestProcAB" 0 0 0 "2" NA 0.500685871056242 0.500685871056242 0.13855421686747 0 1
"2219" "13" "83" 0 1 "1" NA 0 0 "TestProcAB" 0 0 1 "2" NA 0.500685871056242 0.500685871056242 0.13855421686747 0 1
"2220" "13" "84" 1 0 "8" NA 0 0 "TestProcAB" 0 0 0 "2" NA 0.500685871056242 0.500685871056242 0.13855421686747 0 1
"2221" "13" "85" 1 1 "3" NA 0 1 "TestProcAB" 0 0 0 "2" NA 0.500685871056242 0.500685871056242 0.13855421686747 0 1
"2222" "13" "86" 1 1 "8" NA 0 1 "TestProcAB" 0 0 0 "2" NA 0.500685871056242 0.500685871056242 0.13855421686747 0 1
"2223" "13" "87" 1 0 "3" NA 0 0 "TestProcAB" 0 0 0 "2" NA 0.500685871056242 0.500685871056242 0.13855421686747 1 1
"2224" "13" "88" 1 1 "0" NA 0 1 "TestProcAB" 0 0 0 "1" NA 0.500685871056242 0.500685871056242 0.13855421686747 0 1
"2225" "13" "89" 1 1 "1" NA 0 1 "TestProcAB" 0 0 0 "2" NA 0.500685871056242 0.500685871056242 0.13855421686747 0 1
"2226" "13" "90" 1 1 "1" NA 0 1 "TestProcAB" 0 0 0 "2" NA 0.500685871056242 0.500685871056242 0.13855421686747 1 1
"2227" "13" "91" 1 1 "0" NA 0 1 "TestProcAB" 0 0 0 "1" NA 0.500685871056242 0.500685871056242 0.13855421686747 0 1
"2228" "13" "92" 1 1 "8" NA 0 1 "TestProcAB" 0 0 0 "2" NA 0.500685871056242 0.500685871056242 0.13855421686747 0 1
"2229" "13" "93" 1 0 "3" NA 0 0 "TestProcAB" 0 0 0 "2" NA 0.500685871056242 0.500685871056242 0.13855421686747 0 1
"2230" "13" "94" 1 1 "8" NA 0 1 "TestProcAB" 0 0 0 "2" NA 0.500685871056242 0.500685871056242 0.13855421686747 1 1
"2231" "13" "95" 1 1 "3" NA 0 1 "TestProcAB" 0 0 0 "2" NA 0.500685871056242 0.500685871056242 0.13855421686747 0 1
"2232" "13" "96" 1 1 "1" NA 0 1 "TestProcAB" 0 0 0 "2" NA 0.500685871056242 0.500685871056242 0.13855421686747 0 1
"2233" "13" "97" 1 1 "1" NA 0 1 "TestProcAB" 0 0 0 "2" NA 0.500685871056242 0.500685871056242 0.13855421686747 1 1
"2234" "13" "98" 1 1 "1" NA 0 1 "TestProcAB" 0 0 0 "2" NA 0.500685871056242 0.500685871056242 0.13855421686747 0 1
"2235" "13" "99" 1 1 "1" NA 0 1 "TestProcAB" 0 0 0 "2" NA 0.500685871056242 0.500685871056242 0.13855421686747 0 1
"2236" "13" "100" 1 1 "0" NA 0 1 "TestProcAB" 0 0 0 "1" NA 0.500685871056242 0.500685871056242 0.13855421686747 1 1
"2237" "13" "101" 1 1 "3" NA 0 1 "TestProcAB" 0 0 0 "2" NA 0.500685871056242 0.500685871056242 0.13855421686747 0 1
"2238" "13" "102" 1 1 "8" NA 0 1 "TestProcAB" 0 0 0 "2" NA 0.500685871056242 0.500685871056242 0.13855421686747 0 1
"2239" "13" "103" 1 0 "3" NA 0 0 "TestProcAB" 0 0 0 "2" NA 0.500685871056242 0.500685871056242 0.13855421686747 0 1
"2240" "13" "104" 1 1 "8" NA 0 1 "TestProcAB" 0 0 0 "2" NA 0.500685871056242 0.500685871056242 0.13855421686747 0 1
"2241" "13" "105" 1 1 "0" NA 0 1 "TestProcAB" 0 0 0 "1" NA 0.500685871056242 0.500685871056242 0.13855421686747 1 1
"2242" "13" "106" 1 1 "1" NA 0 1 "TestProcAB" 0 0 0 "2" NA 0.500685871056242 0.500685871056242 0.13855421686747 1 1
"2243" "13" "107" 1 1 "8" NA 0 1 "TestProcAB" 0 0 0 "2" NA 0.500685871056242 0.500685871056242 0.13855421686747 0 1
"2244" "13" "108" 1 1 "1" NA 0 1 "TestProcAB" 0 0 0 "2" NA 0.500685871056242 0.500685871056242 0.13855421686747 1 1
"2245" "13" "109" 1 1 "8" NA 0 1 "TestProcAB" 0 0 0 "2" NA 0.500685871056242 0.500685871056242 0.13855421686747 0 1
"2246" "13" "110" 1 1 "3" NA 0 1 "TestProcAB" 0 0 0 "2" NA 0.500685871056242 0.500685871056242 0.13855421686747 1 1
"2247" "13" "111" 1 1 "3" NA 0 1 "TestProcAB" 0 0 0 "2" NA 0.500685871056242 0.500685871056242 0.13855421686747 1 1
"2248" "13" "112" 1 1 "8" NA 0 1 "TestProcAB" 0 0 0 "2" NA 0.500685871056242 0.500685871056242 0.13855421686747 0 1
"2249" "13" "113" 1 1 "8" NA 0 1 "TestProcAB" 0 0 0 "2" NA 0.500685871056242 0.500685871056242 0.13855421686747 0 1
"2250" "13" "114" 1 1 "0" NA 0 1 "TestProcAB" 0 0 0 "1" NA 0.500685871056242 0.500685871056242 0.13855421686747 0 1
"2251" "13" "115" 0 1 "3" NA 0 0 "TestProcAB" 0 0 1 "2" NA 0.500685871056242 0.500685871056242 0.13855421686747 0 1
"2252" "13" "116" 0 1 "1" NA 0 1 "TestProcAB" 0 0 0 "2" NA 0.500685871056242 0.500685871056242 0.13855421686747 1 1
"2253" "13" "117" 1 0 "3" NA 0 0 "TestProcAB" 0 0 0 "2" NA 0.500685871056242 0.500685871056242 0.13855421686747 1 1
"2254" "13" "118" 1 1 "1" NA 0 1 "TestProcAB" 0 0 0 "2" NA 0.500685871056242 0.500685871056242 0.13855421686747 0 1
"2255" "13" "119" 1 1 "1" NA 0 1 "TestProcAB" 0 0 0 "2" NA 0.500685871056242 0.500685871056242 0.13855421686747 0 1
"2256" "13" "120" 1 1 "3" NA 0 1 "TestProcAB" 0 0 0 "2" NA 0.500685871056242 0.500685871056242 0.13855421686747 0 1
"2257" "13" "121" 1 1 "3" NA 0 1 "TestProcAB" 0 0 0 "2" NA 0.500685871056242 0.500685871056242 0.13855421686747 0 1
"2258" "13" "122" 1 1 "0" NA 0 1 "TestProcAB" 0 0 0 "1" NA 0.500685871056242 0.500685871056242 0.13855421686747 0 1
"2259" "13" "123" 1 1 "8" NA 0 1 "TestProcAB" 0 0 0 "2" NA 0.500685871056242 0.500685871056242 0.13855421686747 0 1
"2260" "13" "124" 1 1 "8" NA 0 1 "TestProcAB" 0 0 0 "2" NA 0.500685871056242 0.500685871056242 0.13855421686747 0 1
"2261" "13" "125" 1 1 "1" NA 0 1 "TestProcAB" 0 0 0 "2" NA 0.500685871056242 0.500685871056242 0.13855421686747 0 1
"2262" "13" "126" 1 0 "1" NA 0 0 "TestProcAB" 0 0 0 "2" NA 0.500685871056242 0.500685871056242 0.13855421686747 1 1
"2263" "13" "127" 1 1 "0" NA 0 1 "TestProcAB" 0 0 0 "1" NA 0.500685871056242 0.500685871056242 0.13855421686747 1 1
"2264" "13" "128" 1 1 "3" NA 0 1 "TestProcAB" 0 0 0 "2" NA 0.500685871056242 0.500685871056242 0.13855421686747 1 1
"2265" "13" "129" 1 1 "3" NA 0 1 "TestProcAB" 0 0 0 "2" NA 0.500685871056242 0.500685871056242 0.13855421686747 1 1
"2266" "13" "130" 1 1 "1" NA 0 1 "TestProcAB" 0 0 0 "2" NA 0.500685871056242 0.500685871056242 0.13855421686747 0 1
"2267" "13" "131" 1 1 "8" NA 0 1 "TestProcAB" 0 0 0 "2" NA 0.500685871056242 0.500685871056242 0.13855421686747 0 1
"2268" "13" "132" 1 1 "8" NA 0 1 "TestProcAB" 0 0 0 "2" NA 0.500685871056242 0.500685871056242 0.13855421686747 1 1
"2269" "13" "133" 1 1 "1" NA 0 1 "TestProcAB" 0 0 0 "2" NA 0.500685871056242 0.500685871056242 0.13855421686747 0 1
"2270" "13" "134" 1 0 "3" NA 0 0 "TestProcAB" 0 0 0 "2" NA 0.500685871056242 0.500685871056242 0.13855421686747 1 1
"2271" "13" "135" 1 1 "0" NA 0 1 "TestProcAB" 0 0 0 "1" NA 0.500685871056242 0.500685871056242 0.13855421686747 0 1
"2272" "13" "136" 1 1 "8" NA 0 1 "TestProcAB" 0 0 0 "2" NA 0.500685871056242 0.500685871056242 0.13855421686747 1 1
"2273" "13" "137" 1 1 "8" NA 0 1 "TestProcAB" 0 0 0 "2" NA 0.500685871056242 0.500685871056242 0.13855421686747 0 1
"2274" "13" "138" 1 0 "3" NA 0 0 "TestProcAB" 0 0 0 "2" NA 0.500685871056242 0.500685871056242 0.13855421686747 1 1
"2275" "13" "139" 1 1 "1" NA 0 1 "TestProcAB" 0 0 0 "2" NA 0.500685871056242 0.500685871056242 0.13855421686747 1 1
"2276" "13" "140" 1 1 "1" NA 1 0 "TestProcAB" 1 0 0 "2" NA 0.500685871056242 0.500685871056242 0.13855421686747 0 1
"2277" "13" "141" 1 1 "3" NA 0 1 "TestProcAB" 0 0 0 "2" NA 0.500685871056242 0.500685871056242 0.13855421686747 0 1
"2278" "13" "142" 1 1 "0" NA 0 1 "TestProcAB" 0 0 0 "1" NA 0.500685871056242 0.500685871056242 0.13855421686747 0 1
"2279" "13" "143" 1 1 "8" NA 0 1 "TestProcAB" 0 0 0 "2" NA 0.500685871056242 0.500685871056242 0.13855421686747 1 1
"2280" "13" "144" 1 1 "3" NA 0 1 "TestProcAB" 0 0 0 "2" NA 0.500685871056242 0.500685871056242 0.13855421686747 0 1
"2281" "13" "145" 0 1 "1" NA 0 1 "TestProcAB" 0 0 0 "2" NA 0.500685871056242 0.500685871056242 0.13855421686747 0 1
"2282" "13" "146" 1 1 "8" NA 0 1 "TestProcAB" 0 0 0 "2" NA 0.500685871056242 0.500685871056242 0.13855421686747 1 1
"2283" "13" "147" 1 1 "8" NA 0 1 "TestProcAB" 0 0 0 "2" NA 0.500685871056242 0.500685871056242 0.13855421686747 0 1
"2284" "13" "148" 1 1 "1" NA 0 1 "TestProcAB" 0 0 0 "2" NA 0.500685871056242 0.500685871056242 0.13855421686747 1 1
"2285" "13" "149" 1 1 "8" NA 0 1 "TestProcAB" 0 0 0 "2" NA 0.500685871056242 0.500685871056242 0.13855421686747 0 1
"2286" "13" "150" 1 1 "1" NA 0 1 "TestProcAB" 0 0 0 "2" NA 0.500685871056242 0.500685871056242 0.13855421686747 0 1
"2287" "13" "151" 1 1 "3" NA 0 1 "TestProcAB" 0 0 0 "2" NA 0.500685871056242 0.500685871056242 0.13855421686747 0 1
"2288" "13" "152" 1 0 "3" NA 0 0 "TestProcAB" 0 0 0 "2" NA 0.500685871056242 0.500685871056242 0.13855421686747 1 1
"2289" "13" "153" 1 1 "0" NA 0 1 "TestProcAB" 0 0 0 "1" NA 0.500685871056242 0.500685871056242 0.13855421686747 0 1
"2290" "13" "154" 1 0 "3" NA 0 0 "TestProcAB" 0 0 0 "2" NA 0.500685871056242 0.500685871056242 0.13855421686747 0 1
"2291" "13" "155" 1 1 "8" NA 0 1 "TestProcAB" 0 0 0 "2" NA 0.500685871056242 0.500685871056242 0.13855421686747 1 1
"2292" "13" "156" 0 1 "1" NA 0 0 "TestProcAB" 0 0 1 "2" NA 0.500685871056242 0.500685871056242 0.13855421686747 0 1
"2293" "13" "157" 1 1 "1" NA 0 1 "TestProcAB" 0 0 0 "2" NA 0.500685871056242 0.500685871056242 0.13855421686747 0 1
"2294" "13" "158" 1 1 "8" NA 0 1 "TestProcAB" 0 0 0 "2" NA 0.500685871056242 0.500685871056242 0.13855421686747 0 1
"2295" "13" "159" 1 0 "3" NA 0 0 "TestProcAB" 0 0 0 "2" NA 0.500685871056242 0.500685871056242 0.13855421686747 0 1
"2296" "13" "160" 1 1 "0" NA 0 1 "TestProcAB" 0 0 0 "1" NA 0.500685871056242 0.500685871056242 0.13855421686747 0 1
"2297" "13" "161" 1 1 "3" NA 0 1 "TestProcAB" 0 0 0 "2" NA 0.500685871056242 0.500685871056242 0.13855421686747 0 1
"2298" "13" "162" 1 1 "8" NA 0 1 "TestProcAB" 0 0 0 "2" NA 0.500685871056242 0.500685871056242 0.13855421686747 0 1
"2299" "13" "163" 1 1 "0" NA 0 1 "TestProcAB" 0 0 0 "1" NA 0.500685871056242 0.500685871056242 0.13855421686747 0 1
"2300" "13" "164" 1 1 "1" NA 0 1 "TestProcAB" 0 0 0 "2" NA 0.500685871056242 0.500685871056242 0.13855421686747 0 1
"2301" "13" "165" 1 0 "3" NA 0 0 "TestProcAB" 0 0 0 "2" NA 0.500685871056242 0.500685871056242 0.13855421686747 0 1
"2302" "13" "166" 1 1 "8" NA 0 1 "TestProcAB" 0 0 0 "2" NA 0.500685871056242 0.500685871056242 0.13855421686747 1 1
"2303" "13" "167" 1 1 "1" NA 0 1 "TestProcAB" 0 0 0 "2" NA 0.500685871056242 0.500685871056242 0.13855421686747 0 1
"2304" "13" "168" 1 0 "8" NA 0 0 "TestProcAB" 0 0 0 "2" NA 0.500685871056242 0.500685871056242 0.13855421686747 1 1
"2305" "13" "169" 1 0 "3" NA 0 0 "TestProcAB" 0 0 0 "2" NA 0.500685871056242 0.500685871056242 0.13855421686747 0 1
"2306" "13" "170" 1 1 "1" NA 0 1 "TestProcAB" 0 0 0 "2" NA 0.500685871056242 0.500685871056242 0.13855421686747 1 1
"2307" "13" "171" 1 1 "0" NA 0 1 "TestProcAB" 0 0 0 "1" NA 0.500685871056242 0.500685871056242 0.13855421686747 0 1
"2308" "13" "172" 1 1 "3" NA 0 1 "TestProcAB" 0 0 0 "2" NA 0.500685871056242 0.500685871056242 0.13855421686747 0 1
"2309" "13" "173" 1 1 "1" NA 0 1 "TestProcAB" 0 0 0 "2" NA 0.500685871056242 0.500685871056242 0.13855421686747 1 1
"2310" "13" "174" 1 1 "8" NA 0 1 "TestProcAB" 0 0 0 "2" NA 0.500685871056242 0.500685871056242 0.13855421686747 1 1
"2311" "13" "175" 1 1 "3" NA 0 1 "TestProcAB" 0 0 0 "2" NA 0.500685871056242 0.500685871056242 0.13855421686747 0 1
"2312" "13" "176" 1 0 "1" NA 0 0 "TestProcAB" 0 0 0 "2" NA 0.500685871056242 0.500685871056242 0.13855421686747 0 1
"2313" "13" "177" 1 0 "3" NA 0 0 "TestProcAB" 0 0 0 "2" NA 0.500685871056242 0.500685871056242 0.13855421686747 0 1
"2314" "13" "178" 1 1 "8" NA 0 1 "TestProcAB" 0 0 0 "2" NA 0.500685871056242 0.500685871056242 0.13855421686747 0 1
"2315" "13" "179" 1 1 "0" NA 0 1 "TestProcAB" 0 0 0 "1" NA 0.500685871056242 0.500685871056242 0.13855421686747 1 1
"2316" "13" "180" 1 1 "1" NA 0 1 "TestProcAB" 0 0 0 "2" NA 0.500685871056242 0.500685871056242 0.13855421686747 0 1
"2317" "13" "181" 1 1 "8" NA 0 1 "TestProcAB" 0 0 0 "2" NA 0.500685871056242 0.500685871056242 0.13855421686747 0 1
"2318" "13" "182" 1 1 "8" NA 0 1 "TestProcAB" 0 0 0 "2" NA 0.500685871056242 0.500685871056242 0.13855421686747 0 1
"2319" "13" "183" 1 1 "0" NA 0 1 "TestProcAB" 0 0 0 "1" NA 0.500685871056242 0.500685871056242 0.13855421686747 0 1
"2320" "13" "184" 1 1 "3" NA 0 1 "TestProcAB" 0 0 0 "2" NA 0.500685871056242 0.500685871056242 0.13855421686747 0 1
"2321" "13" "185" 1 1 "1" NA 0 1 "TestProcAB" 0 0 0 "2" NA 0.500685871056242 0.500685871056242 0.13855421686747 0 1
"2322" "13" "186" 1 0 "3" NA 0 0 "TestProcAB" 0 0 0 "2" NA 0.500685871056242 0.500685871056242 0.13855421686747 0 1
"2323" "13" "187" 1 1 "1" NA 0 1 "TestProcAB" 0 0 0 "2" NA 0.500685871056242 0.500685871056242 0.13855421686747 1 1
"2324" "13" "188" 1 1 "8" NA 0 1 "TestProcAB" 0 0 0 "2" NA 0.500685871056242 0.500685871056242 0.13855421686747 0 1
"2325" "13" "189" 1 1 "1" NA 0 1 "TestProcAB" 0 0 0 "2" NA 0.500685871056242 0.500685871056242 0.13855421686747 0 1
"2326" "13" "190" 1 1 "3" NA 0 1 "TestProcAB" 0 0 0 "2" NA 0.500685871056242 0.500685871056242 0.13855421686747 0 1
"2327" "13" "191" 1 1 "0" NA 0 1 "TestProcAB" 0 0 0 "1" NA 0.500685871056242 0.500685871056242 0.13855421686747 0 1
"2328" "13" "192" 1 1 "1" NA 0 1 "TestProcAB" 0 0 0 "2" NA 0.500685871056242 0.500685871056242 0.13855421686747 0 1
"2329" "13" "193" 1 1 "8" NA 0 1 "TestProcAB" 0 0 0 "2" NA 0.500685871056242 0.500685871056242 0.13855421686747 1 1
"2330" "13" "194" 1 0 "3" NA 0 0 "TestProcAB" 0 0 0 "2" NA 0.500685871056242 0.500685871056242 0.13855421686747 0 1
"2331" "13" "195" 1 1 "8" NA 0 1 "TestProcAB" 0 0 0 "2" NA 0.500685871056242 0.500685871056242 0.13855421686747 1 1
"2332" "13" "196" 1 1 "0" NA 0 1 "TestProcAB" 0 0 0 "1" NA 0.500685871056242 0.500685871056242 0.13855421686747 0 1
"2333" "13" "197" 1 1 "3" NA 0 1 "TestProcAB" 0 0 0 "2" NA 0.500685871056242 0.500685871056242 0.13855421686747 0 1
"2334" "13" "198" 1 1 "1" NA 0 1 "TestProcAB" 0 0 0 "2" NA 0.500685871056242 0.500685871056242 0.13855421686747 0 1
"2335" "13" "199" 1 1 "8" NA 0 1 "TestProcAB" 0 0 0 "2" NA 0.500685871056242 0.500685871056242 0.13855421686747 0 1
"2336" "13" "200" 1 1 "1" NA 0 1 "TestProcAB" 0 0 0 "2" NA 0.500685871056242 0.500685871056242 0.13855421686747 0 1
"2337" "13" "201" 1 1 "3" NA 0 1 "TestProcAB" 0 0 0 "2" NA 0.500685871056242 0.500685871056242 0.13855421686747 0 1
"2338" "13" "202" 1 1 "8" NA 0 1 "TestProcAB" 0 0 0 "2" NA 0.500685871056242 0.500685871056242 0.13855421686747 0 1
"2339" "13" "203" 1 1 "1" NA 0 1 "TestProcAB" 0 0 0 "2" NA 0.500685871056242 0.500685871056242 0.13855421686747 0 1
"2340" "13" "204" 1 0 "3" NA 0 0 "TestProcAB" 0 0 0 "2" NA 0.500685871056242 0.500685871056242 0.13855421686747 0 1
"2341" "13" "205" 1 1 "8" NA 0 1 "TestProcAB" 0 0 0 "2" NA 0.500685871056242 0.500685871056242 0.13855421686747 0 1
"2342" "13" "206" 1 1 "0" NA 0 1 "TestProcAB" 0 0 0 "1" NA 0.500685871056242 0.500685871056242 0.13855421686747 0 1
"2343" "13" "207" 1 1 "8" NA 0 1 "TestProcAB" 0 0 0 "2" NA 0.500685871056242 0.500685871056242 0.13855421686747 1 1
"2344" "13" "208" 1 0 "3" NA 0 0 "TestProcAB" 0 0 0 "2" NA 0.500685871056242 0.500685871056242 0.13855421686747 1 1
"2345" "13" "209" 1 1 "1" NA 0 1 "TestProcAB" 0 0 0 "2" NA 0.500685871056242 0.500685871056242 0.13855421686747 0 1
"2346" "13" "210" 1 0 "3" NA 0 0 "TestProcAB" 0 0 0 "2" NA 0.500685871056242 0.500685871056242 0.13855421686747 0 1
"2347" "13" "211" 1 0 "1" NA 0 0 "TestProcAB" 0 0 0 "2" NA 0.500685871056242 0.500685871056242 0.13855421686747 1 1
"2348" "13" "212" 1 1 "0" NA 0 1 "TestProcAB" 0 0 0 "1" NA 0.500685871056242 0.500685871056242 0.13855421686747 0 1
"2349" "13" "213" 1 1 "8" NA 0 1 "TestProcAB" 0 0 0 "2" NA 0.500685871056242 0.500685871056242 0.13855421686747 0 1
"2350" "13" "214" 1 1 "1" NA 0 1 "TestProcAB" 0 0 0 "2" NA 0.500685871056242 0.500685871056242 0.13855421686747 1 1
"2351" "13" "215" 1 0 "3" NA 0 0 "TestProcAB" 0 0 0 "2" NA 0.500685871056242 0.500685871056242 0.13855421686747 0 1
"2352" "13" "216" 1 1 "8" NA 0 1 "TestProcAB" 0 0 0 "2" NA 0.500685871056242 0.500685871056242 0.13855421686747 0 1
"2353" "14" "21" 1 1 "1" NA 0 1 "TestProcAB" 0 0 0 "2" NA 0.971260997067449 0.972358722358722 0.424151490066225 0 1
"2354" "14" "22" 1 1 "8" NA 0 1 "TestProcAB" 0 0 0 "2" NA 0.971260997067449 0.972358722358722 0.424151490066225 1 1
"2355" "14" "23" 1 1 "0" NA 0 1 "TestProcAB" 0 0 0 "1" NA 0.971260997067449 0.972358722358722 0.424151490066225 0 1
"2356" "14" "24" 0 0 "8" NA 0 0 "TestProcAB" 0 0 0 "2" NA 0.971260997067449 0.972358722358722 0.424151490066225 0 1
"2357" "14" "25" 0 1 "1" NA 0 0 "TestProcAB" 0 0 1 "2" NA 0.971260997067449 0.972358722358722 0.424151490066225 0 1
"2358" "14" "26" 1 0 "3" NA 0 0 "TestProcAB" 0 0 0 "2" NA 0.971260997067449 0.972358722358722 0.424151490066225 0 1
"2359" "14" "27" 0 0 "3" NA 0 0 "TestProcAB" 0 0 0 "2" NA 0.971260997067449 0.972358722358722 0.424151490066225 0 1
"2360" "14" "28" 1 0 "8" NA 0 0 "TestProcAB" 0 0 0 "2" NA 0.971260997067449 0.972358722358722 0.424151490066225 0 1
"2361" "14" "29" 1 0 "3" NA 0 0 "TestProcAB" 0 0 0 "2" NA 0.971260997067449 0.972358722358722 0.424151490066225 1 1
"2362" "14" "30" 0 1 "1" NA 0 0 "TestProcAB" 0 0 1 "2" NA 0.971260997067449 0.972358722358722 0.424151490066225 0 1
"2363" "14" "31" 1 1 "8" NA 0 1 "TestProcAB" 0 0 0 "2" NA 0.971260997067449 0.972358722358722 0.424151490066225 0 1
"2364" "14" "32" 1 1 "0" NA 0 1 "TestProcAB" 0 0 0 "1" NA 0.971260997067449 0.972358722358722 0.424151490066225 0 1
"2365" "14" "33" 1 0 "1" NA 0 0 "TestProcAB" 0 0 0 "2" NA 0.971260997067449 0.972358722358722 0.424151490066225 1 1
"2366" "14" "34" 1 0 "3" NA 0 0 "TestProcAB" 0 0 0 "2" NA 0.971260997067449 0.972358722358722 0.424151490066225 1 1
"2367" "14" "35" 0 0 "3" NA 0 0 "TestProcAB" 0 0 0 "2" NA 0.971260997067449 0.972358722358722 0.424151490066225 1 1
"2368" "14" "36" 1 1 "1" NA 0 1 "TestProcAB" 0 0 0 "2" NA 0.971260997067449 0.972358722358722 0.424151490066225 1 1
"2369" "14" "37" 1 1 "0" NA 0 1 "TestProcAB" 0 0 0 "1" NA 0.971260997067449 0.972358722358722 0.424151490066225 1 1
"2370" "14" "38" 0 1 "8" NA 0 1 "TestProcAB" 0 0 0 "2" NA 0.971260997067449 0.972358722358722 0.424151490066225 0 1
"2371" "14" "39" 0 1 "3" NA 0 0 "TestProcAB" 0 0 1 "2" NA 0.971260997067449 0.972358722358722 0.424151490066225 0 1
"2372" "14" "40" 0 0 "1" NA 0 0 "TestProcAB" 0 0 0 "2" NA 0.971260997067449 0.972358722358722 0.424151490066225 0 1
"2373" "14" "41" 1 0 "8" NA 0 0 "TestProcAB" 0 0 0 "2" NA 0.971260997067449 0.972358722358722 0.424151490066225 1 1
"2374" "14" "42" 0 0 "3" NA 0 0 "TestProcAB" 0 0 0 "2" NA 0.971260997067449 0.972358722358722 0.424151490066225 1 1
"2375" "14" "43" 1 1 "0" NA 0 1 "TestProcAB" 0 0 0 "1" NA 0.971260997067449 0.972358722358722 0.424151490066225 0 1
"2376" "14" "44" 1 1 "1" NA 0 1 "TestProcAB" 0 0 0 "2" NA 0.971260997067449 0.972358722358722 0.424151490066225 0 1
"2377" "14" "45" 1 1 "8" NA 0 1 "TestProcAB" 0 0 0 "2" NA 0.971260997067449 0.972358722358722 0.424151490066225 0 1
"2378" "14" "46" 0 0 "3" NA 0 0 "TestProcAB" 0 0 0 "2" NA 0.971260997067449 0.972358722358722 0.424151490066225 0 1
"2379" "14" "47" 0 1 "1" NA 0 0 "TestProcAB" 0 0 1 "2" NA 0.971260997067449 0.972358722358722 0.424151490066225 0 1
"2380" "14" "48" 1 1 "8" NA 0 1 "TestProcAB" 0 0 0 "2" NA 0.971260997067449 0.972358722358722 0.424151490066225 0 1
"2381" "14" "49" 0 0 "1" NA 0 0 "TestProcAB" 0 0 0 "2" NA 0.971260997067449 0.972358722358722 0.424151490066225 1 1
"2382" "14" "50" 1 1 "0" NA 0 1 "TestProcAB" 0 0 0 "1" NA 0.971260997067449 0.972358722358722 0.424151490066225 0 1
"2383" "14" "51" 1 0 "3" NA 0 0 "TestProcAB" 0 0 0 "2" NA 0.971260997067449 0.972358722358722 0.424151490066225 0 1
"2384" "14" "52" 1 1 "1" NA 0 1 "TestProcAB" 0 0 0 "2" NA 0.971260997067449 0.972358722358722 0.424151490066225 0 1
"2385" "14" "53" 0 1 "8" NA 0 1 "TestProcAB" 0 0 0 "2" NA 0.971260997067449 0.972358722358722 0.424151490066225 1 1
"2386" "14" "54" 1 1 "8" NA 0 1 "TestProcAB" 0 0 0 "2" NA 0.971260997067449 0.972358722358722 0.424151490066225 0 1
"2387" "14" "55" 1 0 "3" NA 0 0 "TestProcAB" 0 0 0 "2" NA 0.971260997067449 0.972358722358722 0.424151490066225 1 1
"2388" "14" "56" 0 1 "1" NA 0 1 "TestProcAB" 0 0 0 "2" NA 0.971260997067449 0.972358722358722 0.424151490066225 0 1
"2389" "14" "57" 1 1 "1" NA 0 1 "TestProcAB" 0 0 0 "2" NA 0.971260997067449 0.972358722358722 0.424151490066225 0 1
"2390" "14" "58" 0 1 "8" NA 0 1 "TestProcAB" 0 0 0 "2" NA 0.971260997067449 0.972358722358722 0.424151490066225 1 1
"2391" "14" "59" 1 1 "8" NA 0 1 "TestProcAB" 0 0 0 "2" NA 0.971260997067449 0.972358722358722 0.424151490066225 0 1
"2392" "14" "60" 1 0 "3" NA 1 0 "TestProcAB" 0 1 0 "2" NA 0.971260997067449 0.972358722358722 0.424151490066225 0 1
"2393" "14" "61" 1 0 "3" NA 1 0 "TestProcAB" 0 1 0 "2" NA 0.971260997067449 0.972358722358722 0.424151490066225 1 1
"2394" "14" "62" 1 1 "0" NA 0 1 "TestProcAB" 0 0 0 "1" NA 0.971260997067449 0.972358722358722 0.424151490066225 0 1
"2395" "14" "63" 1 1 "1" NA 0 1 "TestProcAB" 0 0 0 "2" NA 0.971260997067449 0.972358722358722 0.424151490066225 0 1
"2396" "14" "64" 1 1 "1" NA 1 0 "TestProcAB" 1 0 0 "2" NA 0.971260997067449 0.972358722358722 0.424151490066225 0 1
"2397" "14" "65" 1 0 "3" NA 0 0 "TestProcAB" 0 0 0 "2" NA 0.971260997067449 0.972358722358722 0.424151490066225 0 1
"2398" "14" "66" 0 1 "0" NA 0 0 "TestProcAB" 0 0 0 "1" NA 0.971260997067449 0.972358722358722 0.424151490066225 1 1
"2399" "14" "67" 0 1 "8" NA 0 1 "TestProcAB" 0 0 0 "2" NA 0.971260997067449 0.972358722358722 0.424151490066225 0 1
"2400" "14" "68" 1 0 "3" NA 1 0 "TestProcAB" 0 1 0 "2" NA 0.971260997067449 0.972358722358722 0.424151490066225 0 1
"2401" "14" "69" 1 0 "8" NA 0 0 "TestProcAB" 0 0 0 "2" NA 0.971260997067449 0.972358722358722 0.424151490066225 0 1
"2402" "14" "70" 1 1 "8" NA 0 1 "TestProcAB" 0 0 0 "2" NA 0.971260997067449 0.972358722358722 0.424151490066225 1 1
"2403" "14" "71" 1 0 "3" NA 0 0 "TestProcAB" 0 0 0 "2" NA 0.971260997067449 0.972358722358722 0.424151490066225 0 1
"2404" "14" "72" 0 0 "3" NA 0 0 "TestProcAB" 0 0 0 "2" NA 0.971260997067449 0.972358722358722 0.424151490066225 1 1
"2405" "14" "73" 1 1 "8" NA 0 1 "TestProcAB" 0 0 0 "2" NA 0.971260997067449 0.972358722358722 0.424151490066225 1 1
"2406" "14" "74" 1 1 "1" NA 0 1 "TestProcAB" 0 0 0 "2" NA 0.971260997067449 0.972358722358722 0.424151490066225 1 1
"2407" "14" "75" 1 1 "1" NA 0 1 "TestProcAB" 0 0 0 "2" NA 0.971260997067449 0.972358722358722 0.424151490066225 0 1
"2408" "14" "76" 1 1 "0" NA 0 1 "TestProcAB" 0 0 0 "1" NA 0.971260997067449 0.972358722358722 0.424151490066225 0 1
"2409" "14" "77" 1 1 "8" NA 0 1 "TestProcAB" 0 0 0 "2" NA 0.971260997067449 0.972358722358722 0.424151490066225 1 1
"2410" "14" "78" 1 0 "3" NA 0 0 "TestProcAB" 0 0 0 "2" NA 0.971260997067449 0.972358722358722 0.424151490066225 1 1
"2411" "14" "79" 1 1 "0" NA 0 1 "TestProcAB" 0 0 0 "1" NA 0.971260997067449 0.972358722358722 0.424151490066225 0 1
"2412" "14" "80" 1 1 "8" NA 0 1 "TestProcAB" 0 0 0 "2" NA 0.971260997067449 0.972358722358722 0.424151490066225 1 1
"2413" "14" "81" 1 0 "1" NA 0 0 "TestProcAB" 0 0 0 "2" NA 0.971260997067449 0.972358722358722 0.424151490066225 0 1
"2414" "14" "82" 1 1 "1" NA 0 1 "TestProcAB" 0 0 0 "2" NA 0.971260997067449 0.972358722358722 0.424151490066225 0 1
"2415" "14" "83" 1 0 "3" NA 0 0 "TestProcAB" 0 0 0 "2" NA 0.971260997067449 0.972358722358722 0.424151490066225 0 1
"2416" "14" "84" 1 0 "8" NA 0 0 "TestProcAB" 0 0 0 "2" NA 0.971260997067449 0.972358722358722 0.424151490066225 0 1
"2417" "14" "85" 0 1 "3" NA 0 0 "TestProcAB" 0 0 1 "2" NA 0.971260997067449 0.972358722358722 0.424151490066225 0 1
"2418" "14" "86" 0 1 "3" NA 0 0 "TestProcAB" 0 0 1 "2" NA 0.971260997067449 0.972358722358722 0.424151490066225 0 1
"2419" "14" "87" 0 1 "1" NA 0 0 "TestProcAB" 0 0 1 "2" NA 0.971260997067449 0.972358722358722 0.424151490066225 1 1
"2420" "14" "88" 1 1 "0" NA 0 1 "TestProcAB" 0 0 0 "1" NA 0.971260997067449 0.972358722358722 0.424151490066225 0 1
"2421" "14" "89" 0 1 "1" NA 0 0 "TestProcAB" 0 0 1 "2" NA 0.971260997067449 0.972358722358722 0.424151490066225 0 1
"2422" "14" "90" 1 1 "8" NA 0 1 "TestProcAB" 0 0 0 "2" NA 0.971260997067449 0.972358722358722 0.424151490066225 1 1
"2423" "14" "91" 1 1 "1" NA 0 1 "TestProcAB" 0 0 0 "2" NA 0.971260997067449 0.972358722358722 0.424151490066225 0 1
"2424" "14" "92" 1 1 "8" NA 0 1 "TestProcAB" 0 0 0 "2" NA 0.971260997067449 0.972358722358722 0.424151490066225 0 1
"2425" "14" "93" 1 0 "3" NA 0 0 "TestProcAB" 0 0 0 "2" NA 0.971260997067449 0.972358722358722 0.424151490066225 0 1
"2426" "14" "94" 1 1 "0" NA 0 1 "TestProcAB" 0 0 0 "1" NA 0.971260997067449 0.972358722358722 0.424151490066225 1 1
"2427" "14" "95" 1 0 "3" NA 0 0 "TestProcAB" 0 0 0 "2" NA 0.971260997067449 0.972358722358722 0.424151490066225 0 1
"2428" "14" "96" 1 1 "1" NA 0 1 "TestProcAB" 0 0 0 "2" NA 0.971260997067449 0.972358722358722 0.424151490066225 0 1
"2429" "14" "97" 0 0 "8" NA 0 0 "TestProcAB" 0 0 0 "2" NA 0.971260997067449 0.972358722358722 0.424151490066225 1 1
"2430" "14" "98" 1 0 "3" NA 0 0 "TestProcAB" 0 0 0 "2" NA 0.971260997067449 0.972358722358722 0.424151490066225 0 1
"2431" "14" "99" 1 1 "0" NA 0 1 "TestProcAB" 0 0 0 "1" NA 0.971260997067449 0.972358722358722 0.424151490066225 0 1
"2432" "14" "100" 1 1 "1" NA 0 1 "TestProcAB" 0 0 0 "2" NA 0.971260997067449 0.972358722358722 0.424151490066225 1 1
"2433" "14" "101" 1 0 "3" NA 0 0 "TestProcAB" 0 0 0 "2" NA 0.971260997067449 0.972358722358722 0.424151490066225 0 1
"2434" "14" "102" 1 1 "1" NA 0 1 "TestProcAB" 0 0 0 "2" NA 0.971260997067449 0.972358722358722 0.424151490066225 0 1
"2435" "14" "103" 1 0 "8" NA 1 0 "TestProcAB" 0 1 0 "2" NA 0.971260997067449 0.972358722358722 0.424151490066225 0 1
"2436" "14" "104" 1 0 "8" NA 0 0 "TestProcAB" 0 0 0 "2" NA 0.971260997067449 0.972358722358722 0.424151490066225 0 1
"2437" "14" "105" 1 1 "8" NA 0 1 "TestProcAB" 0 0 0 "2" NA 0.971260997067449 0.972358722358722 0.424151490066225 1 1
"2438" "14" "106" 1 1 "0" NA 0 1 "TestProcAB" 0 0 0 "1" NA 0.971260997067449 0.972358722358722 0.424151490066225 1 1
"2439" "14" "107" 1 1 "1" NA 0 1 "TestProcAB" 0 0 0 "2" NA 0.971260997067449 0.972358722358722 0.424151490066225 0 1
"2440" "14" "108" 0 0 "3" NA 0 0 "TestProcAB" 0 0 0 "2" NA 0.971260997067449 0.972358722358722 0.424151490066225 1 1
"2441" "14" "109" 1 0 "3" NA 0 0 "TestProcAB" 0 0 0 "2" NA 0.971260997067449 0.972358722358722 0.424151490066225 0 1
"2442" "14" "110" 1 1 "8" NA 0 1 "TestProcAB" 0 0 0 "2" NA 0.971260997067449 0.972358722358722 0.424151490066225 1 1
"2443" "14" "111" 0 0 "1" NA 0 0 "TestProcAB" 0 0 0 "2" NA 0.971260997067449 0.972358722358722 0.424151490066225 1 1
"2444" "14" "112" 1 1 "8" NA 0 1 "TestProcAB" 0 0 0 "2" NA 0.971260997067449 0.972358722358722 0.424151490066225 0 1
"2445" "14" "113" 1 1 "0" NA 0 1 "TestProcAB" 0 0 0 "1" NA 0.971260997067449 0.972358722358722 0.424151490066225 0 1
"2446" "14" "114" 1 1 "1" NA 0 1 "TestProcAB" 0 0 0 "2" NA 0.971260997067449 0.972358722358722 0.424151490066225 0 1
"2447" "14" "115" 0 0 "3" NA 0 0 "TestProcAB" 0 0 0 "2" NA 0.971260997067449 0.972358722358722 0.424151490066225 0 1
"2448" "14" "116" 1 0 "3" NA 0 0 "TestProcAB" 0 0 0 "2" NA 0.971260997067449 0.972358722358722 0.424151490066225 1 1
"2449" "14" "117" 1 1 "8" NA 0 1 "TestProcAB" 0 0 0 "2" NA 0.971260997067449 0.972358722358722 0.424151490066225 1 1
"2450" "14" "118" 1 1 "1" NA 0 1 "TestProcAB" 0 0 0 "2" NA 0.971260997067449 0.972358722358722 0.424151490066225 0 1
"2451" "14" "119" 1 0 "3" NA 0 0 "TestProcAB" 0 0 0 "2" NA 0.971260997067449 0.972358722358722 0.424151490066225 0 1
"2452" "14" "120" 1 1 "1" NA 0 1 "TestProcAB" 0 0 0 "2" NA 0.971260997067449 0.972358722358722 0.424151490066225 0 1
"2453" "14" "121" 1 0 "0" NA 0 0 "TestProcAB" 0 0 0 "1" NA 0.971260997067449 0.972358722358722 0.424151490066225 0 1
"2454" "14" "122" 0 1 "8" NA 0 1 "TestProcAB" 0 0 0 "2" NA 0.971260997067449 0.972358722358722 0.424151490066225 0 1
"2455" "14" "123" 0 0 "8" NA 0 0 "TestProcAB" 0 0 0 "2" NA 0.971260997067449 0.972358722358722 0.424151490066225 0 1
"2456" "14" "124" 0 1 "1" NA 0 1 "TestProcAB" 0 0 0 "2" NA 0.971260997067449 0.972358722358722 0.424151490066225 0 1
"2457" "14" "125" 1 0 "3" NA 0 0 "TestProcAB" 0 0 0 "2" NA 0.971260997067449 0.972358722358722 0.424151490066225 0 1
"2458" "14" "126" 0 0 "3" NA 0 0 "TestProcAB" 0 0 0 "2" NA 0.971260997067449 0.972358722358722 0.424151490066225 1 1
"2459" "14" "127" 1 0 "3" NA 0 0 "TestProcAB" 0 0 0 "2" NA 0.971260997067449 0.972358722358722 0.424151490066225 1 1
"2460" "14" "128" 1 0 "0" NA 0 0 "TestProcAB" 0 0 0 "1" NA 0.971260997067449 0.972358722358722 0.424151490066225 1 1
"2461" "14" "129" 1 1 "1" NA 1 0 "TestProcAB" 1 0 0 "2" NA 0.971260997067449 0.972358722358722 0.424151490066225 1 1
"2462" "14" "130" 0 1 "1" NA 0 0 "TestProcAB" 0 0 1 "2" NA 0.971260997067449 0.972358722358722 0.424151490066225 0 1
"2463" "14" "131" 1 1 "8" NA 0 1 "TestProcAB" 0 0 0 "2" NA 0.971260997067449 0.972358722358722 0.424151490066225 0 1
"2464" "14" "132" 1 1 "8" NA 0 1 "TestProcAB" 0 0 0 "2" NA 0.971260997067449 0.972358722358722 0.424151490066225 1 1
"2465" "14" "133" 1 1 "8" NA 0 1 "TestProcAB" 0 0 0 "2" NA 0.971260997067449 0.972358722358722 0.424151490066225 0 1
"2466" "14" "134" 1 0 "1" NA 0 0 "TestProcAB" 0 0 0 "2" NA 0.971260997067449 0.972358722358722 0.424151490066225 1 1
"2467" "14" "135" 1 1 "1" NA 1 0 "TestProcAB" 1 0 0 "2" NA 0.971260997067449 0.972358722358722 0.424151490066225 0 1
"2468" "14" "136" 1 0 "3" NA 0 0 "TestProcAB" 0 0 0 "2" NA 0.971260997067449 0.972358722358722 0.424151490066225 1 1
"2469" "14" "137" 1 0 "3" NA 0 0 "TestProcAB" 0 0 0 "2" NA 0.971260997067449 0.972358722358722 0.424151490066225 0 1
"2470" "14" "138" 1 1 "0" NA 0 1 "TestProcAB" 0 0 0 "1" NA 0.971260997067449 0.972358722358722 0.424151490066225 1 1
"2471" "14" "139" 1 1 "8" NA 0 1 "TestProcAB" 0 0 0 "2" NA 0.971260997067449 0.972358722358722 0.424151490066225 1 1
"2472" "14" "140" 1 0 "3" NA 0 0 "TestProcAB" 0 0 0 "2" NA 0.971260997067449 0.972358722358722 0.424151490066225 0 1
"2473" "14" "141" 0 1 "8" NA 0 1 "TestProcAB" 0 0 0 "2" NA 0.971260997067449 0.972358722358722 0.424151490066225 0 1
"2474" "14" "142" 1 0 "1" NA 1 0 "TestProcAB" 0 1 0 "2" NA 0.971260997067449 0.972358722358722 0.424151490066225 0 1
"2475" "14" "143" 1 1 "0" NA 1 0 "TestProcAB" 1 0 0 "1" NA 0.971260997067449 0.972358722358722 0.424151490066225 1 1
"2476" "14" "144" 0 1 "1" NA 0 1 "TestProcAB" 0 0 0 "2" NA 0.971260997067449 0.972358722358722 0.424151490066225 0 1
"2477" "14" "145" 1 0 "3" NA 1 0 "TestProcAB" 0 1 0 "2" NA 0.971260997067449 0.972358722358722 0.424151490066225 0 1
"2478" "14" "146" 1 1 "8" NA 0 1 "TestProcAB" 0 0 0 "2" NA 0.971260997067449 0.972358722358722 0.424151490066225 1 1
"2479" "14" "147" 0 1 "8" NA 0 1 "TestProcAB" 0 0 0 "2" NA 0.971260997067449 0.972358722358722 0.424151490066225 0 1
"2480" "14" "148" 1 0 "3" NA 0 0 "TestProcAB" 0 0 0 "2" NA 0.971260997067449 0.972358722358722 0.424151490066225 1 1
"2481" "14" "149" 1 1 "0" NA 0 1 "TestProcAB" 0 0 0 "1" NA 0.971260997067449 0.972358722358722 0.424151490066225 0 1
"2482" "14" "150" 0 0 "1" NA 0 0 "TestProcAB" 0 0 0 "2" NA 0.971260997067449 0.972358722358722 0.424151490066225 0 1
"2483" "14" "151" 1 0 "3" NA 0 0 "TestProcAB" 0 0 0 "2" NA 0.971260997067449 0.972358722358722 0.424151490066225 0 1
"2484" "14" "152" 1 1 "8" NA 0 1 "TestProcAB" 0 0 0 "2" NA 0.971260997067449 0.972358722358722 0.424151490066225 1 1
"2485" "14" "153" 1 1 "1" NA 0 1 "TestProcAB" 0 0 0 "2" NA 0.971260997067449 0.972358722358722 0.424151490066225 0 1
"2486" "14" "154" 1 1 "0" NA 0 1 "TestProcAB" 0 0 0 "1" NA 0.971260997067449 0.972358722358722 0.424151490066225 0 1
"2487" "14" "155" 1 0 "3" NA 0 0 "TestProcAB" 0 0 0 "2" NA 0.971260997067449 0.972358722358722 0.424151490066225 1 1
"2488" "14" "156" 1 0 "3" NA 0 0 "TestProcAB" 0 0 0 "2" NA 0.971260997067449 0.972358722358722 0.424151490066225 0 1
"2489" "14" "157" 1 1 "8" NA 0 1 "TestProcAB" 0 0 0 "2" NA 0.971260997067449 0.972358722358722 0.424151490066225 0 1
"2490" "14" "158" 1 1 "1" NA 0 1 "TestProcAB" 0 0 0 "2" NA 0.971260997067449 0.972358722358722 0.424151490066225 0 1
"2491" "14" "159" 1 0 "8" NA 0 0 "TestProcAB" 0 0 0 "2" NA 0.971260997067449 0.972358722358722 0.424151490066225 0 1
"2492" "14" "160" 1 1 "1" NA 0 1 "TestProcAB" 0 0 0 "2" NA 0.971260997067449 0.972358722358722 0.424151490066225 0 1
"2493" "14" "161" 1 0 "1" NA 1 0 "TestProcAB" 0 1 0 "2" NA 0.971260997067449 0.972358722358722 0.424151490066225 0 1
"2494" "14" "162" 1 1 "3" NA 1 0 "TestProcAB" 1 0 0 "2" NA 0.971260997067449 0.972358722358722 0.424151490066225 0 1
"2495" "14" "163" 1 1 "1" NA 0 1 "TestProcAB" 0 0 0 "2" NA 0.971260997067449 0.972358722358722 0.424151490066225 0 1
"2496" "14" "164" 0 1 "0" NA 0 0 "TestProcAB" 0 0 0 "1" NA 0.971260997067449 0.972358722358722 0.424151490066225 0 1
"2497" "14" "165" 1 1 "8" NA 0 1 "TestProcAB" 0 0 0 "2" NA 0.971260997067449 0.972358722358722 0.424151490066225 0 1
"2498" "14" "166" 1 1 "8" NA 0 1 "TestProcAB" 0 0 0 "2" NA 0.971260997067449 0.972358722358722 0.424151490066225 1 1
"2499" "14" "167" 1 0 "3" NA 0 0 "TestProcAB" 0 0 0 "2" NA 0.971260997067449 0.972358722358722 0.424151490066225 0 1
"2500" "14" "168" 1 1 "8" NA 0 1 "TestProcAB" 0 0 0 "2" NA 0.971260997067449 0.972358722358722 0.424151490066225 1 1
"2501" "14" "169" 1 1 "8" NA 0 1 "TestProcAB" 0 0 0 "2" NA 0.971260997067449 0.972358722358722 0.424151490066225 0 1
"2502" "14" "170" 1 0 "3" NA 1 0 "TestProcAB" 0 1 0 "2" NA 0.971260997067449 0.972358722358722 0.424151490066225 1 1
"2503" "14" "171" 1 1 "0" NA 0 1 "TestProcAB" 0 0 0 "1" NA 0.971260997067449 0.972358722358722 0.424151490066225 0 1
"2504" "14" "172" 1 0 "3" NA 0 0 "TestProcAB" 0 0 0 "2" NA 0.971260997067449 0.972358722358722 0.424151490066225 0 1
"2505" "14" "173" 1 1 "1" NA 0 1 "TestProcAB" 0 0 0 "2" NA 0.971260997067449 0.972358722358722 0.424151490066225 1 1
"2506" "14" "174" 1 1 "1" NA 0 1 "TestProcAB" 0 0 0 "2" NA 0.971260997067449 0.972358722358722 0.424151490066225 1 1
"2507" "14" "175" 1 0 "3" NA 0 0 "TestProcAB" 0 0 0 "2" NA 0.971260997067449 0.972358722358722 0.424151490066225 0 1
"2508" "14" "176" 1 1 "1" NA 0 1 "TestProcAB" 0 0 0 "2" NA 0.971260997067449 0.972358722358722 0.424151490066225 0 1
"2509" "14" "177" 1 0 "3" NA 0 0 "TestProcAB" 0 0 0 "2" NA 0.971260997067449 0.972358722358722 0.424151490066225 0 1
"2510" "14" "178" 1 1 "1" NA 1 0 "TestProcAB" 1 0 0 "2" NA 0.971260997067449 0.972358722358722 0.424151490066225 0 1
"2511" "14" "179" 1 0 "8" NA 0 0 "TestProcAB" 0 0 0 "2" NA 0.971260997067449 0.972358722358722 0.424151490066225 1 1
"2512" "14" "180" 1 1 "0" NA 0 1 "TestProcAB" 0 0 0 "1" NA 0.971260997067449 0.972358722358722 0.424151490066225 0 1
"2513" "14" "181" 1 1 "8" NA 0 1 "TestProcAB" 0 0 0 "2" NA 0.971260997067449 0.972358722358722 0.424151490066225 0 1
"2514" "14" "182" 1 1 "8" NA 0 1 "TestProcAB" 0 0 0 "2" NA 0.971260997067449 0.972358722358722 0.424151490066225 0 1
"2515" "14" "183" 1 1 "8" NA 0 1 "TestProcAB" 0 0 0 "2" NA 0.971260997067449 0.972358722358722 0.424151490066225 0 1
"2516" "14" "184" 0 0 "1" NA 0 0 "TestProcAB" 0 0 0 "2" NA 0.971260997067449 0.972358722358722 0.424151490066225 0 1
"2517" "14" "185" 1 0 "1" NA 0 0 "TestProcAB" 0 0 0 "2" NA 0.971260997067449 0.972358722358722 0.424151490066225 0 1
"2518" "14" "186" 1 0 "3" NA 0 0 "TestProcAB" 0 0 0 "2" NA 0.971260997067449 0.972358722358722 0.424151490066225 0 1
"2519" "14" "187" 1 1 "0" NA 0 1 "TestProcAB" 0 0 0 "1" NA 0.971260997067449 0.972358722358722 0.424151490066225 1 1
"2520" "14" "188" 1 0 "3" NA 0 0 "TestProcAB" 0 0 0 "2" NA 0.971260997067449 0.972358722358722 0.424151490066225 0 1
"2521" "14" "189" 0 1 "1" NA 0 0 "TestProcAB" 0 0 1 "2" NA 0.971260997067449 0.972358722358722 0.424151490066225 0 1
"2522" "14" "190" 1 0 "3" NA 0 0 "TestProcAB" 0 0 0 "2" NA 0.971260997067449 0.972358722358722 0.424151490066225 0 1
"2523" "14" "191" 1 1 "8" NA 0 1 "TestProcAB" 0 0 0 "2" NA 0.971260997067449 0.972358722358722 0.424151490066225 0 1
"2524" "14" "192" 1 1 "8" NA 0 1 "TestProcAB" 0 0 0 "2" NA 0.971260997067449 0.972358722358722 0.424151490066225 0 1
"2525" "14" "193" 1 1 "1" NA 0 1 "TestProcAB" 0 0 0 "2" NA 0.971260997067449 0.972358722358722 0.424151490066225 1 1
"2526" "14" "194" 1 1 "0" NA 0 1 "TestProcAB" 0 0 0 "1" NA 0.971260997067449 0.972358722358722 0.424151490066225 0 1
"2527" "14" "195" 1 0 "3" NA 0 0 "TestProcAB" 0 0 0 "2" NA 0.971260997067449 0.972358722358722 0.424151490066225 1 1
"2528" "14" "196" 1 0 "3" NA 0 0 "TestProcAB" 0 0 0 "2" NA 0.971260997067449 0.972358722358722 0.424151490066225 0 1
"2529" "14" "197" 1 0 "3" NA 0 0 "TestProcAB" 0 0 0 "2" NA 0.971260997067449 0.972358722358722 0.424151490066225 0 1
"2530" "14" "198" 1 1 "8" NA 0 1 "TestProcAB" 0 0 0 "2" NA 0.971260997067449 0.972358722358722 0.424151490066225 0 1
"2531" "14" "199" 1 1 "1" NA 0 1 "TestProcAB" 0 0 0 "2" NA 0.971260997067449 0.972358722358722 0.424151490066225 0 1
"2532" "14" "200" 1 1 "1" NA 0 1 "TestProcAB" 0 0 0 "2" NA 0.971260997067449 0.972358722358722 0.424151490066225 0 1
"2533" "14" "201" 1 1 "0" NA 0 1 "TestProcAB" 0 0 0 "1" NA 0.971260997067449 0.972358722358722 0.424151490066225 0 1
"2534" "14" "202" 1 1 "8" NA 0 1 "TestProcAB" 0 0 0 "2" NA 0.971260997067449 0.972358722358722 0.424151490066225 0 1
"2535" "14" "203" 1 1 "1" NA 0 1 "TestProcAB" 0 0 0 "2" NA 0.971260997067449 0.972358722358722 0.424151490066225 0 1
"2536" "14" "204" 1 1 "1" NA 0 1 "TestProcAB" 0 0 0 "2" NA 0.971260997067449 0.972358722358722 0.424151490066225 0 1
"2537" "14" "205" 1 1 "0" NA 0 1 "TestProcAB" 0 0 0 "1" NA 0.971260997067449 0.972358722358722 0.424151490066225 0 1
"2538" "14" "206" 1 0 "3" NA 1 0 "TestProcAB" 0 1 0 "2" NA 0.971260997067449 0.972358722358722 0.424151490066225 0 1
"2539" "14" "207" 1 1 "8" NA 0 1 "TestProcAB" 0 0 0 "2" NA 0.971260997067449 0.972358722358722 0.424151490066225 1 1
"2540" "14" "208" 1 0 "3" NA 1 0 "TestProcAB" 0 1 0 "2" NA 0.971260997067449 0.972358722358722 0.424151490066225 1 1
"2541" "14" "209" 1 1 "8" NA 0 1 "TestProcAB" 0 0 0 "2" NA 0.971260997067449 0.972358722358722 0.424151490066225 0 1
"2542" "14" "210" 0 1 "8" NA 0 0 "TestProcAB" 0 0 1 "2" NA 0.971260997067449 0.972358722358722 0.424151490066225 0 1
"2543" "14" "211" 1 0 "1" NA 0 0 "TestProcAB" 0 0 0 "2" NA 0.971260997067449 0.972358722358722 0.424151490066225 1 1
"2544" "14" "212" 1 0 "3" NA 0 0 "TestProcAB" 0 0 0 "2" NA 0.971260997067449 0.972358722358722 0.424151490066225 0 1
"2545" "14" "213" 1 1 "8" NA 0 1 "TestProcAB" 0 0 0 "2" NA 0.971260997067449 0.972358722358722 0.424151490066225 0 1
"2546" "14" "214" 1 1 "0" NA 0 1 "TestProcAB" 0 0 0 "1" NA 0.971260997067449 0.972358722358722 0.424151490066225 1 1
"2547" "14" "215" 0 1 "1" NA 0 0 "TestProcAB" 0 0 1 "2" NA 0.971260997067449 0.972358722358722 0.424151490066225 0 1
"2548" "14" "216" 0 1 "3" NA 0 0 "TestProcAB" 0 0 1 "2" NA 0.971260997067449 0.972358722358722 0.424151490066225 0 1
"2549" "15" "21" 1 1 "0" NA 0 1 "TestProcAB" 0 0 0 "1" NA 0.590301003344482 0.543478260869565 0.401901004304161 0 1
"2550" "15" "22" 1 0 "3" NA 0 0 "TestProcAB" 0 0 0 "2" NA 0.590301003344482 0.543478260869565 0.401901004304161 1 1
"2551" "15" "23" 1 0 "1" NA 0 0 "TestProcAB" 0 0 0 "2" NA 0.590301003344482 0.543478260869565 0.401901004304161 0 1
"2552" "15" "24" 0 0 "8" NA 0 0 "TestProcAB" 0 0 0 "2" NA 0.590301003344482 0.543478260869565 0.401901004304161 0 1
"2553" "15" "25" 1 0 "8" NA 0 0 "TestProcAB" 0 0 0 "2" NA 0.590301003344482 0.543478260869565 0.401901004304161 0 1
"2554" "15" "26" 1 0 "3" NA 0 0 "TestProcAB" 0 0 0 "2" NA 0.590301003344482 0.543478260869565 0.401901004304161 0 1
"2555" "15" "27" 1 1 "1" NA 0 1 "TestProcAB" 0 0 0 "2" NA 0.590301003344482 0.543478260869565 0.401901004304161 0 1
"2556" "15" "28" 1 0 "8" NA 0 0 "TestProcAB" 0 0 0 "2" NA 0.590301003344482 0.543478260869565 0.401901004304161 0 1
"2557" "15" "29" 1 0 "3" NA 0 0 "TestProcAB" 0 0 0 "2" NA 0.590301003344482 0.543478260869565 0.401901004304161 1 1
"2558" "15" "30" 1 0 "1" NA 0 0 "TestProcAB" 0 0 0 "2" NA 0.590301003344482 0.543478260869565 0.401901004304161 0 1
"2559" "15" "31" 0 1 "0" NA 0 1 "TestProcAB" 0 0 0 "1" NA 0.590301003344482 0.543478260869565 0.401901004304161 0 1
"2560" "15" "32" 0 1 "1" NA 0 0 "TestProcAB" 0 0 1 "2" NA 0.590301003344482 0.543478260869565 0.401901004304161 0 1
"2561" "15" "33" 1 0 "3" NA 0 0 "TestProcAB" 0 0 0 "2" NA 0.590301003344482 0.543478260869565 0.401901004304161 1 1
"2562" "15" "34" 1 0 "8" NA 0 0 "TestProcAB" 0 0 0 "2" NA 0.590301003344482 0.543478260869565 0.401901004304161 1 1
"2563" "15" "35" 1 1 "0" NA 0 1 "TestProcAB" 0 0 0 "1" NA 0.590301003344482 0.543478260869565 0.401901004304161 1 1
"2564" "15" "36" 1 1 "8" NA 0 1 "TestProcAB" 0 0 0 "2" NA 0.590301003344482 0.543478260869565 0.401901004304161 1 1
"2565" "15" "37" 1 0 "3" NA 0 0 "TestProcAB" 0 0 0 "2" NA 0.590301003344482 0.543478260869565 0.401901004304161 1 1
"2566" "15" "38" 1 1 "8" NA 0 1 "TestProcAB" 0 0 0 "2" NA 0.590301003344482 0.543478260869565 0.401901004304161 0 1
"2567" "15" "39" 1 0 "3" NA 0 0 "TestProcAB" 0 0 0 "2" NA 0.590301003344482 0.543478260869565 0.401901004304161 0 1
"2568" "15" "40" 0 1 "1" NA 0 0 "TestProcAB" 0 0 1 "2" NA 0.590301003344482 0.543478260869565 0.401901004304161 0 1
"2569" "15" "41" 1 0 "1" NA 0 0 "TestProcAB" 0 0 0 "2" NA 0.590301003344482 0.543478260869565 0.401901004304161 1 1
"2570" "15" "42" 0 0 "8" NA 0 0 "TestProcAB" 0 0 0 "2" NA 0.590301003344482 0.543478260869565 0.401901004304161 1 1
"2571" "15" "43" 1 1 "0" NA 0 1 "TestProcAB" 0 0 0 "1" NA 0.590301003344482 0.543478260869565 0.401901004304161 0 1
"2572" "15" "44" 1 0 "3" NA 0 0 "TestProcAB" 0 0 0 "2" NA 0.590301003344482 0.543478260869565 0.401901004304161 0 1
"2573" "15" "45" 1 1 "1" NA 0 1 "TestProcAB" 0 0 0 "2" NA 0.590301003344482 0.543478260869565 0.401901004304161 0 1
"2574" "15" "46" 1 1 "3" NA 0 1 "TestProcAB" 0 0 0 "2" NA 0.590301003344482 0.543478260869565 0.401901004304161 0 1
"2575" "15" "47" 1 1 "8" NA 0 1 "TestProcAB" 0 0 0 "2" NA 0.590301003344482 0.543478260869565 0.401901004304161 0 1
"2576" "15" "48" 1 1 "1" NA 0 1 "TestProcAB" 0 0 0 "2" NA 0.590301003344482 0.543478260869565 0.401901004304161 0 1
"2577" "15" "49" 0 1 "3" NA 0 0 "TestProcAB" 0 0 1 "2" NA 0.590301003344482 0.543478260869565 0.401901004304161 1 1
"2578" "15" "50" 1 0 "1" NA 0 0 "TestProcAB" 0 0 0 "2" NA 0.590301003344482 0.543478260869565 0.401901004304161 0 1
"2579" "15" "51" 1 1 "8" NA 0 1 "TestProcAB" 0 0 0 "2" NA 0.590301003344482 0.543478260869565 0.401901004304161 0 1
"2580" "15" "52" 0 1 "1" NA 0 0 "TestProcAB" 0 0 1 "2" NA 0.590301003344482 0.543478260869565 0.401901004304161 0 1
"2581" "15" "53" 1 1 "3" NA 1 0 "TestProcAB" 1 0 0 "2" NA 0.590301003344482 0.543478260869565 0.401901004304161 1 1
"2582" "15" "54" 1 0 "8" NA 0 0 "TestProcAB" 0 0 0 "2" NA 0.590301003344482 0.543478260869565 0.401901004304161 0 1
"2583" "15" "55" 1 1 "0" NA 0 1 "TestProcAB" 0 0 0 "1" NA 0.590301003344482 0.543478260869565 0.401901004304161 1 1
"2584" "15" "56" 1 0 "3" NA 1 0 "TestProcAB" 0 1 0 "2" NA 0.590301003344482 0.543478260869565 0.401901004304161 0 1
"2585" "15" "57" 1 1 "8" NA 0 1 "TestProcAB" 0 0 0 "2" NA 0.590301003344482 0.543478260869565 0.401901004304161 0 1
"2586" "15" "58" 1 1 "0" NA 0 1 "TestProcAB" 0 0 0 "1" NA 0.590301003344482 0.543478260869565 0.401901004304161 1 1
"2587" "15" "59" 1 1 "1" NA 0 1 "TestProcAB" 0 0 0 "2" NA 0.590301003344482 0.543478260869565 0.401901004304161 0 1
"2588" "15" "60" 1 0 "3" NA 0 0 "TestProcAB" 0 0 0 "2" NA 0.590301003344482 0.543478260869565 0.401901004304161 0 1
"2589" "15" "61" 1 1 "8" NA 0 1 "TestProcAB" 0 0 0 "2" NA 0.590301003344482 0.543478260869565 0.401901004304161 1 1
"2590" "15" "62" 0 1 "1" NA 0 0 "TestProcAB" 0 0 1 "2" NA 0.590301003344482 0.543478260869565 0.401901004304161 0 1
"2591" "15" "63" 1 0 "3" NA 0 0 "TestProcAB" 0 0 0 "2" NA 0.590301003344482 0.543478260869565 0.401901004304161 0 1
"2592" "15" "64" 0 1 "3" NA 0 0 "TestProcAB" 0 0 1 "2" NA 0.590301003344482 0.543478260869565 0.401901004304161 0 1
"2593" "15" "65" 0 1 "8" NA 0 0 "TestProcAB" 0 0 1 "2" NA 0.590301003344482 0.543478260869565 0.401901004304161 0 1
"2594" "15" "66" 1 1 "1" NA 1 0 "TestProcAB" 1 0 0 "2" NA 0.590301003344482 0.543478260869565 0.401901004304161 1 1
"2595" "15" "67" 0 1 "0" NA 0 1 "TestProcAB" 0 0 0 "1" NA 0.590301003344482 0.543478260869565 0.401901004304161 0 1
"2596" "15" "68" 1 1 "8" NA 0 1 "TestProcAB" 0 0 0 "2" NA 0.590301003344482 0.543478260869565 0.401901004304161 0 1
"2597" "15" "69" 1 0 "1" NA 0 0 "TestProcAB" 0 0 0 "2" NA 0.590301003344482 0.543478260869565 0.401901004304161 0 1
"2598" "15" "70" 1 1 "0" NA 0 1 "TestProcAB" 0 0 0 "1" NA 0.590301003344482 0.543478260869565 0.401901004304161 1 1
"2599" "15" "71" 1 1 "1" NA 1 0 "TestProcAB" 1 0 0 "2" NA 0.590301003344482 0.543478260869565 0.401901004304161 0 1
"2600" "15" "72" 0 1 "8" NA 0 0 "TestProcAB" 0 0 1 "2" NA 0.590301003344482 0.543478260869565 0.401901004304161 1 1
"2601" "15" "73" 1 0 "3" NA 0 0 "TestProcAB" 0 0 0 "2" NA 0.590301003344482 0.543478260869565 0.401901004304161 1 1
"2602" "15" "74" 1 1 "3" NA 0 1 "TestProcAB" 0 0 0 "2" NA 0.590301003344482 0.543478260869565 0.401901004304161 1 1
"2603" "15" "75" 1 1 "1" NA 0 1 "TestProcAB" 0 0 0 "2" NA 0.590301003344482 0.543478260869565 0.401901004304161 0 1
"2604" "15" "76" 1 1 "8" NA 0 1 "TestProcAB" 0 0 0 "2" NA 0.590301003344482 0.543478260869565 0.401901004304161 0 1
"2605" "15" "77" 1 0 "8" NA 0 0 "TestProcAB" 0 0 0 "2" NA 0.590301003344482 0.543478260869565 0.401901004304161 1 1
"2606" "15" "78" 1 0 "1" NA 0 0 "TestProcAB" 0 0 0 "2" NA 0.590301003344482 0.543478260869565 0.401901004304161 1 1
"2607" "15" "79" 0 1 "3" NA 0 0 "TestProcAB" 0 0 1 "2" NA 0.590301003344482 0.543478260869565 0.401901004304161 0 1
"2608" "15" "80" 1 1 "8" NA 0 1 "TestProcAB" 0 0 0 "2" NA 0.590301003344482 0.543478260869565 0.401901004304161 1 1
"2609" "15" "81" 0 1 "0" NA 0 1 "TestProcAB" 0 0 0 "1" NA 0.590301003344482 0.543478260869565 0.401901004304161 0 1
"2610" "15" "82" 1 0 "3" NA 0 0 "TestProcAB" 0 0 0 "2" NA 0.590301003344482 0.543478260869565 0.401901004304161 0 1
"2611" "15" "83" 1 0 "1" NA 0 0 "TestProcAB" 0 0 0 "2" NA 0.590301003344482 0.543478260869565 0.401901004304161 0 1
"2612" "15" "84" 1 0 "8" NA 0 0 "TestProcAB" 0 0 0 "2" NA 0.590301003344482 0.543478260869565 0.401901004304161 0 1
"2613" "15" "85" 1 1 "8" NA 0 1 "TestProcAB" 0 0 0 "2" NA 0.590301003344482 0.543478260869565 0.401901004304161 0 1
"2614" "15" "86" 0 1 "0" NA 0 0 "TestProcAB" 0 0 0 "1" NA 0.590301003344482 0.543478260869565 0.401901004304161 0 1
"2615" "15" "87" 0 1 "1" NA 0 0 "TestProcAB" 0 0 1 "2" NA 0.590301003344482 0.543478260869565 0.401901004304161 1 1
"2616" "15" "88" 1 1 "3" NA 0 1 "TestProcAB" 0 0 0 "2" NA 0.590301003344482 0.543478260869565 0.401901004304161 0 1
"2617" "15" "89" 1 1 "1" NA 0 1 "TestProcAB" 0 0 0 "2" NA 0.590301003344482 0.543478260869565 0.401901004304161 0 1
"2618" "15" "90" 1 0 "3" NA 0 0 "TestProcAB" 0 0 0 "2" NA 0.590301003344482 0.543478260869565 0.401901004304161 1 1
"2619" "15" "91" 1 0 "3" NA 0 0 "TestProcAB" 0 0 0 "2" NA 0.590301003344482 0.543478260869565 0.401901004304161 0 1
"2620" "15" "92" 1 0 "8" NA 0 0 "TestProcAB" 0 0 0 "2" NA 0.590301003344482 0.543478260869565 0.401901004304161 0 1
"2621" "15" "93" 1 1 "8" NA 0 1 "TestProcAB" 0 0 0 "2" NA 0.590301003344482 0.543478260869565 0.401901004304161 0 1
"2622" "15" "94" 1 1 "3" NA 0 1 "TestProcAB" 0 0 0 "2" NA 0.590301003344482 0.543478260869565 0.401901004304161 1 1
"2623" "15" "95" 1 1 "0" NA 0 1 "TestProcAB" 0 0 0 "1" NA 0.590301003344482 0.543478260869565 0.401901004304161 0 1
"2624" "15" "96" 0 0 "1" NA 0 0 "TestProcAB" 0 0 0 "2" NA 0.590301003344482 0.543478260869565 0.401901004304161 0 1
"2625" "15" "97" 1 0 "1" NA 0 0 "TestProcAB" 0 0 0 "2" NA 0.590301003344482 0.543478260869565 0.401901004304161 1 1
"2626" "15" "98" 1 1 "8" NA 0 1 "TestProcAB" 0 0 0 "2" NA 0.590301003344482 0.543478260869565 0.401901004304161 0 1
"2627" "15" "99" 0 1 "1" NA 0 0 "TestProcAB" 0 0 1 "2" NA 0.590301003344482 0.543478260869565 0.401901004304161 0 1
"2628" "15" "100" 1 1 "8" NA 0 1 "TestProcAB" 0 0 0 "2" NA 0.590301003344482 0.543478260869565 0.401901004304161 1 1
"2629" "15" "101" 0 1 "1" NA 0 0 "TestProcAB" 0 0 1 "2" NA 0.590301003344482 0.543478260869565 0.401901004304161 0 1
"2630" "15" "102" 1 0 "3" NA 0 0 "TestProcAB" 0 0 0 "2" NA 0.590301003344482 0.543478260869565 0.401901004304161 0 1
"2631" "15" "103" 1 0 "3" NA 0 0 "TestProcAB" 0 0 0 "2" NA 0.590301003344482 0.543478260869565 0.401901004304161 0 1
"2632" "15" "104" 1 1 "0" NA 0 1 "TestProcAB" 0 0 0 "1" NA 0.590301003344482 0.543478260869565 0.401901004304161 0 1
"2633" "15" "105" 1 1 "8" NA 0 1 "TestProcAB" 0 0 0 "2" NA 0.590301003344482 0.543478260869565 0.401901004304161 1 1
"2634" "15" "106" 0 1 "3" NA 0 0 "TestProcAB" 0 0 1 "2" NA 0.590301003344482 0.543478260869565 0.401901004304161 1 1
"2635" "15" "107" 0 1 "1" NA 0 0 "TestProcAB" 0 0 1 "2" NA 0.590301003344482 0.543478260869565 0.401901004304161 0 1
"2636" "15" "108" 1 1 "0" NA 0 1 "TestProcAB" 0 0 0 "1" NA 0.590301003344482 0.543478260869565 0.401901004304161 1 1
"2637" "15" "109" 0 1 "1" NA 0 0 "TestProcAB" 0 0 1 "2" NA 0.590301003344482 0.543478260869565 0.401901004304161 0 1
"2638" "15" "110" 0 1 "3" NA 0 0 "TestProcAB" 0 0 1 "2" NA 0.590301003344482 0.543478260869565 0.401901004304161 1 1
"2639" "15" "111" 0 0 "8" NA 0 0 "TestProcAB" 0 0 0 "2" NA 0.590301003344482 0.543478260869565 0.401901004304161 1 1
"2640" "15" "112" 0 1 "1" NA 0 0 "TestProcAB" 0 0 1 "2" NA 0.590301003344482 0.543478260869565 0.401901004304161 0 1
"2641" "15" "113" 0 1 "3" NA 0 0 "TestProcAB" 0 0 1 "2" NA 0.590301003344482 0.543478260869565 0.401901004304161 0 1
"2642" "15" "114" 1 0 "3" NA 0 0 "TestProcAB" 0 0 0 "2" NA 0.590301003344482 0.543478260869565 0.401901004304161 0 1
"2643" "15" "115" 1 0 "8" NA 0 0 "TestProcAB" 0 0 0 "2" NA 0.590301003344482 0.543478260869565 0.401901004304161 0 1
"2644" "15" "116" 1 1 "8" NA 0 1 "TestProcAB" 0 0 0 "2" NA 0.590301003344482 0.543478260869565 0.401901004304161 1 1
"2645" "15" "117" 1 1 "0" NA 0 1 "TestProcAB" 0 0 0 "1" NA 0.590301003344482 0.543478260869565 0.401901004304161 1 1
"2646" "15" "118" 1 1 "1" NA 0 1 "TestProcAB" 0 0 0 "2" NA 0.590301003344482 0.543478260869565 0.401901004304161 0 1
"2647" "15" "119" 1 0 "1" NA 0 0 "TestProcAB" 0 0 0 "2" NA 0.590301003344482 0.543478260869565 0.401901004304161 0 1
"2648" "15" "120" 1 1 "0" NA 0 1 "TestProcAB" 0 0 0 "1" NA 0.590301003344482 0.543478260869565 0.401901004304161 0 1
"2649" "15" "121" 1 0 "1" NA 0 0 "TestProcAB" 0 0 0 "2" NA 0.590301003344482 0.543478260869565 0.401901004304161 0 1
"2650" "15" "122" 1 0 "8" NA 0 0 "TestProcAB" 0 0 0 "2" NA 0.590301003344482 0.543478260869565 0.401901004304161 0 1
"2651" "15" "123" 1 1 "3" NA 0 1 "TestProcAB" 0 0 0 "2" NA 0.590301003344482 0.543478260869565 0.401901004304161 0 1
"2652" "15" "124" 1 1 "8" NA 0 1 "TestProcAB" 0 0 0 "2" NA 0.590301003344482 0.543478260869565 0.401901004304161 0 1
"2653" "15" "125" 1 1 "3" NA 0 1 "TestProcAB" 0 0 0 "2" NA 0.590301003344482 0.543478260869565 0.401901004304161 0 1
"2654" "15" "126" 1 1 "3" NA 1 0 "TestProcAB" 1 0 0 "2" NA 0.590301003344482 0.543478260869565 0.401901004304161 1 1
"2655" "15" "127" 1 1 "8" NA 0 1 "TestProcAB" 0 0 0 "2" NA 0.590301003344482 0.543478260869565 0.401901004304161 1 1
"2656" "15" "128" 1 0 "0" NA 0 0 "TestProcAB" 0 0 0 "1" NA 0.590301003344482 0.543478260869565 0.401901004304161 1 1
"2657" "15" "129" 1 1 "3" NA 0 1 "TestProcAB" 0 0 0 "2" NA 0.590301003344482 0.543478260869565 0.401901004304161 1 1
"2658" "15" "130" 0 1 "1" NA 0 0 "TestProcAB" 0 0 1 "2" NA 0.590301003344482 0.543478260869565 0.401901004304161 0 1
"2659" "15" "131" 1 1 "8" NA 0 1 "TestProcAB" 0 0 0 "2" NA 0.590301003344482 0.543478260869565 0.401901004304161 0 1
"2660" "15" "132" 1 0 "1" NA 0 0 "TestProcAB" 0 0 0 "2" NA 0.590301003344482 0.543478260869565 0.401901004304161 1 1
"2661" "15" "133" 1 0 "8" NA 0 0 "TestProcAB" 0 0 0 "2" NA 0.590301003344482 0.543478260869565 0.401901004304161 0 1
"2662" "15" "134" 1 1 "3" NA 0 1 "TestProcAB" 0 0 0 "2" NA 0.590301003344482 0.543478260869565 0.401901004304161 1 1
"2663" "15" "135" 1 0 "1" NA 0 0 "TestProcAB" 0 0 0 "2" NA 0.590301003344482 0.543478260869565 0.401901004304161 0 1
"2664" "15" "136" 1 1 "3" NA 1 0 "TestProcAB" 1 0 0 "2" NA 0.590301003344482 0.543478260869565 0.401901004304161 1 1
"2665" "15" "137" 0 1 "8" NA 0 0 "TestProcAB" 0 0 1 "2" NA 0.590301003344482 0.543478260869565 0.401901004304161 0 1
"2666" "15" "138" 1 1 "0" NA 0 1 "TestProcAB" 0 0 0 "1" NA 0.590301003344482 0.543478260869565 0.401901004304161 1 1
"2667" "15" "139" 0 1 "1" NA 0 0 "TestProcAB" 0 0 1 "2" NA 0.590301003344482 0.543478260869565 0.401901004304161 1 1
"2668" "15" "140" 1 0 "3" NA 0 0 "TestProcAB" 0 0 0 "2" NA 0.590301003344482 0.543478260869565 0.401901004304161 0 1
"2669" "15" "141" 1 1 "0" NA 0 1 "TestProcAB" 0 0 0 "1" NA 0.590301003344482 0.543478260869565 0.401901004304161 0 1
"2670" "15" "142" 1 1 "8" NA 0 1 "TestProcAB" 0 0 0 "2" NA 0.590301003344482 0.543478260869565 0.401901004304161 0 1
"2671" "15" "143" 1 1 "1" NA 0 1 "TestProcAB" 0 0 0 "2" NA 0.590301003344482 0.543478260869565 0.401901004304161 1 1
"2672" "15" "144" 1 1 "8" NA 0 1 "TestProcAB" 0 0 0 "2" NA 0.590301003344482 0.543478260869565 0.401901004304161 0 1
"2673" "15" "145" 1 0 "3" NA 0 0 "TestProcAB" 0 0 0 "2" NA 0.590301003344482 0.543478260869565 0.401901004304161 0 1
"2674" "15" "146" 1 1 "1" NA 1 0 "TestProcAB" 1 0 0 "2" NA 0.590301003344482 0.543478260869565 0.401901004304161 1 1
"2675" "15" "147" 1 1 "1" NA 0 1 "TestProcAB" 0 0 0 "2" NA 0.590301003344482 0.543478260869565 0.401901004304161 0 1
"2676" "15" "148" 1 1 "3" NA 0 1 "TestProcAB" 0 0 0 "2" NA 0.590301003344482 0.543478260869565 0.401901004304161 1 1
"2677" "15" "149" 1 0 "8" NA 0 0 "TestProcAB" 0 0 0 "2" NA 0.590301003344482 0.543478260869565 0.401901004304161 0 1
"2678" "15" "150" 1 1 "8" NA 0 1 "TestProcAB" 0 0 0 "2" NA 0.590301003344482 0.543478260869565 0.401901004304161 0 1
"2679" "15" "151" 1 0 "1" NA 0 0 "TestProcAB" 0 0 0 "2" NA 0.590301003344482 0.543478260869565 0.401901004304161 0 1
"2680" "15" "152" 1 1 "0" NA 0 1 "TestProcAB" 0 0 0 "1" NA 0.590301003344482 0.543478260869565 0.401901004304161 1 1
"2681" "15" "153" 1 1 "3" NA 0 1 "TestProcAB" 0 0 0 "2" NA 0.590301003344482 0.543478260869565 0.401901004304161 0 1
"2682" "15" "154" 1 1 "1" NA 1 0 "TestProcAB" 1 0 0 "2" NA 0.590301003344482 0.543478260869565 0.401901004304161 0 1
"2683" "15" "155" 1 1 "0" NA 0 1 "TestProcAB" 0 0 0 "1" NA 0.590301003344482 0.543478260869565 0.401901004304161 1 1
"2684" "15" "156" 1 0 "1" NA 0 0 "TestProcAB" 0 0 0 "2" NA 0.590301003344482 0.543478260869565 0.401901004304161 0 1
"2685" "15" "157" 1 1 "8" NA 0 1 "TestProcAB" 0 0 0 "2" NA 0.590301003344482 0.543478260869565 0.401901004304161 0 1
"2686" "15" "158" 1 0 "3" NA 0 0 "TestProcAB" 0 0 0 "2" NA 0.590301003344482 0.543478260869565 0.401901004304161 0 1
"2687" "15" "159" 1 1 "8" NA 0 1 "TestProcAB" 0 0 0 "2" NA 0.590301003344482 0.543478260869565 0.401901004304161 0 1
"2688" "15" "160" 1 0 "3" NA 0 0 "TestProcAB" 0 0 0 "2" NA 0.590301003344482 0.543478260869565 0.401901004304161 0 1
"2689" "15" "161" 0 1 "0" NA 0 0 "TestProcAB" 0 0 0 "1" NA 0.590301003344482 0.543478260869565 0.401901004304161 0 1
"2690" "15" "162" 1 0 "3" NA 1 0 "TestProcAB" 0 1 0 "2" NA 0.590301003344482 0.543478260869565 0.401901004304161 0 1
"2691" "15" "163" 1 1 "8" NA 0 1 "TestProcAB" 0 0 0 "2" NA 0.590301003344482 0.543478260869565 0.401901004304161 0 1
"2692" "15" "164" 0 0 "3" NA 0 0 "TestProcAB" 0 0 0 "2" NA 0.590301003344482 0.543478260869565 0.401901004304161 0 1
"2693" "15" "165" 0 1 "1" NA 0 0 "TestProcAB" 0 0 1 "2" NA 0.590301003344482 0.543478260869565 0.401901004304161 0 1
"2694" "15" "166" 1 1 "8" NA 0 1 "TestProcAB" 0 0 0 "2" NA 0.590301003344482 0.543478260869565 0.401901004304161 1 1
"2695" "15" "167" 1 0 "1" NA 0 0 "TestProcAB" 0 0 0 "2" NA 0.590301003344482 0.543478260869565 0.401901004304161 0 1
"2696" "15" "168" 1 1 "1" NA 0 1 "TestProcAB" 0 0 0 "2" NA 0.590301003344482 0.543478260869565 0.401901004304161 1 1
"2697" "15" "169" 1 1 "1" NA 1 0 "TestProcAB" 1 0 0 "2" NA 0.590301003344482 0.543478260869565 0.401901004304161 0 1
"2698" "15" "170" 1 0 "3" NA 0 0 "TestProcAB" 0 0 0 "2" NA 0.590301003344482 0.543478260869565 0.401901004304161 1 1
"2699" "15" "171" 1 1 "8" NA 0 1 "TestProcAB" 0 0 0 "2" NA 0.590301003344482 0.543478260869565 0.401901004304161 0 1
"2700" "15" "172" 1 1 "0" NA 0 1 "TestProcAB" 0 0 0 "1" NA 0.590301003344482 0.543478260869565 0.401901004304161 0 1
"2701" "15" "173" 1 0 "3" NA 0 0 "TestProcAB" 0 0 0 "2" NA 0.590301003344482 0.543478260869565 0.401901004304161 1 1
"2702" "15" "174" 1 0 "8" NA 0 0 "TestProcAB" 0 0 0 "2" NA 0.590301003344482 0.543478260869565 0.401901004304161 1 1
"2703" "15" "175" 1 0 "8" NA 0 0 "TestProcAB" 0 0 0 "2" NA 0.590301003344482 0.543478260869565 0.401901004304161 0 1
"2704" "15" "176" 1 1 "8" NA 0 1 "TestProcAB" 0 0 0 "2" NA 0.590301003344482 0.543478260869565 0.401901004304161 0 1
"2705" "15" "177" 1 1 "1" NA 0 1 "TestProcAB" 0 0 0 "2" NA 0.590301003344482 0.543478260869565 0.401901004304161 0 1
"2706" "15" "178" 0 1 "3" NA 0 0 "TestProcAB" 0 0 1 "2" NA 0.590301003344482 0.543478260869565 0.401901004304161 0 1
"2707" "15" "179" 0 1 "3" NA 0 0 "TestProcAB" 0 0 1 "2" NA 0.590301003344482 0.543478260869565 0.401901004304161 1 1
"2708" "15" "180" 1 1 "0" NA 0 1 "TestProcAB" 0 0 0 "1" NA 0.590301003344482 0.543478260869565 0.401901004304161 0 1
"2709" "15" "181" 0 1 "1" NA 0 0 "TestProcAB" 0 0 1 "2" NA 0.590301003344482 0.543478260869565 0.401901004304161 0 1
"2710" "15" "182" 0 1 "0" NA 0 1 "TestProcAB" 0 0 0 "1" NA 0.590301003344482 0.543478260869565 0.401901004304161 0 1
"2711" "15" "183" 1 1 "1" NA 0 1 "TestProcAB" 0 0 0 "2" NA 0.590301003344482 0.543478260869565 0.401901004304161 0 1
"2712" "15" "184" 1 0 "3" NA 0 0 "TestProcAB" 0 0 0 "2" NA 0.590301003344482 0.543478260869565 0.401901004304161 0 1
"2713" "15" "185" 1 1 "1" NA 1 0 "TestProcAB" 1 0 0 "2" NA 0.590301003344482 0.543478260869565 0.401901004304161 0 1
"2714" "15" "186" 1 0 "3" NA 0 0 "TestProcAB" 0 0 0 "2" NA 0.590301003344482 0.543478260869565 0.401901004304161 0 1
"2715" "15" "187" 1 1 "8" NA 0 1 "TestProcAB" 0 0 0 "2" NA 0.590301003344482 0.543478260869565 0.401901004304161 1 1
"2716" "15" "188" 1 1 "8" NA 0 1 "TestProcAB" 0 0 0 "2" NA 0.590301003344482 0.543478260869565 0.401901004304161 0 1
"2717" "15" "189" 1 0 "1" NA 0 0 "TestProcAB" 0 0 0 "2" NA 0.590301003344482 0.543478260869565 0.401901004304161 0 1
"2718" "15" "190" 1 0 "8" NA 0 0 "TestProcAB" 0 0 0 "2" NA 0.590301003344482 0.543478260869565 0.401901004304161 0 1
"2719" "15" "191" 1 0 "3" NA 0 0 "TestProcAB" 0 0 0 "2" NA 0.590301003344482 0.543478260869565 0.401901004304161 0 1
"2720" "15" "192" 1 0 "3" NA 0 0 "TestProcAB" 0 0 0 "2" NA 0.590301003344482 0.543478260869565 0.401901004304161 0 1
"2721" "15" "193" 1 1 "0" NA 0 1 "TestProcAB" 0 0 0 "1" NA 0.590301003344482 0.543478260869565 0.401901004304161 1 1
"2722" "15" "194" 0 1 "1" NA 0 0 "TestProcAB" 0 0 1 "2" NA 0.590301003344482 0.543478260869565 0.401901004304161 0 1
"2723" "15" "195" 1 1 "8" NA 0 1 "TestProcAB" 0 0 0 "2" NA 0.590301003344482 0.543478260869565 0.401901004304161 1 1
"2724" "15" "196" 1 1 "0" NA 0 1 "TestProcAB" 0 0 0 "1" NA 0.590301003344482 0.543478260869565 0.401901004304161 0 1
"2725" "15" "197" 1 1 "8" NA 0 1 "TestProcAB" 0 0 0 "2" NA 0.590301003344482 0.543478260869565 0.401901004304161 0 1
"2726" "15" "198" 1 1 "1" NA 1 0 "TestProcAB" 1 0 0 "2" NA 0.590301003344482 0.543478260869565 0.401901004304161 0 1
"2727" "15" "199" 1 1 "8" NA 0 1 "TestProcAB" 0 0 0 "2" NA 0.590301003344482 0.543478260869565 0.401901004304161 0 1
"2728" "15" "200" 1 0 "3" NA 0 0 "TestProcAB" 0 0 0 "2" NA 0.590301003344482 0.543478260869565 0.401901004304161 0 1
"2729" "15" "201" 1 1 "3" NA 0 1 "TestProcAB" 0 0 0 "2" NA 0.590301003344482 0.543478260869565 0.401901004304161 0 1
"2730" "15" "202" 0 1 "1" NA 0 0 "TestProcAB" 0 0 1 "2" NA 0.590301003344482 0.543478260869565 0.401901004304161 0 1
"2731" "15" "203" 0 0 "3" NA 0 0 "TestProcAB" 0 0 0 "2" NA 0.590301003344482 0.543478260869565 0.401901004304161 0 1
"2732" "15" "204" 1 1 "0" NA 0 1 "TestProcAB" 0 0 0 "1" NA 0.590301003344482 0.543478260869565 0.401901004304161 0 1
"2733" "15" "205" 1 1 "1" NA 1 0 "TestProcAB" 1 0 0 "2" NA 0.590301003344482 0.543478260869565 0.401901004304161 0 1
"2734" "15" "206" 0 1 "8" NA 0 0 "TestProcAB" 0 0 1 "2" NA 0.590301003344482 0.543478260869565 0.401901004304161 0 1
"2735" "15" "207" 1 1 "8" NA 0 1 "TestProcAB" 0 0 0 "2" NA 0.590301003344482 0.543478260869565 0.401901004304161 1 1
"2736" "15" "208" 1 0 "3" NA 0 0 "TestProcAB" 0 0 0 "2" NA 0.590301003344482 0.543478260869565 0.401901004304161 1 1
"2737" "15" "209" 1 1 "1" NA 1 0 "TestProcAB" 1 0 0 "2" NA 0.590301003344482 0.543478260869565 0.401901004304161 0 1
"2738" "15" "210" 1 1 "8" NA 0 1 "TestProcAB" 0 0 0 "2" NA 0.590301003344482 0.543478260869565 0.401901004304161 0 1
"2739" "15" "211" 1 1 "3" NA 0 1 "TestProcAB" 0 0 0 "2" NA 0.590301003344482 0.543478260869565 0.401901004304161 1 1
"2740" "15" "212" 1 1 "1" NA 0 1 "TestProcAB" 0 0 0 "2" NA 0.590301003344482 0.543478260869565 0.401901004304161 0 1
"2741" "15" "213" 1 1 "8" NA 0 1 "TestProcAB" 0 0 0 "2" NA 0.590301003344482 0.543478260869565 0.401901004304161 0 1
"2742" "15" "214" 1 0 "3" NA 0 0 "TestProcAB" 0 0 0 "2" NA 0.590301003344482 0.543478260869565 0.401901004304161 1 1
"2743" "15" "215" 1 1 "0" NA 0 1 "TestProcAB" 0 0 0 "1" NA 0.590301003344482 0.543478260869565 0.401901004304161 0 1
"2744" "15" "216" 1 1 "1" NA 0 1 "TestProcAB" 0 0 0 "2" NA 0.590301003344482 0.543478260869565 0.401901004304161 0 1
"2745" "17" "21" 1 1 "8" NA 0 1 "TestProcAB" 0 0 0 "2" NA 0.299599771297884 0.173553719008264 0.10981308411215 0 0
"2746" "17" "22" 1 0 "0" NA 0 0 "TestProcAB" 0 0 0 "1" NA 0.299599771297884 0.173553719008264 0.10981308411215 1 0
"2747" "17" "23" 1 1 "8" NA 0 1 "TestProcAB" 0 0 0 "2" NA 0.299599771297884 0.173553719008264 0.10981308411215 0 0
"2748" "17" "24" 1 0 "3" NA 1 0 "TestProcAB" 0 1 0 "2" NA 0.299599771297884 0.173553719008264 0.10981308411215 0 0
"2749" "17" "25" 1 1 "1" NA 1 0 "TestProcAB" 1 0 0 "2" NA 0.299599771297884 0.173553719008264 0.10981308411215 0 0
"2750" "17" "26" 0 1 "3" NA 0 0 "TestProcAB" 0 0 1 "2" NA 0.299599771297884 0.173553719008264 0.10981308411215 0 0
"2751" "17" "27" 1 0 "1" NA 1 0 "TestProcAB" 0 1 0 "2" NA 0.299599771297884 0.173553719008264 0.10981308411215 0 0
"2752" "17" "28" 1 0 "0" NA 1 0 "TestProcAB" 0 1 0 "1" NA 0.299599771297884 0.173553719008264 0.10981308411215 0 0
"2753" "17" "29" 1 1 "3" NA 0 1 "TestProcAB" 0 0 0 "2" NA 0.299599771297884 0.173553719008264 0.10981308411215 1 0
"2754" "17" "30" 1 1 "1" NA 0 1 "TestProcAB" 0 0 0 "2" NA 0.299599771297884 0.173553719008264 0.10981308411215 0 0
"2755" "17" "31" 0 1 "1" NA 0 1 "TestProcAB" 0 0 0 "2" NA 0.299599771297884 0.173553719008264 0.10981308411215 0 0
"2756" "17" "32" 0 0 "3" NA 0 0 "TestProcAB" 0 0 0 "2" NA 0.299599771297884 0.173553719008264 0.10981308411215 0 0
"2757" "17" "33" 1 0 "8" NA 1 0 "TestProcAB" 0 1 0 "2" NA 0.299599771297884 0.173553719008264 0.10981308411215 1 0
"2758" "17" "34" 1 0 "8" NA 1 0 "TestProcAB" 0 1 0 "2" NA 0.299599771297884 0.173553719008264 0.10981308411215 1 0
"2759" "17" "35" 1 1 "3" NA 0 1 "TestProcAB" 0 0 0 "2" NA 0.299599771297884 0.173553719008264 0.10981308411215 1 0
"2760" "17" "36" 0 1 "3" NA 0 1 "TestProcAB" 0 0 0 "2" NA 0.299599771297884 0.173553719008264 0.10981308411215 1 0
"2761" "17" "37" 1 1 "8" NA 0 1 "TestProcAB" 0 0 0 "2" NA 0.299599771297884 0.173553719008264 0.10981308411215 1 0
"2762" "17" "38" 1 1 "1" NA 1 0 "TestProcAB" 1 0 0 "2" NA 0.299599771297884 0.173553719008264 0.10981308411215 0 0
"2763" "17" "39" 1 1 "1" NA 0 1 "TestProcAB" 0 0 0 "2" NA 0.299599771297884 0.173553719008264 0.10981308411215 0 0
"2764" "17" "40" 1 0 "0" NA 0 0 "TestProcAB" 0 0 0 "1" NA 0.299599771297884 0.173553719008264 0.10981308411215 0 0
"2765" "17" "41" 1 1 "8" NA 0 1 "TestProcAB" 0 0 0 "2" NA 0.299599771297884 0.173553719008264 0.10981308411215 1 0
"2766" "17" "42" 1 1 "8" NA 0 1 "TestProcAB" 0 0 0 "2" NA 0.299599771297884 0.173553719008264 0.10981308411215 1 0
"2767" "17" "43" 0 1 "1" NA 0 1 "TestProcAB" 0 0 0 "2" NA 0.299599771297884 0.173553719008264 0.10981308411215 0 0
"2768" "17" "44" 1 1 "0" NA 0 1 "TestProcAB" 0 0 0 "1" NA 0.299599771297884 0.173553719008264 0.10981308411215 0 0
"2769" "17" "45" 1 0 "3" NA 0 0 "TestProcAB" 0 0 0 "2" NA 0.299599771297884 0.173553719008264 0.10981308411215 0 0
"2770" "17" "46" 1 1 "1" NA 0 1 "TestProcAB" 0 0 0 "2" NA 0.299599771297884 0.173553719008264 0.10981308411215 0 0
"2771" "17" "47" 1 1 "8" NA 0 1 "TestProcAB" 0 0 0 "2" NA 0.299599771297884 0.173553719008264 0.10981308411215 0 0
"2772" "17" "48" 0 0 "3" NA 0 0 "TestProcAB" 0 0 0 "2" NA 0.299599771297884 0.173553719008264 0.10981308411215 0 0
"2773" "17" "49" 1 1 "8" NA 0 1 "TestProcAB" 0 0 0 "2" NA 0.299599771297884 0.173553719008264 0.10981308411215 1 0
"2774" "17" "50" 1 1 "3" NA 0 1 "TestProcAB" 0 0 0 "2" NA 0.299599771297884 0.173553719008264 0.10981308411215 0 0
"2775" "17" "51" 1 0 "1" NA 0 0 "TestProcAB" 0 0 0 "2" NA 0.299599771297884 0.173553719008264 0.10981308411215 0 0
"2776" "17" "52" 1 1 "8" NA 0 1 "TestProcAB" 0 0 0 "2" NA 0.299599771297884 0.173553719008264 0.10981308411215 0 0
"2777" "17" "53" 0 1 "1" NA 0 1 "TestProcAB" 0 0 0 "2" NA 0.299599771297884 0.173553719008264 0.10981308411215 1 0
"2778" "17" "54" 1 0 "3" NA 0 0 "TestProcAB" 0 0 0 "2" NA 0.299599771297884 0.173553719008264 0.10981308411215 0 0
"2779" "17" "55" 1 0 "0" NA 0 0 "TestProcAB" 0 0 0 "1" NA 0.299599771297884 0.173553719008264 0.10981308411215 1 0
"2780" "17" "56" 0 1 "1" NA 0 0 "TestProcAB" 0 0 1 "2" NA 0.299599771297884 0.173553719008264 0.10981308411215 0 0
"2781" "17" "57" 1 1 "1" NA 0 1 "TestProcAB" 0 0 0 "2" NA 0.299599771297884 0.173553719008264 0.10981308411215 0 0
"2782" "17" "58" 1 0 "8" NA 0 0 "TestProcAB" 0 0 0 "2" NA 0.299599771297884 0.173553719008264 0.10981308411215 1 0
"2783" "17" "59" 1 0 "8" NA 0 0 "TestProcAB" 0 0 0 "2" NA 0.299599771297884 0.173553719008264 0.10981308411215 0 0
"2784" "17" "60" 1 0 "3" NA 0 0 "TestProcAB" 0 0 0 "2" NA 0.299599771297884 0.173553719008264 0.10981308411215 0 0
"2785" "17" "61" 1 0 "3" NA 0 0 "TestProcAB" 0 0 0 "2" NA 0.299599771297884 0.173553719008264 0.10981308411215 1 0
"2786" "17" "62" 1 1 "0" NA 0 1 "TestProcAB" 0 0 0 "1" NA 0.299599771297884 0.173553719008264 0.10981308411215 0 0
"2787" "17" "63" 0 0 "8" NA 0 0 "TestProcAB" 0 0 0 "2" NA 0.299599771297884 0.173553719008264 0.10981308411215 0 0
"2788" "17" "64" 1 1 "1" NA 0 1 "TestProcAB" 0 0 0 "2" NA 0.299599771297884 0.173553719008264 0.10981308411215 0 0
"2789" "17" "65" 1 0 "3" NA 0 0 "TestProcAB" 0 0 0 "2" NA 0.299599771297884 0.173553719008264 0.10981308411215 0 0
"2790" "17" "66" 1 1 "1" NA 1 0 "TestProcAB" 1 0 0 "2" NA 0.299599771297884 0.173553719008264 0.10981308411215 1 0
"2791" "17" "67" 0 0 "8" NA 0 0 "TestProcAB" 0 0 0 "2" NA 0.299599771297884 0.173553719008264 0.10981308411215 0 0
"2792" "17" "68" 0 1 "3" NA 0 1 "TestProcAB" 0 0 0 "2" NA 0.299599771297884 0.173553719008264 0.10981308411215 0 0
"2793" "17" "69" 0 1 "0" NA 0 1 "TestProcAB" 0 0 0 "1" NA 0.299599771297884 0.173553719008264 0.10981308411215 0 0
"2794" "17" "70" 0 0 "3" NA 0 0 "TestProcAB" 0 0 0 "2" NA 0.299599771297884 0.173553719008264 0.10981308411215 1 0
"2795" "17" "71" 1 1 "1" NA 1 0 "TestProcAB" 1 0 0 "2" NA 0.299599771297884 0.173553719008264 0.10981308411215 0 0
"2796" "17" "72" 0 0 "8" NA 0 0 "TestProcAB" 0 0 0 "2" NA 0.299599771297884 0.173553719008264 0.10981308411215 1 0
"2797" "17" "73" 0 1 "3" NA 0 1 "TestProcAB" 0 0 0 "2" NA 0.299599771297884 0.173553719008264 0.10981308411215 1 0
"2798" "17" "74" 0 1 "0" NA 0 1 "TestProcAB" 0 0 0 "1" NA 0.299599771297884 0.173553719008264 0.10981308411215 1 0
"2799" "17" "75" 1 0 "8" NA 1 0 "TestProcAB" 0 1 0 "2" NA 0.299599771297884 0.173553719008264 0.10981308411215 0 0
"2800" "17" "76" 1 1 "1" NA 0 1 "TestProcAB" 0 0 0 "2" NA 0.299599771297884 0.173553719008264 0.10981308411215 0 0
"2801" "17" "77" 0 1 "3" NA 0 1 "TestProcAB" 0 0 0 "2" NA 0.299599771297884 0.173553719008264 0.10981308411215 1 0
"2802" "17" "78" 1 1 "3" NA 0 1 "TestProcAB" 0 0 0 "2" NA 0.299599771297884 0.173553719008264 0.10981308411215 1 0
"2803" "17" "79" 1 0 "8" NA 0 0 "TestProcAB" 0 0 0 "2" NA 0.299599771297884 0.173553719008264 0.10981308411215 0 0
"2804" "17" "80" 0 1 "1" NA 0 1 "TestProcAB" 0 0 0 "2" NA 0.299599771297884 0.173553719008264 0.10981308411215 1 0
"2805" "17" "81" 1 1 "0" NA 0 1 "TestProcAB" 0 0 0 "1" NA 0.299599771297884 0.173553719008264 0.10981308411215 0 0
"2806" "17" "82" 1 1 "1" NA 0 1 "TestProcAB" 0 0 0 "2" NA 0.299599771297884 0.173553719008264 0.10981308411215 0 0
"2807" "17" "83" 1 1 "8" NA 0 1 "TestProcAB" 0 0 0 "2" NA 0.299599771297884 0.173553719008264 0.10981308411215 0 0
"2808" "17" "84" 1 1 "1" NA 0 1 "TestProcAB" 0 0 0 "2" NA 0.299599771297884 0.173553719008264 0.10981308411215 0 0
"2809" "17" "85" 0 1 "0" NA 0 0 "TestProcAB" 0 0 0 "1" NA 0.299599771297884 0.173553719008264 0.10981308411215 0 0
"2810" "17" "86" 1 1 "3" NA 0 1 "TestProcAB" 0 0 0 "2" NA 0.299599771297884 0.173553719008264 0.10981308411215 0 0
"2811" "17" "87" 1 0 "1" NA 1 0 "TestProcAB" 0 1 0 "2" NA 0.299599771297884 0.173553719008264 0.10981308411215 1 0
"2812" "17" "88" 1 1 "3" NA 0 1 "TestProcAB" 0 0 0 "2" NA 0.299599771297884 0.173553719008264 0.10981308411215 0 0
"2813" "17" "89" 0 1 "8" NA 0 1 "TestProcAB" 0 0 0 "2" NA 0.299599771297884 0.173553719008264 0.10981308411215 0 0
"2814" "17" "90" 1 1 "8" NA 1 0 "TestProcAB" 1 0 0 "2" NA 0.299599771297884 0.173553719008264 0.10981308411215 1 0
"2815" "17" "91" 1 1 "1" NA 0 1 "TestProcAB" 0 0 0 "2" NA 0.299599771297884 0.173553719008264 0.10981308411215 0 0
"2816" "17" "92" 1 1 "1" NA 0 1 "TestProcAB" 0 0 0 "2" NA 0.299599771297884 0.173553719008264 0.10981308411215 0 0
"2817" "17" "93" 1 0 "0" NA 1 0 "TestProcAB" 0 1 0 "1" NA 0.299599771297884 0.173553719008264 0.10981308411215 0 0
"2818" "17" "94" 1 1 "8" NA 0 1 "TestProcAB" 0 0 0 "2" NA 0.299599771297884 0.173553719008264 0.10981308411215 1 0
"2819" "17" "95" 1 0 "8" NA 0 0 "TestProcAB" 0 0 0 "2" NA 0.299599771297884 0.173553719008264 0.10981308411215 0 0
"2820" "17" "96" 1 1 "3" NA 0 1 "TestProcAB" 0 0 0 "2" NA 0.299599771297884 0.173553719008264 0.10981308411215 0 0
"2821" "17" "97" 1 1 "3" NA 0 1 "TestProcAB" 0 0 0 "2" NA 0.299599771297884 0.173553719008264 0.10981308411215 1 0
"2822" "17" "98" 1 0 "8" NA 1 0 "TestProcAB" 0 1 0 "2" NA 0.299599771297884 0.173553719008264 0.10981308411215 0 0
"2823" "17" "99" 1 1 "1" NA 1 0 "TestProcAB" 1 0 0 "2" NA 0.299599771297884 0.173553719008264 0.10981308411215 0 0
"2824" "17" "100" 0 1 "1" NA 0 0 "TestProcAB" 0 0 1 "2" NA 0.299599771297884 0.173553719008264 0.10981308411215 1 0
"2825" "17" "101" 1 1 "3" NA 1 0 "TestProcAB" 1 0 0 "2" NA 0.299599771297884 0.173553719008264 0.10981308411215 0 0
"2826" "17" "102" 1 0 "0" NA 0 0 "TestProcAB" 0 0 0 "1" NA 0.299599771297884 0.173553719008264 0.10981308411215 0 0
"2827" "17" "103" 0 1 "8" NA 0 1 "TestProcAB" 0 0 0 "2" NA 0.299599771297884 0.173553719008264 0.10981308411215 0 0
"2828" "17" "104" 1 1 "3" NA 0 1 "TestProcAB" 0 0 0 "2" NA 0.299599771297884 0.173553719008264 0.10981308411215 0 0
"2829" "17" "105" 1 0 "0" NA 0 0 "TestProcAB" 0 0 0 "1" NA 0.299599771297884 0.173553719008264 0.10981308411215 1 0
"2830" "17" "106" 0 1 "1" NA 0 0 "TestProcAB" 0 0 1 "2" NA 0.299599771297884 0.173553719008264 0.10981308411215 1 0
"2831" "17" "107" 1 1 "8" NA 0 1 "TestProcAB" 0 0 0 "2" NA 0.299599771297884 0.173553719008264 0.10981308411215 0 0
"2832" "17" "108" 1 1 "1" NA 0 1 "TestProcAB" 0 0 0 "2" NA 0.299599771297884 0.173553719008264 0.10981308411215 1 0
"2833" "17" "109" 1 1 "8" NA 0 1 "TestProcAB" 0 0 0 "2" NA 0.299599771297884 0.173553719008264 0.10981308411215 0 0
"2834" "17" "110" 1 0 "3" NA 0 0 "TestProcAB" 0 0 0 "2" NA 0.299599771297884 0.173553719008264 0.10981308411215 1 0
"2835" "17" "111" 1 1 "3" NA 0 1 "TestProcAB" 0 0 0 "2" NA 0.299599771297884 0.173553719008264 0.10981308411215 1 0
"2836" "17" "112" 1 1 "1" NA 0 1 "TestProcAB" 0 0 0 "2" NA 0.299599771297884 0.173553719008264 0.10981308411215 0 0
"2837" "17" "113" 1 1 "3" NA 0 1 "TestProcAB" 0 0 0 "2" NA 0.299599771297884 0.173553719008264 0.10981308411215 0 0
"2838" "17" "114" 1 1 "8" NA 0 1 "TestProcAB" 0 0 0 "2" NA 0.299599771297884 0.173553719008264 0.10981308411215 0 0
"2839" "17" "115" 1 1 "8" NA 1 0 "TestProcAB" 1 0 0 "2" NA 0.299599771297884 0.173553719008264 0.10981308411215 0 0
"2840" "17" "116" 1 0 "3" NA 0 0 "TestProcAB" 0 0 0 "2" NA 0.299599771297884 0.173553719008264 0.10981308411215 1 0
"2841" "17" "117" 0 1 "0" NA 0 0 "TestProcAB" 0 0 0 "1" NA 0.299599771297884 0.173553719008264 0.10981308411215 1 0
"2842" "17" "118" 1 0 "1" NA 0 0 "TestProcAB" 0 0 0 "2" NA 0.299599771297884 0.173553719008264 0.10981308411215 0 0
"2843" "17" "119" 1 1 "0" NA 0 1 "TestProcAB" 0 0 0 "1" NA 0.299599771297884 0.173553719008264 0.10981308411215 0 0
"2844" "17" "120" 1 0 "3" NA 0 0 "TestProcAB" 0 0 0 "2" NA 0.299599771297884 0.173553719008264 0.10981308411215 0 0
"2845" "17" "121" 1 1 "3" NA 0 1 "TestProcAB" 0 0 0 "2" NA 0.299599771297884 0.173553719008264 0.10981308411215 0 0
"2846" "17" "122" 1 1 "1" NA 1 0 "TestProcAB" 1 0 0 "2" NA 0.299599771297884 0.173553719008264 0.10981308411215 0 0
"2847" "17" "123" 0 1 "8" NA 0 0 "TestProcAB" 0 0 1 "2" NA 0.299599771297884 0.173553719008264 0.10981308411215 0 0
"2848" "17" "124" 1 1 "8" NA 0 1 "TestProcAB" 0 0 0 "2" NA 0.299599771297884 0.173553719008264 0.10981308411215 0 0
"2849" "17" "125" 1 1 "1" NA 1 0 "TestProcAB" 1 0 0 "2" NA 0.299599771297884 0.173553719008264 0.10981308411215 0 0
"2850" "17" "126" 0 0 "1" NA 0 0 "TestProcAB" 0 0 0 "2" NA 0.299599771297884 0.173553719008264 0.10981308411215 1 0
"2851" "17" "127" 0 1 "0" NA 0 0 "TestProcAB" 0 0 0 "1" NA 0.299599771297884 0.173553719008264 0.10981308411215 1 0
"2852" "17" "128" 1 0 "3" NA 1 0 "TestProcAB" 0 1 0 "2" NA 0.299599771297884 0.173553719008264 0.10981308411215 1 0
"2853" "17" "129" 1 1 "1" NA 0 1 "TestProcAB" 0 0 0 "2" NA 0.299599771297884 0.173553719008264 0.10981308411215 1 0
"2854" "17" "130" 1 1 "8" NA 0 1 "TestProcAB" 0 0 0 "2" NA 0.299599771297884 0.173553719008264 0.10981308411215 0 0
"2855" "17" "131" 0 0 "3" NA 0 0 "TestProcAB" 0 0 0 "2" NA 0.299599771297884 0.173553719008264 0.10981308411215 0 0
"2856" "17" "132" 1 0 "8" NA 0 0 "TestProcAB" 0 0 0 "2" NA 0.299599771297884 0.173553719008264 0.10981308411215 1 0
"2857" "17" "133" 1 1 "1" NA 1 0 "TestProcAB" 1 0 0 "2" NA 0.299599771297884 0.173553719008264 0.10981308411215 0 0
"2858" "17" "134" 1 1 "8" NA 0 1 "TestProcAB" 0 0 0 "2" NA 0.299599771297884 0.173553719008264 0.10981308411215 1 0
"2859" "17" "135" 1 1 "1" NA 1 0 "TestProcAB" 1 0 0 "2" NA 0.299599771297884 0.173553719008264 0.10981308411215 0 0
"2860" "17" "136" 1 1 "3" NA 0 1 "TestProcAB" 0 0 0 "2" NA 0.299599771297884 0.173553719008264 0.10981308411215 1 0
"2861" "17" "137" 1 1 "8" NA 0 1 "TestProcAB" 0 0 0 "2" NA 0.299599771297884 0.173553719008264 0.10981308411215 0 0
"2862" "17" "138" 1 1 "3" NA 0 1 "TestProcAB" 0 0 0 "2" NA 0.299599771297884 0.173553719008264 0.10981308411215 1 0
"2863" "17" "139" 1 1 "0" NA 0 1 "TestProcAB" 0 0 0 "1" NA 0.299599771297884 0.173553719008264 0.10981308411215 1 0
"2864" "17" "140" 1 1 "1" NA 1 0 "TestProcAB" 1 0 0 "2" NA 0.299599771297884 0.173553719008264 0.10981308411215 0 0
"2865" "17" "141" 1 1 "3" NA 0 1 "TestProcAB" 0 0 0 "2" NA 0.299599771297884 0.173553719008264 0.10981308411215 0 0
"2866" "17" "142" 1 1 "3" NA 0 1 "TestProcAB" 0 0 0 "2" NA 0.299599771297884 0.173553719008264 0.10981308411215 0 0
"2867" "17" "143" 1 1 "1" NA 1 0 "TestProcAB" 1 0 0 "2" NA 0.299599771297884 0.173553719008264 0.10981308411215 1 0
"2868" "17" "144" 1 1 "8" NA 0 1 "TestProcAB" 0 0 0 "2" NA 0.299599771297884 0.173553719008264 0.10981308411215 0 0
"2869" "17" "145" 1 1 "0" NA 0 1 "TestProcAB" 0 0 0 "1" NA 0.299599771297884 0.173553719008264 0.10981308411215 0 0
"2870" "17" "146" 1 0 "8" NA 0 0 "TestProcAB" 0 0 0 "2" NA 0.299599771297884 0.173553719008264 0.10981308411215 1 0
"2871" "17" "147" 1 0 "3" NA 0 0 "TestProcAB" 0 0 0 "2" NA 0.299599771297884 0.173553719008264 0.10981308411215 0 0
"2872" "17" "148" 0 1 "0" NA 0 0 "TestProcAB" 0 0 0 "1" NA 0.299599771297884 0.173553719008264 0.10981308411215 1 0
"2873" "17" "149" 1 1 "8" NA 1 0 "TestProcAB" 1 0 0 "2" NA 0.299599771297884 0.173553719008264 0.10981308411215 0 0
"2874" "17" "150" 1 1 "1" NA 0 1 "TestProcAB" 0 0 0 "2" NA 0.299599771297884 0.173553719008264 0.10981308411215 0 0
"2875" "17" "151" 1 1 "1" NA 1 0 "TestProcAB" 1 0 0 "2" NA 0.299599771297884 0.173553719008264 0.10981308411215 0 0
"2876" "17" "152" 1 0 "3" NA 1 0 "TestProcAB" 0 1 0 "2" NA 0.299599771297884 0.173553719008264 0.10981308411215 1 0
"2877" "17" "153" 1 1 "8" NA 0 1 "TestProcAB" 0 0 0 "2" NA 0.299599771297884 0.173553719008264 0.10981308411215 0 0
"2878" "17" "154" 0 1 "0" NA 0 0 "TestProcAB" 0 0 1 "1" NA 0.299599771297884 0.173553719008264 0.10981308411215 0 0
"2879" "17" "155" 1 1 "8" NA 0 1 "TestProcAB" 0 0 0 "2" NA 0.299599771297884 0.173553719008264 0.10981308411215 1 0
"2880" "17" "156" 1 1 "1" NA 0 1 "TestProcAB" 0 0 0 "2" NA 0.299599771297884 0.173553719008264 0.10981308411215 0 0
"2881" "17" "157" 1 1 "1" NA 0 1 "TestProcAB" 0 0 0 "2" NA 0.299599771297884 0.173553719008264 0.10981308411215 0 0
"2882" "17" "158" 1 1 "8" NA 0 1 "TestProcAB" 0 0 0 "2" NA 0.299599771297884 0.173553719008264 0.10981308411215 0 0
"2883" "17" "159" 0 0 "3" NA 0 0 "TestProcAB" 0 0 0 "2" NA 0.299599771297884 0.173553719008264 0.10981308411215 0 0
"2884" "17" "160" 1 1 "3" NA 1 0 "TestProcAB" 1 0 0 "2" NA 0.299599771297884 0.173553719008264 0.10981308411215 0 0
"2885" "17" "161" 0 0 "8" NA 0 0 "TestProcAB" 0 0 0 "2" NA 0.299599771297884 0.173553719008264 0.10981308411215 0 0
"2886" "17" "162" 1 1 "1" NA 1 0 "TestProcAB" 1 0 0 "2" NA 0.299599771297884 0.173553719008264 0.10981308411215 0 0
"2887" "17" "163" 0 0 "3" NA 0 0 "TestProcAB" 0 0 0 "2" NA 0.299599771297884 0.173553719008264 0.10981308411215 0 0
"2888" "17" "164" 1 0 "0" NA 1 0 "TestProcAB" 0 1 0 "1" NA 0.299599771297884 0.173553719008264 0.10981308411215 0 0
"2889" "17" "165" 1 0 "3" NA 0 0 "TestProcAB" 0 0 0 "2" NA 0.299599771297884 0.173553719008264 0.10981308411215 0 0
"2890" "17" "166" 1 1 "1" NA 1 0 "TestProcAB" 1 0 0 "2" NA 0.299599771297884 0.173553719008264 0.10981308411215 1 0
"2891" "17" "167" 1 1 "8" NA 0 1 "TestProcAB" 0 0 0 "2" NA 0.299599771297884 0.173553719008264 0.10981308411215 0 0
"2892" "17" "168" 1 1 "8" NA 0 1 "TestProcAB" 0 0 0 "2" NA 0.299599771297884 0.173553719008264 0.10981308411215 1 0
"2893" "17" "169" 1 0 "3" NA 0 0 "TestProcAB" 0 0 0 "2" NA 0.299599771297884 0.173553719008264 0.10981308411215 0 0
"2894" "17" "170" 1 0 "0" NA 0 0 "TestProcAB" 0 0 0 "1" NA 0.299599771297884 0.173553719008264 0.10981308411215 1 0
"2895" "17" "171" 1 1 "1" NA 0 1 "TestProcAB" 0 0 0 "2" NA 0.299599771297884 0.173553719008264 0.10981308411215 0 0
"2896" "17" "172" 1 1 "8" NA 1 0 "TestProcAB" 1 0 0 "2" NA 0.299599771297884 0.173553719008264 0.10981308411215 0 0
"2897" "17" "173" 1 1 "1" NA 0 1 "TestProcAB" 0 0 0 "2" NA 0.299599771297884 0.173553719008264 0.10981308411215 1 0
"2898" "17" "174" 1 1 "3" NA 0 1 "TestProcAB" 0 0 0 "2" NA 0.299599771297884 0.173553719008264 0.10981308411215 1 0
"2899" "17" "175" 1 0 "3" NA 0 0 "TestProcAB" 0 0 0 "2" NA 0.299599771297884 0.173553719008264 0.10981308411215 0 0
"2900" "17" "176" 1 0 "8" NA 0 0 "TestProcAB" 0 0 0 "2" NA 0.299599771297884 0.173553719008264 0.10981308411215 0 0
"2901" "17" "177" 1 0 "8" NA 0 0 "TestProcAB" 0 0 0 "2" NA 0.299599771297884 0.173553719008264 0.10981308411215 0 0
"2902" "17" "178" 1 0 "0" NA 0 0 "TestProcAB" 0 0 0 "1" NA 0.299599771297884 0.173553719008264 0.10981308411215 0 0
"2903" "17" "179" 1 0 "3" NA 0 0 "TestProcAB" 0 0 0 "2" NA 0.299599771297884 0.173553719008264 0.10981308411215 1 0
"2904" "17" "180" 1 1 "1" NA 0 1 "TestProcAB" 0 0 0 "2" NA 0.299599771297884 0.173553719008264 0.10981308411215 0 0
"2905" "17" "181" 1 1 "1" NA 0 1 "TestProcAB" 0 0 0 "2" NA 0.299599771297884 0.173553719008264 0.10981308411215 0 0
"2906" "17" "182" 1 1 "8" NA 0 1 "TestProcAB" 0 0 0 "2" NA 0.299599771297884 0.173553719008264 0.10981308411215 0 0
"2907" "17" "183" 1 1 "8" NA 0 1 "TestProcAB" 0 0 0 "2" NA 0.299599771297884 0.173553719008264 0.10981308411215 0 0
"2908" "17" "184" 1 1 "1" NA 1 0 "TestProcAB" 1 0 0 "2" NA 0.299599771297884 0.173553719008264 0.10981308411215 0 0
"2909" "17" "185" 1 0 "3" NA 1 0 "TestProcAB" 0 1 0 "2" NA 0.299599771297884 0.173553719008264 0.10981308411215 0 0
"2910" "17" "186" 1 1 "0" NA 0 1 "TestProcAB" 0 0 0 "1" NA 0.299599771297884 0.173553719008264 0.10981308411215 0 0
"2911" "17" "187" 1 0 "3" NA 0 0 "TestProcAB" 0 0 0 "2" NA 0.299599771297884 0.173553719008264 0.10981308411215 1 0
"2912" "17" "188" 1 1 "1" NA 0 1 "TestProcAB" 0 0 0 "2" NA 0.299599771297884 0.173553719008264 0.10981308411215 0 0
"2913" "17" "189" 0 1 "3" NA 0 1 "TestProcAB" 0 0 0 "2" NA 0.299599771297884 0.173553719008264 0.10981308411215 0 0
"2914" "17" "190" 1 0 "8" NA 0 0 "TestProcAB" 0 0 0 "2" NA 0.299599771297884 0.173553719008264 0.10981308411215 0 0
"2915" "17" "191" 1 1 "3" NA 0 1 "TestProcAB" 0 0 0 "2" NA 0.299599771297884 0.173553719008264 0.10981308411215 0 0
"2916" "17" "192" 1 1 "8" NA 0 1 "TestProcAB" 0 0 0 "2" NA 0.299599771297884 0.173553719008264 0.10981308411215 0 0
"2917" "17" "193" 0 1 "0" NA 0 0 "TestProcAB" 0 0 1 "1" NA 0.299599771297884 0.173553719008264 0.10981308411215 1 0
"2918" "17" "194" 1 1 "1" NA 0 1 "TestProcAB" 0 0 0 "2" NA 0.299599771297884 0.173553719008264 0.10981308411215 0 0
"2919" "17" "195" 1 1 "1" NA 0 1 "TestProcAB" 0 0 0 "2" NA 0.299599771297884 0.173553719008264 0.10981308411215 1 0
"2920" "17" "196" 1 0 "1" NA 1 0 "TestProcAB" 0 1 0 "2" NA 0.299599771297884 0.173553719008264 0.10981308411215 0 0
"2921" "17" "197" 1 1 "1" NA 0 1 "TestProcAB" 0 0 0 "2" NA 0.299599771297884 0.173553719008264 0.10981308411215 0 0
"2922" "17" "198" 1 0 "3" NA 0 0 "TestProcAB" 0 0 0 "2" NA 0.299599771297884 0.173553719008264 0.10981308411215 0 0
"2923" "17" "199" 1 1 "3" NA 1 0 "TestProcAB" 1 0 0 "2" NA 0.299599771297884 0.173553719008264 0.10981308411215 0 0
"2924" "17" "200" 1 0 "0" NA 0 0 "TestProcAB" 0 0 0 "1" NA 0.299599771297884 0.173553719008264 0.10981308411215 0 0
"2925" "17" "201" 1 1 "8" NA 0 1 "TestProcAB" 0 0 0 "2" NA 0.299599771297884 0.173553719008264 0.10981308411215 0 0
"2926" "17" "202" 1 1 "8" NA 0 1 "TestProcAB" 0 0 0 "2" NA 0.299599771297884 0.173553719008264 0.10981308411215 0 0
"2927" "17" "203" 1 1 "8" NA 0 1 "TestProcAB" 0 0 0 "2" NA 0.299599771297884 0.173553719008264 0.10981308411215 0 0
"2928" "17" "204" 1 0 "1" NA 0 0 "TestProcAB" 0 0 0 "2" NA 0.299599771297884 0.173553719008264 0.10981308411215 0 0
"2929" "17" "205" 0 1 "8" NA 0 1 "TestProcAB" 0 0 0 "2" NA 0.299599771297884 0.173553719008264 0.10981308411215 0 0
"2930" "17" "206" 1 0 "1" NA 0 0 "TestProcAB" 0 0 0 "2" NA 0.299599771297884 0.173553719008264 0.10981308411215 0 0
"2931" "17" "207" 1 1 "3" NA 0 1 "TestProcAB" 0 0 0 "2" NA 0.299599771297884 0.173553719008264 0.10981308411215 1 0
"2932" "17" "208" 1 0 "0" NA 0 0 "TestProcAB" 0 0 0 "1" NA 0.299599771297884 0.173553719008264 0.10981308411215 1 0
"2933" "17" "209" 1 1 "3" NA 0 1 "TestProcAB" 0 0 0 "2" NA 0.299599771297884 0.173553719008264 0.10981308411215 0 0
"2934" "17" "210" 1 0 "8" NA 1 0 "TestProcAB" 0 1 0 "2" NA 0.299599771297884 0.173553719008264 0.10981308411215 0 0
"2935" "17" "211" 1 0 "0" NA 0 0 "TestProcAB" 0 0 0 "1" NA 0.299599771297884 0.173553719008264 0.10981308411215 1 0
"2936" "17" "212" 1 0 "8" NA 0 0 "TestProcAB" 0 0 0 "2" NA 0.299599771297884 0.173553719008264 0.10981308411215 0 0
"2937" "17" "213" 1 1 "3" NA 0 1 "TestProcAB" 0 0 0 "2" NA 0.299599771297884 0.173553719008264 0.10981308411215 0 0
"2938" "17" "214" 1 1 "1" NA 0 1 "TestProcAB" 0 0 0 "2" NA 0.299599771297884 0.173553719008264 0.10981308411215 1 0
"2939" "17" "215" 1 1 "3" NA 0 1 "TestProcAB" 0 0 0 "2" NA 0.299599771297884 0.173553719008264 0.10981308411215 0 0
"2940" "17" "216" 0 1 "1" NA 0 1 "TestProcAB" 0 0 0 "2" NA 0.299599771297884 0.173553719008264 0.10981308411215 0 0
"2941" "18" "21" 0 0 "3" NA 0 0 "TestProcAB" 0 0 0 "2" NA 0.863401035444046 0.832429990966576 0.110596409959467 0 1
"2942" "18" "22" 1 1 "1" NA 1 0 "TestProcAB" 1 0 0 "2" NA 0.863401035444046 0.832429990966576 0.110596409959467 1 1
"2943" "18" "23" 1 1 "0" NA 0 1 "TestProcAB" 0 0 0 "1" NA 0.863401035444046 0.832429990966576 0.110596409959467 0 1
"2944" "18" "24" 1 0 "8" NA 0 0 "TestProcAB" 0 0 0 "2" NA 0.863401035444046 0.832429990966576 0.110596409959467 0 1
"2945" "18" "25" 1 0 "3" NA 1 0 "TestProcAB" 0 1 0 "2" NA 0.863401035444046 0.832429990966576 0.110596409959467 0 1
"2946" "18" "26" 0 1 "1" NA 0 0 "TestProcAB" 0 0 1 "2" NA 0.863401035444046 0.832429990966576 0.110596409959467 0 1
"2947" "18" "27" 1 1 "8" NA 0 1 "TestProcAB" 0 0 0 "2" NA 0.863401035444046 0.832429990966576 0.110596409959467 0 1
"2948" "18" "28" 1 0 "8" NA 0 0 "TestProcAB" 0 0 0 "2" NA 0.863401035444046 0.832429990966576 0.110596409959467 0 1
"2949" "18" "29" 1 0 "3" NA 1 0 "TestProcAB" 0 1 0 "2" NA 0.863401035444046 0.832429990966576 0.110596409959467 1 1
"2950" "18" "30" 1 1 "1" NA 0 1 "TestProcAB" 0 0 0 "2" NA 0.863401035444046 0.832429990966576 0.110596409959467 0 1
"2951" "18" "31" 1 1 "0" NA 0 1 "TestProcAB" 0 0 0 "1" NA 0.863401035444046 0.832429990966576 0.110596409959467 0 1
"2952" "18" "32" 1 0 "3" NA 0 0 "TestProcAB" 0 0 0 "2" NA 0.863401035444046 0.832429990966576 0.110596409959467 0 1
"2953" "18" "33" 1 0 "8" NA 0 0 "TestProcAB" 0 0 0 "2" NA 0.863401035444046 0.832429990966576 0.110596409959467 1 1
"2954" "18" "34" 1 1 "1" NA 0 1 "TestProcAB" 0 0 0 "2" NA 0.863401035444046 0.832429990966576 0.110596409959467 1 1
"2955" "18" "35" 1 1 "1" NA 0 1 "TestProcAB" 0 0 0 "2" NA 0.863401035444046 0.832429990966576 0.110596409959467 1 1
"2956" "18" "36" 1 0 "3" NA 0 0 "TestProcAB" 0 0 0 "2" NA 0.863401035444046 0.832429990966576 0.110596409959467 1 1
"2957" "18" "37" 1 1 "8" NA 0 1 "TestProcAB" 0 0 0 "2" NA 0.863401035444046 0.832429990966576 0.110596409959467 1 1
"2958" "18" "38" 1 0 "3" NA 0 0 "TestProcAB" 0 0 0 "2" NA 0.863401035444046 0.832429990966576 0.110596409959467 0 1
"2959" "18" "39" 1 1 "0" NA 0 1 "TestProcAB" 0 0 0 "1" NA 0.863401035444046 0.832429990966576 0.110596409959467 0 1
"2960" "18" "40" 1 0 "8" NA 0 0 "TestProcAB" 0 0 0 "2" NA 0.863401035444046 0.832429990966576 0.110596409959467 0 1
"2961" "18" "41" 1 1 "1" NA 0 1 "TestProcAB" 0 0 0 "2" NA 0.863401035444046 0.832429990966576 0.110596409959467 1 1
"2962" "18" "42" 1 1 "3" NA 0 1 "TestProcAB" 0 0 0 "2" NA 0.863401035444046 0.832429990966576 0.110596409959467 1 1
"2963" "18" "43" 1 1 "1" NA 1 0 "TestProcAB" 1 0 0 "2" NA 0.863401035444046 0.832429990966576 0.110596409959467 0 1
"2964" "18" "44" 1 0 "8" NA 0 0 "TestProcAB" 0 0 0 "2" NA 0.863401035444046 0.832429990966576 0.110596409959467 0 1
"2965" "18" "45" 1 1 "1" NA 0 1 "TestProcAB" 0 0 0 "2" NA 0.863401035444046 0.832429990966576 0.110596409959467 0 1
"2966" "18" "46" 1 0 "8" NA 1 0 "TestProcAB" 0 1 0 "2" NA 0.863401035444046 0.832429990966576 0.110596409959467 0 1
"2967" "18" "47" 1 0 "0" NA 0 0 "TestProcAB" 0 0 0 "1" NA 0.863401035444046 0.832429990966576 0.110596409959467 0 1
"2968" "18" "48" 1 0 "3" NA 0 0 "TestProcAB" 0 0 0 "2" NA 0.863401035444046 0.832429990966576 0.110596409959467 0 1
"2969" "18" "49" 1 0 "3" NA 0 0 "TestProcAB" 0 0 0 "2" NA 0.863401035444046 0.832429990966576 0.110596409959467 1 1
"2970" "18" "50" 1 1 "0" NA 0 1 "TestProcAB" 0 0 0 "1" NA 0.863401035444046 0.832429990966576 0.110596409959467 0 1
"2971" "18" "51" 1 0 "3" NA 0 0 "TestProcAB" 0 0 0 "2" NA 0.863401035444046 0.832429990966576 0.110596409959467 0 1
"2972" "18" "52" 1 0 "8" NA 0 0 "TestProcAB" 0 0 0 "2" NA 0.863401035444046 0.832429990966576 0.110596409959467 0 1
"2973" "18" "53" 1 1 "1" NA 1 0 "TestProcAB" 1 0 0 "2" NA 0.863401035444046 0.832429990966576 0.110596409959467 1 1
"2974" "18" "54" 1 1 "1" NA 0 1 "TestProcAB" 0 0 0 "2" NA 0.863401035444046 0.832429990966576 0.110596409959467 0 1
"2975" "18" "55" 1 1 "8" NA 0 1 "TestProcAB" 0 0 0 "2" NA 0.863401035444046 0.832429990966576 0.110596409959467 1 1
"2976" "18" "56" 1 1 "8" NA 0 1 "TestProcAB" 0 0 0 "2" NA 0.863401035444046 0.832429990966576 0.110596409959467 0 1
"2977" "18" "57" 1 1 "0" NA 0 1 "TestProcAB" 0 0 0 "1" NA 0.863401035444046 0.832429990966576 0.110596409959467 0 1
"2978" "18" "58" 1 0 "3" NA 0 0 "TestProcAB" 0 0 0 "2" NA 0.863401035444046 0.832429990966576 0.110596409959467 1 1
"2979" "18" "59" 1 1 "1" NA 0 1 "TestProcAB" 0 0 0 "2" NA 0.863401035444046 0.832429990966576 0.110596409959467 0 1
"2980" "18" "60" 1 0 "1" NA 0 0 "TestProcAB" 0 0 0 "2" NA 0.863401035444046 0.832429990966576 0.110596409959467 0 1
"2981" "18" "61" 1 1 "8" NA 0 1 "TestProcAB" 0 0 0 "2" NA 0.863401035444046 0.832429990966576 0.110596409959467 1 1
"2982" "18" "62" 1 0 "3" NA 1 0 "TestProcAB" 0 1 0 "2" NA 0.863401035444046 0.832429990966576 0.110596409959467 0 1
"2983" "18" "63" 1 1 "0" NA 0 1 "TestProcAB" 0 0 0 "1" NA 0.863401035444046 0.832429990966576 0.110596409959467 0 1
"2984" "18" "64" 1 1 "1" NA 0 1 "TestProcAB" 0 0 0 "2" NA 0.863401035444046 0.832429990966576 0.110596409959467 0 1
"2985" "18" "65" 1 1 "1" NA 0 1 "TestProcAB" 0 0 0 "2" NA 0.863401035444046 0.832429990966576 0.110596409959467 0 1
"2986" "18" "66" 1 0 "3" NA 0 0 "TestProcAB" 0 0 0 "2" NA 0.863401035444046 0.832429990966576 0.110596409959467 1 1
"2987" "18" "67" 1 0 "3" NA 0 0 "TestProcAB" 0 0 0 "2" NA 0.863401035444046 0.832429990966576 0.110596409959467 0 1
"2988" "18" "68" 0 1 "8" NA 0 1 "TestProcAB" 0 0 0 "2" NA 0.863401035444046 0.832429990966576 0.110596409959467 0 1
"2989" "18" "69" 1 0 "8" NA 0 0 "TestProcAB" 0 0 0 "2" NA 0.863401035444046 0.832429990966576 0.110596409959467 0 1
"2990" "18" "70" 0 0 "8" NA 0 0 "TestProcAB" 0 0 0 "2" NA 0.863401035444046 0.832429990966576 0.110596409959467 1 1
"2991" "18" "71" 0 1 "1" NA 0 0 "TestProcAB" 0 0 1 "2" NA 0.863401035444046 0.832429990966576 0.110596409959467 0 1
"2992" "18" "72" 1 0 "3" NA 0 0 "TestProcAB" 0 0 0 "2" NA 0.863401035444046 0.832429990966576 0.110596409959467 1 1
"2993" "18" "73" 0 1 "3" NA 0 1 "TestProcAB" 0 0 0 "2" NA 0.863401035444046 0.832429990966576 0.110596409959467 1 1
"2994" "18" "74" 1 1 "8" NA 0 1 "TestProcAB" 0 0 0 "2" NA 0.863401035444046 0.832429990966576 0.110596409959467 1 1
"2995" "18" "75" 1 1 "0" NA 1 0 "TestProcAB" 1 0 0 "1" NA 0.863401035444046 0.832429990966576 0.110596409959467 0 1
"2996" "18" "76" 1 1 "1" NA 0 1 "TestProcAB" 0 0 0 "2" NA 0.863401035444046 0.832429990966576 0.110596409959467 0 1
"2997" "18" "77" 1 0 "0" NA 1 0 "TestProcAB" 0 1 0 "1" NA 0.863401035444046 0.832429990966576 0.110596409959467 1 1
"2998" "18" "78" 1 0 "3" NA 1 0 "TestProcAB" 0 1 0 "2" NA 0.863401035444046 0.832429990966576 0.110596409959467 1 1
"2999" "18" "79" 1 1 "1" NA 0 1 "TestProcAB" 0 0 0 "2" NA 0.863401035444046 0.832429990966576 0.110596409959467 0 1
"3000" "18" "80" 1 0 "3" NA 0 0 "TestProcAB" 0 0 0 "2" NA 0.863401035444046 0.832429990966576 0.110596409959467 1 1
"3001" "18" "81" 1 1 "8" NA 0 1 "TestProcAB" 0 0 0 "2" NA 0.863401035444046 0.832429990966576 0.110596409959467 0 1
"3002" "18" "82" 1 1 "8" NA 0 1 "TestProcAB" 0 0 0 "2" NA 0.863401035444046 0.832429990966576 0.110596409959467 0 1
"3003" "18" "83" 1 1 "1" NA 0 1 "TestProcAB" 0 0 0 "2" NA 0.863401035444046 0.832429990966576 0.110596409959467 0 1
"3004" "18" "84" 1 0 "3" NA 1 0 "TestProcAB" 0 1 0 "2" NA 0.863401035444046 0.832429990966576 0.110596409959467 0 1
"3005" "18" "85" 1 1 "8" NA 0 1 "TestProcAB" 0 0 0 "2" NA 0.863401035444046 0.832429990966576 0.110596409959467 0 1
"3006" "18" "86" 1 1 "1" NA 1 0 "TestProcAB" 1 0 0 "2" NA 0.863401035444046 0.832429990966576 0.110596409959467 0 1
"3007" "18" "87" 1 0 "3" NA 0 0 "TestProcAB" 0 0 0 "2" NA 0.863401035444046 0.832429990966576 0.110596409959467 1 1
"3008" "18" "88" 1 1 "8" NA 0 1 "TestProcAB" 0 0 0 "2" NA 0.863401035444046 0.832429990966576 0.110596409959467 0 1
"3009" "18" "89" 1 1 "0" NA 0 1 "TestProcAB" 0 0 0 "1" NA 0.863401035444046 0.832429990966576 0.110596409959467 0 1
"3010" "18" "90" 1 1 "1" NA 0 1 "TestProcAB" 0 0 0 "2" NA 0.863401035444046 0.832429990966576 0.110596409959467 1 1
"3011" "18" "91" 1 1 "8" NA 0 1 "TestProcAB" 0 0 0 "2" NA 0.863401035444046 0.832429990966576 0.110596409959467 0 1
"3012" "18" "92" 1 0 "3" NA 0 0 "TestProcAB" 0 0 0 "2" NA 0.863401035444046 0.832429990966576 0.110596409959467 0 1
"3013" "18" "93" 1 1 "1" NA 0 1 "TestProcAB" 0 0 0 "2" NA 0.863401035444046 0.832429990966576 0.110596409959467 0 1
"3014" "18" "94" 1 1 "0" NA 0 1 "TestProcAB" 0 0 0 "1" NA 0.863401035444046 0.832429990966576 0.110596409959467 1 1
"3015" "18" "95" 1 1 "1" NA 1 0 "TestProcAB" 1 0 0 "2" NA 0.863401035444046 0.832429990966576 0.110596409959467 0 1
"3016" "18" "96" 1 1 "8" NA 0 1 "TestProcAB" 0 0 0 "2" NA 0.863401035444046 0.832429990966576 0.110596409959467 0 1
"3017" "18" "97" 1 0 "3" NA 0 0 "TestProcAB" 0 0 0 "2" NA 0.863401035444046 0.832429990966576 0.110596409959467 1 1
"3018" "18" "98" 1 1 "1" NA 0 1 "TestProcAB" 0 0 0 "2" NA 0.863401035444046 0.832429990966576 0.110596409959467 0 1
"3019" "18" "99" 1 1 "3" NA 0 1 "TestProcAB" 0 0 0 "2" NA 0.863401035444046 0.832429990966576 0.110596409959467 0 1
"3020" "18" "100" 1 0 "3" NA 0 0 "TestProcAB" 0 0 0 "2" NA 0.863401035444046 0.832429990966576 0.110596409959467 1 1
"3021" "18" "101" 1 1 "1" NA 0 1 "TestProcAB" 0 0 0 "2" NA 0.863401035444046 0.832429990966576 0.110596409959467 0 1
"3022" "18" "102" 1 1 "8" NA 0 1 "TestProcAB" 0 0 0 "2" NA 0.863401035444046 0.832429990966576 0.110596409959467 0 1
"3023" "18" "103" 1 1 "8" NA 0 1 "TestProcAB" 0 0 0 "2" NA 0.863401035444046 0.832429990966576 0.110596409959467 0 1
"3024" "18" "104" 1 1 "0" NA 0 1 "TestProcAB" 0 0 0 "1" NA 0.863401035444046 0.832429990966576 0.110596409959467 0 1
"3025" "18" "105" 1 1 "1" NA 1 0 "TestProcAB" 1 0 0 "2" NA 0.863401035444046 0.832429990966576 0.110596409959467 1 1
"3026" "18" "106" 1 1 "0" NA 0 1 "TestProcAB" 0 0 0 "1" NA 0.863401035444046 0.832429990966576 0.110596409959467 1 1
"3027" "18" "107" 1 1 "1" NA 1 0 "TestProcAB" 1 0 0 "2" NA 0.863401035444046 0.832429990966576 0.110596409959467 0 1
"3028" "18" "108" 1 0 "8" NA 0 0 "TestProcAB" 0 0 0 "2" NA 0.863401035444046 0.832429990966576 0.110596409959467 1 1
"3029" "18" "109" 1 0 "3" NA 0 0 "TestProcAB" 0 0 0 "2" NA 0.863401035444046 0.832429990966576 0.110596409959467 0 1
"3030" "18" "110" 1 1 "8" NA 0 1 "TestProcAB" 0 0 0 "2" NA 0.863401035444046 0.832429990966576 0.110596409959467 1 1
"3031" "18" "111" 1 0 "3" NA 0 0 "TestProcAB" 0 0 0 "2" NA 0.863401035444046 0.832429990966576 0.110596409959467 1 1
"3032" "18" "112" 1 1 "0" NA 0 1 "TestProcAB" 0 0 0 "1" NA 0.863401035444046 0.832429990966576 0.110596409959467 0 1
"3033" "18" "113" 0 1 "1" NA 0 0 "TestProcAB" 0 0 1 "2" NA 0.863401035444046 0.832429990966576 0.110596409959467 0 1
"3034" "18" "114" 1 0 "3" NA 0 0 "TestProcAB" 0 0 0 "2" NA 0.863401035444046 0.832429990966576 0.110596409959467 0 1
"3035" "18" "115" 1 1 "8" NA 0 1 "TestProcAB" 0 0 0 "2" NA 0.863401035444046 0.832429990966576 0.110596409959467 0 1
"3036" "18" "116" 1 1 "8" NA 0 1 "TestProcAB" 0 0 0 "2" NA 0.863401035444046 0.832429990966576 0.110596409959467 1 1
"3037" "18" "117" 1 0 "3" NA 0 0 "TestProcAB" 0 0 0 "2" NA 0.863401035444046 0.832429990966576 0.110596409959467 1 1
"3038" "18" "118" 1 1 "1" NA 0 1 "TestProcAB" 0 0 0 "2" NA 0.863401035444046 0.832429990966576 0.110596409959467 0 1
"3039" "18" "119" 1 1 "1" NA 0 1 "TestProcAB" 0 0 0 "2" NA 0.863401035444046 0.832429990966576 0.110596409959467 0 1
"3040" "18" "120" 1 1 "3" NA 0 1 "TestProcAB" 0 0 0 "2" NA 0.863401035444046 0.832429990966576 0.110596409959467 0 1
"3041" "18" "121" 1 1 "8" NA 0 1 "TestProcAB" 0 0 0 "2" NA 0.863401035444046 0.832429990966576 0.110596409959467 0 1
"3042" "18" "122" 1 1 "0" NA 0 1 "TestProcAB" 0 0 0 "1" NA 0.863401035444046 0.832429990966576 0.110596409959467 0 1
"3043" "18" "123" 1 1 "8" NA 0 1 "TestProcAB" 0 0 0 "2" NA 0.863401035444046 0.832429990966576 0.110596409959467 0 1
"3044" "18" "124" 1 0 "3" NA 0 0 "TestProcAB" 0 0 0 "2" NA 0.863401035444046 0.832429990966576 0.110596409959467 0 1
"3045" "18" "125" 1 1 "1" NA 1 0 "TestProcAB" 1 0 0 "2" NA 0.863401035444046 0.832429990966576 0.110596409959467 0 1
"3046" "18" "126" 1 1 "1" NA 0 1 "TestProcAB" 0 0 0 "2" NA 0.863401035444046 0.832429990966576 0.110596409959467 1 1
"3047" "18" "127" 1 1 "0" NA 0 1 "TestProcAB" 0 0 0 "1" NA 0.863401035444046 0.832429990966576 0.110596409959467 1 1
"3048" "18" "128" 1 1 "8" NA 0 1 "TestProcAB" 0 0 0 "2" NA 0.863401035444046 0.832429990966576 0.110596409959467 1 1
"3049" "18" "129" 1 1 "1" NA 1 0 "TestProcAB" 1 0 0 "2" NA 0.863401035444046 0.832429990966576 0.110596409959467 1 1
"3050" "18" "130" 1 1 "8" NA 0 1 "TestProcAB" 0 0 0 "2" NA 0.863401035444046 0.832429990966576 0.110596409959467 0 1
"3051" "18" "131" 1 0 "3" NA 0 0 "TestProcAB" 0 0 0 "2" NA 0.863401035444046 0.832429990966576 0.110596409959467 0 1
"3052" "18" "132" 1 0 "3" NA 0 0 "TestProcAB" 0 0 0 "2" NA 0.863401035444046 0.832429990966576 0.110596409959467 1 1
"3053" "18" "133" 1 1 "1" NA 0 1 "TestProcAB" 0 0 0 "2" NA 0.863401035444046 0.832429990966576 0.110596409959467 0 1
"3054" "18" "134" 1 0 "3" NA 0 0 "TestProcAB" 0 0 0 "2" NA 0.863401035444046 0.832429990966576 0.110596409959467 1 1
"3055" "18" "135" 1 1 "8" NA 0 1 "TestProcAB" 0 0 0 "2" NA 0.863401035444046 0.832429990966576 0.110596409959467 0 1
"3056" "18" "136" 1 1 "8" NA 0 1 "TestProcAB" 0 0 0 "2" NA 0.863401035444046 0.832429990966576 0.110596409959467 1 1
"3057" "18" "137" 1 0 "1" NA 0 0 "TestProcAB" 0 0 0 "2" NA 0.863401035444046 0.832429990966576 0.110596409959467 0 1
"3058" "18" "138" 1 0 "3" NA 0 0 "TestProcAB" 0 0 0 "2" NA 0.863401035444046 0.832429990966576 0.110596409959467 1 1
"3059" "18" "139" 0 1 "0" NA 0 0 "TestProcAB" 0 0 0 "1" NA 0.863401035444046 0.832429990966576 0.110596409959467 1 1
"3060" "18" "140" 1 1 "1" NA 0 1 "TestProcAB" 0 0 0 "2" NA 0.863401035444046 0.832429990966576 0.110596409959467 0 1
"3061" "18" "141" 1 1 "8" NA 0 1 "TestProcAB" 0 0 0 "2" NA 0.863401035444046 0.832429990966576 0.110596409959467 0 1
"3062" "18" "142" 1 1 "8" NA 0 1 "TestProcAB" 0 0 0 "2" NA 0.863401035444046 0.832429990966576 0.110596409959467 0 1
"3063" "18" "143" 1 1 "3" NA 0 1 "TestProcAB" 0 0 0 "2" NA 0.863401035444046 0.832429990966576 0.110596409959467 1 1
"3064" "18" "144" 1 1 "3" NA 0 1 "TestProcAB" 0 0 0 "2" NA 0.863401035444046 0.832429990966576 0.110596409959467 0 1
"3065" "18" "145" 1 1 "1" NA 0 1 "TestProcAB" 0 0 0 "2" NA 0.863401035444046 0.832429990966576 0.110596409959467 0 1
"3066" "18" "146" 1 1 "0" NA 0 1 "TestProcAB" 0 0 0 "1" NA 0.863401035444046 0.832429990966576 0.110596409959467 1 1
"3067" "18" "147" 1 1 "0" NA 0 1 "TestProcAB" 0 0 0 "1" NA 0.863401035444046 0.832429990966576 0.110596409959467 0 1
"3068" "18" "148" 1 1 "3" NA 0 1 "TestProcAB" 0 0 0 "2" NA 0.863401035444046 0.832429990966576 0.110596409959467 1 1
"3069" "18" "149" 1 0 "8" NA 0 0 "TestProcAB" 0 0 0 "2" NA 0.863401035444046 0.832429990966576 0.110596409959467 0 1
"3070" "18" "150" 1 0 "3" NA 0 0 "TestProcAB" 0 0 0 "2" NA 0.863401035444046 0.832429990966576 0.110596409959467 0 1
"3071" "18" "151" 1 1 "1" NA 0 1 "TestProcAB" 0 0 0 "2" NA 0.863401035444046 0.832429990966576 0.110596409959467 0 1
"3072" "18" "152" 1 1 "1" NA 0 1 "TestProcAB" 0 0 0 "2" NA 0.863401035444046 0.832429990966576 0.110596409959467 1 1
"3073" "18" "153" 1 1 "8" NA 0 1 "TestProcAB" 0 0 0 "2" NA 0.863401035444046 0.832429990966576 0.110596409959467 0 1
"3074" "18" "154" 1 1 "3" NA 0 1 "TestProcAB" 0 0 0 "2" NA 0.863401035444046 0.832429990966576 0.110596409959467 0 1
"3075" "18" "155" 1 1 "1" NA 0 1 "TestProcAB" 0 0 0 "2" NA 0.863401035444046 0.832429990966576 0.110596409959467 1 1
"3076" "18" "156" 1 1 "0" NA 0 1 "TestProcAB" 0 0 0 "1" NA 0.863401035444046 0.832429990966576 0.110596409959467 0 1
"3077" "18" "157" 1 1 "8" NA 0 1 "TestProcAB" 0 0 0 "2" NA 0.863401035444046 0.832429990966576 0.110596409959467 0 1
"3078" "18" "158" 1 0 "3" NA 0 0 "TestProcAB" 0 0 0 "2" NA 0.863401035444046 0.832429990966576 0.110596409959467 0 1
"3079" "18" "159" 1 1 "8" NA 0 1 "TestProcAB" 0 0 0 "2" NA 0.863401035444046 0.832429990966576 0.110596409959467 0 1
"3080" "18" "160" 1 1 "1" NA 0 1 "TestProcAB" 0 0 0 "2" NA 0.863401035444046 0.832429990966576 0.110596409959467 0 1
"3081" "18" "161" 1 1 "1" NA 0 1 "TestProcAB" 0 0 0 "2" NA 0.863401035444046 0.832429990966576 0.110596409959467 0 1
"3082" "18" "162" 1 1 "8" NA 0 1 "TestProcAB" 0 0 0 "2" NA 0.863401035444046 0.832429990966576 0.110596409959467 0 1
"3083" "18" "163" 1 1 "0" NA 0 1 "TestProcAB" 0 0 0 "1" NA 0.863401035444046 0.832429990966576 0.110596409959467 0 1
"3084" "18" "164" 1 1 "8" NA 0 1 "TestProcAB" 0 0 0 "2" NA 0.863401035444046 0.832429990966576 0.110596409959467 0 1
"3085" "18" "165" 1 1 "1" NA 0 1 "TestProcAB" 0 0 0 "2" NA 0.863401035444046 0.832429990966576 0.110596409959467 0 1
"3086" "18" "166" 1 0 "3" NA 0 0 "TestProcAB" 0 0 0 "2" NA 0.863401035444046 0.832429990966576 0.110596409959467 1 1
"3087" "18" "167" 1 0 "3" NA 0 0 "TestProcAB" 0 0 0 "2" NA 0.863401035444046 0.832429990966576 0.110596409959467 0 1
"3088" "18" "168" 1 1 "0" NA 0 1 "TestProcAB" 0 0 0 "1" NA 0.863401035444046 0.832429990966576 0.110596409959467 1 1
"3089" "18" "169" 1 0 "3" NA 0 0 "TestProcAB" 0 0 0 "2" NA 0.863401035444046 0.832429990966576 0.110596409959467 0 1
"3090" "18" "170" 1 1 "1" NA 0 1 "TestProcAB" 0 0 0 "2" NA 0.863401035444046 0.832429990966576 0.110596409959467 1 1
"3091" "18" "171" 1 0 "3" NA 0 0 "TestProcAB" 0 0 0 "2" NA 0.863401035444046 0.832429990966576 0.110596409959467 0 1
"3092" "18" "172" 0 1 "8" NA 0 1 "TestProcAB" 0 0 0 "2" NA 0.863401035444046 0.832429990966576 0.110596409959467 0 1
"3093" "18" "173" 1 1 "8" NA 0 1 "TestProcAB" 0 0 0 "2" NA 0.863401035444046 0.832429990966576 0.110596409959467 1 1
"3094" "18" "174" 1 1 "1" NA 0 1 "TestProcAB" 0 0 0 "2" NA 0.863401035444046 0.832429990966576 0.110596409959467 1 1
"3095" "18" "175" 1 0 "3" NA 0 0 "TestProcAB" 0 0 0 "2" NA 0.863401035444046 0.832429990966576 0.110596409959467 0 1
"3096" "18" "176" 1 1 "1" NA 0 1 "TestProcAB" 0 0 0 "2" NA 0.863401035444046 0.832429990966576 0.110596409959467 0 1
"3097" "18" "177" 1 1 "1" NA 0 1 "TestProcAB" 0 0 0 "2" NA 0.863401035444046 0.832429990966576 0.110596409959467 0 1
"3098" "18" "178" 1 0 "3" NA 0 0 "TestProcAB" 0 0 0 "2" NA 0.863401035444046 0.832429990966576 0.110596409959467 0 1
"3099" "18" "179" 1 1 "8" NA 0 1 "TestProcAB" 0 0 0 "2" NA 0.863401035444046 0.832429990966576 0.110596409959467 1 1
"3100" "18" "180" 1 0 "8" NA 0 0 "TestProcAB" 0 0 0 "2" NA 0.863401035444046 0.832429990966576 0.110596409959467 0 1
"3101" "18" "181" 1 1 "0" NA 0 1 "TestProcAB" 0 0 0 "1" NA 0.863401035444046 0.832429990966576 0.110596409959467 0 1
"3102" "18" "182" 1 0 "1" NA 0 0 "TestProcAB" 0 0 0 "2" NA 0.863401035444046 0.832429990966576 0.110596409959467 0 1
"3103" "18" "183" 1 1 "1" NA 1 0 "TestProcAB" 1 0 0 "2" NA 0.863401035444046 0.832429990966576 0.110596409959467 0 1
"3104" "18" "184" 1 1 "0" NA 0 1 "TestProcAB" 0 0 0 "1" NA 0.863401035444046 0.832429990966576 0.110596409959467 0 1
"3105" "18" "185" 1 0 "3" NA 0 0 "TestProcAB" 0 0 0 "2" NA 0.863401035444046 0.832429990966576 0.110596409959467 0 1
"3106" "18" "186" 1 1 "8" NA 0 1 "TestProcAB" 0 0 0 "2" NA 0.863401035444046 0.832429990966576 0.110596409959467 0 1
"3107" "18" "187" 1 0 "8" NA 0 0 "TestProcAB" 0 0 0 "2" NA 0.863401035444046 0.832429990966576 0.110596409959467 1 1
"3108" "18" "188" 1 0 "3" NA 0 0 "TestProcAB" 0 0 0 "2" NA 0.863401035444046 0.832429990966576 0.110596409959467 0 1
"3109" "18" "189" 1 1 "1" NA 0 1 "TestProcAB" 0 0 0 "2" NA 0.863401035444046 0.832429990966576 0.110596409959467 0 1
"3110" "18" "190" 1 0 "3" NA 0 0 "TestProcAB" 0 0 0 "2" NA 0.863401035444046 0.832429990966576 0.110596409959467 0 1
"3111" "18" "191" 1 0 "1" NA 0 0 "TestProcAB" 0 0 0 "2" NA 0.863401035444046 0.832429990966576 0.110596409959467 0 1
"3112" "18" "192" 1 1 "8" NA 0 1 "TestProcAB" 0 0 0 "2" NA 0.863401035444046 0.832429990966576 0.110596409959467 0 1
"3113" "18" "193" 1 1 "8" NA 0 1 "TestProcAB" 0 0 0 "2" NA 0.863401035444046 0.832429990966576 0.110596409959467 1 1
"3114" "18" "194" 1 1 "0" NA 0 1 "TestProcAB" 0 0 0 "1" NA 0.863401035444046 0.832429990966576 0.110596409959467 0 1
"3115" "18" "195" 1 0 "3" NA 0 0 "TestProcAB" 0 0 0 "2" NA 0.863401035444046 0.832429990966576 0.110596409959467 1 1
"3116" "18" "196" 1 1 "1" NA 0 1 "TestProcAB" 0 0 0 "2" NA 0.863401035444046 0.832429990966576 0.110596409959467 0 1
"3117" "18" "197" 1 0 "3" NA 0 0 "TestProcAB" 0 0 0 "2" NA 0.863401035444046 0.832429990966576 0.110596409959467 0 1
"3118" "18" "198" 1 1 "8" NA 0 1 "TestProcAB" 0 0 0 "2" NA 0.863401035444046 0.832429990966576 0.110596409959467 0 1
"3119" "18" "199" 0 1 "1" NA 0 0 "TestProcAB" 0 0 1 "2" NA 0.863401035444046 0.832429990966576 0.110596409959467 0 1
"3120" "18" "200" 1 0 "3" NA 0 0 "TestProcAB" 0 0 0 "2" NA 0.863401035444046 0.832429990966576 0.110596409959467 0 1
"3121" "18" "201" 1 1 "8" NA 0 1 "TestProcAB" 0 0 0 "2" NA 0.863401035444046 0.832429990966576 0.110596409959467 0 1
"3122" "18" "202" 1 1 "0" NA 0 1 "TestProcAB" 0 0 0 "1" NA 0.863401035444046 0.832429990966576 0.110596409959467 0 1
"3123" "18" "203" 1 1 "1" NA 0 1 "TestProcAB" 0 0 0 "2" NA 0.863401035444046 0.832429990966576 0.110596409959467 0 1
"3124" "18" "204" 1 0 "3" NA 0 0 "TestProcAB" 0 0 0 "2" NA 0.863401035444046 0.832429990966576 0.110596409959467 0 1
"3125" "18" "205" 1 1 "0" NA 0 1 "TestProcAB" 0 0 0 "1" NA 0.863401035444046 0.832429990966576 0.110596409959467 0 1
"3126" "18" "206" 1 1 "8" NA 0 1 "TestProcAB" 0 0 0 "2" NA 0.863401035444046 0.832429990966576 0.110596409959467 0 1
"3127" "18" "207" 1 0 "1" NA 0 0 "TestProcAB" 0 0 0 "2" NA 0.863401035444046 0.832429990966576 0.110596409959467 1 1
"3128" "18" "208" 1 1 "8" NA 0 1 "TestProcAB" 0 0 0 "2" NA 0.863401035444046 0.832429990966576 0.110596409959467 1 1
"3129" "18" "209" 1 0 "3" NA 0 0 "TestProcAB" 0 0 0 "2" NA 0.863401035444046 0.832429990966576 0.110596409959467 0 1
"3130" "18" "210" 1 1 "8" NA 0 1 "TestProcAB" 0 0 0 "2" NA 0.863401035444046 0.832429990966576 0.110596409959467 0 1
"3131" "18" "211" 1 0 "3" NA 0 0 "TestProcAB" 0 0 0 "2" NA 0.863401035444046 0.832429990966576 0.110596409959467 1 1
"3132" "18" "212" 1 0 "3" NA 0 0 "TestProcAB" 0 0 0 "2" NA 0.863401035444046 0.832429990966576 0.110596409959467 0 1
"3133" "18" "213" 1 1 "1" NA 0 1 "TestProcAB" 0 0 0 "2" NA 0.863401035444046 0.832429990966576 0.110596409959467 0 1
"3134" "18" "214" 1 1 "8" NA 0 1 "TestProcAB" 0 0 0 "2" NA 0.863401035444046 0.832429990966576 0.110596409959467 1 1
"3135" "18" "215" 1 1 "1" NA 1 0 "TestProcAB" 1 0 0 "2" NA 0.863401035444046 0.832429990966576 0.110596409959467 0 1
"3136" "18" "216" 1 1 "0" NA 0 1 "TestProcAB" 0 0 0 "1" NA 0.863401035444046 0.832429990966576 0.110596409959467 0 1
"3137" "19" "21" 1 1 "8" NA 0 1 "TestProcAB" 0 0 0 "2" NA 0.810485603781693 0.785714285714286 0.524324324324324 0 1
"3138" "19" "22" 1 1 "1" NA 0 1 "TestProcAB" 0 0 0 "2" NA 0.810485603781693 0.785714285714286 0.524324324324324 1 1
"3139" "19" "23" 1 0 "1" NA 1 0 "TestProcAB" 0 1 0 "2" NA 0.810485603781693 0.785714285714286 0.524324324324324 0 1
"3140" "19" "24" 1 0 "3" NA 0 0 "TestProcAB" 0 0 0 "2" NA 0.810485603781693 0.785714285714286 0.524324324324324 0 1
"3141" "19" "25" 1 1 "8" NA 0 1 "TestProcAB" 0 0 0 "2" NA 0.810485603781693 0.785714285714286 0.524324324324324 0 1
"3142" "19" "26" 1 1 "3" NA 0 1 "TestProcAB" 0 0 0 "2" NA 0.810485603781693 0.785714285714286 0.524324324324324 0 1
"3143" "19" "27" 1 0 "0" NA 0 0 "TestProcAB" 0 0 0 "1" NA 0.810485603781693 0.785714285714286 0.524324324324324 0 1
"3144" "19" "28" 1 1 "8" NA 0 1 "TestProcAB" 0 0 0 "2" NA 0.810485603781693 0.785714285714286 0.524324324324324 0 1
"3145" "19" "29" 1 0 "3" NA 0 0 "TestProcAB" 0 0 0 "2" NA 0.810485603781693 0.785714285714286 0.524324324324324 1 1
"3146" "19" "30" 1 1 "1" NA 1 0 "TestProcAB" 1 0 0 "2" NA 0.810485603781693 0.785714285714286 0.524324324324324 0 1
"3147" "19" "31" 1 1 "8" NA 0 1 "TestProcAB" 0 0 0 "2" NA 0.810485603781693 0.785714285714286 0.524324324324324 0 1
"3148" "19" "32" 1 0 "3" NA 0 0 "TestProcAB" 0 0 0 "2" NA 0.810485603781693 0.785714285714286 0.524324324324324 0 1
"3149" "19" "33" 0 1 "1" NA 0 0 "TestProcAB" 0 0 1 "2" NA 0.810485603781693 0.785714285714286 0.524324324324324 1 1
"3150" "19" "34" 1 1 "0" NA 0 1 "TestProcAB" 0 0 0 "1" NA 0.810485603781693 0.785714285714286 0.524324324324324 1 1
"3151" "19" "35" 1 0 "3" NA 0 0 "TestProcAB" 0 0 0 "2" NA 0.810485603781693 0.785714285714286 0.524324324324324 1 1
"3152" "19" "36" 0 1 "1" NA 0 0 "TestProcAB" 0 0 1 "2" NA 0.810485603781693 0.785714285714286 0.524324324324324 1 1
"3153" "19" "37" 1 0 "3" NA 0 0 "TestProcAB" 0 0 0 "2" NA 0.810485603781693 0.785714285714286 0.524324324324324 1 1
"3154" "19" "38" 1 0 "0" NA 0 0 "TestProcAB" 0 0 0 "1" NA 0.810485603781693 0.785714285714286 0.524324324324324 0 1
"3155" "19" "39" 1 1 "1" NA 0 1 "TestProcAB" 0 0 0 "2" NA 0.810485603781693 0.785714285714286 0.524324324324324 0 1
"3156" "19" "40" 1 1 "8" NA 0 1 "TestProcAB" 0 0 0 "2" NA 0.810485603781693 0.785714285714286 0.524324324324324 0 1
"3157" "19" "41" 1 1 "8" NA 0 1 "TestProcAB" 0 0 0 "2" NA 0.810485603781693 0.785714285714286 0.524324324324324 1 1
"3158" "19" "42" 1 0 "0" NA 0 0 "TestProcAB" 0 0 0 "1" NA 0.810485603781693 0.785714285714286 0.524324324324324 1 1
"3159" "19" "43" 1 0 "3" NA 0 0 "TestProcAB" 0 0 0 "2" NA 0.810485603781693 0.785714285714286 0.524324324324324 0 1
"3160" "19" "44" 1 0 "8" NA 0 0 "TestProcAB" 0 0 0 "2" NA 0.810485603781693 0.785714285714286 0.524324324324324 0 1
"3161" "19" "45" 1 1 "1" NA 0 1 "TestProcAB" 0 0 0 "2" NA 0.810485603781693 0.785714285714286 0.524324324324324 0 1
"3162" "19" "46" 1 0 "3" NA 0 0 "TestProcAB" 0 0 0 "2" NA 0.810485603781693 0.785714285714286 0.524324324324324 0 1
"3163" "19" "47" 1 0 "8" NA 0 0 "TestProcAB" 0 0 0 "2" NA 0.810485603781693 0.785714285714286 0.524324324324324 0 1
"3164" "19" "48" 1 1 "1" NA 1 0 "TestProcAB" 1 0 0 "2" NA 0.810485603781693 0.785714285714286 0.524324324324324 0 1
"3165" "19" "49" 1 1 "0" NA 0 1 "TestProcAB" 0 0 0 "1" NA 0.810485603781693 0.785714285714286 0.524324324324324 1 1
"3166" "19" "50" 1 1 "1" NA 1 0 "TestProcAB" 1 0 0 "2" NA 0.810485603781693 0.785714285714286 0.524324324324324 0 1
"3167" "19" "51" 1 1 "1" NA 0 1 "TestProcAB" 0 0 0 "2" NA 0.810485603781693 0.785714285714286 0.524324324324324 0 1
"3168" "19" "52" 1 1 "8" NA 0 1 "TestProcAB" 0 0 0 "2" NA 0.810485603781693 0.785714285714286 0.524324324324324 0 1
"3169" "19" "53" 1 1 "8" NA 0 1 "TestProcAB" 0 0 0 "2" NA 0.810485603781693 0.785714285714286 0.524324324324324 1 1
"3170" "19" "54" 1 1 "3" NA 0 1 "TestProcAB" 0 0 0 "2" NA 0.810485603781693 0.785714285714286 0.524324324324324 0 1
"3171" "19" "55" 1 0 "3" NA 0 0 "TestProcAB" 0 0 0 "2" NA 0.810485603781693 0.785714285714286 0.524324324324324 1 1
"3172" "19" "56" 1 1 "3" NA 0 1 "TestProcAB" 0 0 0 "2" NA 0.810485603781693 0.785714285714286 0.524324324324324 0 1
"3173" "19" "57" 1 0 "1" NA 0 0 "TestProcAB" 0 0 0 "2" NA 0.810485603781693 0.785714285714286 0.524324324324324 0 1
"3174" "19" "58" 1 1 "8" NA 0 1 "TestProcAB" 0 0 0 "2" NA 0.810485603781693 0.785714285714286 0.524324324324324 1 1
"3175" "19" "59" 1 0 "0" NA 0 0 "TestProcAB" 0 0 0 "1" NA 0.810485603781693 0.785714285714286 0.524324324324324 0 1
"3176" "19" "60" 0 0 "8" NA 0 0 "TestProcAB" 0 0 0 "2" NA 0.810485603781693 0.785714285714286 0.524324324324324 0 1
"3177" "19" "61" 1 0 "3" NA 0 0 "TestProcAB" 0 0 0 "2" NA 0.810485603781693 0.785714285714286 0.524324324324324 1 1
"3178" "19" "62" 1 1 "1" NA 0 1 "TestProcAB" 0 0 0 "2" NA 0.810485603781693 0.785714285714286 0.524324324324324 0 1
"3179" "19" "63" 1 1 "1" NA 0 1 "TestProcAB" 0 0 0 "2" NA 0.810485603781693 0.785714285714286 0.524324324324324 0 1
"3180" "19" "64" 1 1 "1" NA 0 1 "TestProcAB" 0 0 0 "2" NA 0.810485603781693 0.785714285714286 0.524324324324324 0 1
"3181" "19" "65" 1 1 "0" NA 0 1 "TestProcAB" 0 0 0 "1" NA 0.810485603781693 0.785714285714286 0.524324324324324 0 1
"3182" "19" "66" 1 0 "3" NA 0 0 "TestProcAB" 0 0 0 "2" NA 0.810485603781693 0.785714285714286 0.524324324324324 1 1
"3183" "19" "67" 1 0 "3" NA 0 0 "TestProcAB" 0 0 0 "2" NA 0.810485603781693 0.785714285714286 0.524324324324324 0 1
"3184" "19" "68" 1 1 "8" NA 0 1 "TestProcAB" 0 0 0 "2" NA 0.810485603781693 0.785714285714286 0.524324324324324 0 1
"3185" "19" "69" 1 1 "8" NA 0 1 "TestProcAB" 0 0 0 "2" NA 0.810485603781693 0.785714285714286 0.524324324324324 0 1
"3186" "19" "70" 1 1 "8" NA 0 1 "TestProcAB" 0 0 0 "2" NA 0.810485603781693 0.785714285714286 0.524324324324324 1 1
"3187" "19" "71" 1 1 "8" NA 0 1 "TestProcAB" 0 0 0 "2" NA 0.810485603781693 0.785714285714286 0.524324324324324 0 1
"3188" "19" "72" 0 0 "3" NA 0 0 "TestProcAB" 0 0 0 "2" NA 0.810485603781693 0.785714285714286 0.524324324324324 1 1
"3189" "19" "73" 1 1 "1" NA 0 1 "TestProcAB" 0 0 0 "2" NA 0.810485603781693 0.785714285714286 0.524324324324324 1 1
"3190" "19" "74" 1 0 "3" NA 0 0 "TestProcAB" 0 0 0 "2" NA 0.810485603781693 0.785714285714286 0.524324324324324 1 1
"3191" "19" "75" 1 1 "0" NA 0 1 "TestProcAB" 0 0 0 "1" NA 0.810485603781693 0.785714285714286 0.524324324324324 0 1
"3192" "19" "76" 1 1 "1" NA 0 1 "TestProcAB" 0 0 0 "2" NA 0.810485603781693 0.785714285714286 0.524324324324324 0 1
"3193" "19" "77" 1 1 "3" NA 0 1 "TestProcAB" 0 0 0 "2" NA 0.810485603781693 0.785714285714286 0.524324324324324 1 1
"3194" "19" "78" 1 1 "8" NA 0 1 "TestProcAB" 0 0 0 "2" NA 0.810485603781693 0.785714285714286 0.524324324324324 1 1
"3195" "19" "79" 0 0 "8" NA 0 0 "TestProcAB" 0 0 0 "2" NA 0.810485603781693 0.785714285714286 0.524324324324324 0 1
"3196" "19" "80" 0 1 "1" NA 0 0 "TestProcAB" 0 0 1 "2" NA 0.810485603781693 0.785714285714286 0.524324324324324 1 1
"3197" "19" "81" 0 1 "0" NA 0 1 "TestProcAB" 0 0 0 "1" NA 0.810485603781693 0.785714285714286 0.524324324324324 0 1
"3198" "19" "82" 1 0 "3" NA 0 0 "TestProcAB" 0 0 0 "2" NA 0.810485603781693 0.785714285714286 0.524324324324324 0 1
"3199" "19" "83" 1 1 "1" NA 1 0 "TestProcAB" 1 0 0 "2" NA 0.810485603781693 0.785714285714286 0.524324324324324 0 1
"3200" "19" "84" 1 1 "8" NA 0 1 "TestProcAB" 0 0 0 "2" NA 0.810485603781693 0.785714285714286 0.524324324324324 0 1
"3201" "19" "85" 1 1 "1" NA 0 1 "TestProcAB" 0 0 0 "2" NA 0.810485603781693 0.785714285714286 0.524324324324324 0 1
"3202" "19" "86" 1 0 "3" NA 0 0 "TestProcAB" 0 0 0 "2" NA 0.810485603781693 0.785714285714286 0.524324324324324 0 1
"3203" "19" "87" 1 1 "1" NA 0 1 "TestProcAB" 0 0 0 "2" NA 0.810485603781693 0.785714285714286 0.524324324324324 1 1
"3204" "19" "88" 1 1 "0" NA 0 1 "TestProcAB" 0 0 0 "1" NA 0.810485603781693 0.785714285714286 0.524324324324324 0 1
"3205" "19" "89" 1 0 "3" NA 0 0 "TestProcAB" 0 0 0 "2" NA 0.810485603781693 0.785714285714286 0.524324324324324 0 1
"3206" "19" "90" 1 1 "8" NA 0 1 "TestProcAB" 0 0 0 "2" NA 0.810485603781693 0.785714285714286 0.524324324324324 1 1
"3207" "19" "91" 1 1 "1" NA 1 0 "TestProcAB" 1 0 0 "2" NA 0.810485603781693 0.785714285714286 0.524324324324324 0 1
"3208" "19" "92" 0 1 "1" NA 0 1 "TestProcAB" 0 0 0 "2" NA 0.810485603781693 0.785714285714286 0.524324324324324 0 1
"3209" "19" "93" 1 0 "8" NA 0 0 "TestProcAB" 0 0 0 "2" NA 0.810485603781693 0.785714285714286 0.524324324324324 0 1
"3210" "19" "94" 1 0 "3" NA 1 0 "TestProcAB" 0 1 0 "2" NA 0.810485603781693 0.785714285714286 0.524324324324324 1 1
"3211" "19" "95" 0 0 "3" NA 0 0 "TestProcAB" 0 0 0 "2" NA 0.810485603781693 0.785714285714286 0.524324324324324 0 1
"3212" "19" "96" 1 0 "0" NA 1 0 "TestProcAB" 0 1 0 "1" NA 0.810485603781693 0.785714285714286 0.524324324324324 0 1
"3213" "19" "97" 0 1 "8" NA 0 0 "TestProcAB" 0 0 1 "2" NA 0.810485603781693 0.785714285714286 0.524324324324324 1 1
"3214" "19" "98" 1 1 "0" NA 0 1 "TestProcAB" 0 0 0 "1" NA 0.810485603781693 0.785714285714286 0.524324324324324 0 1
"3215" "19" "99" 0 0 "1" NA 0 0 "TestProcAB" 0 0 0 "2" NA 0.810485603781693 0.785714285714286 0.524324324324324 0 1
"3216" "19" "100" 1 1 "8" NA 0 1 "TestProcAB" 0 0 0 "2" NA 0.810485603781693 0.785714285714286 0.524324324324324 1 1
"3217" "19" "101" 1 0 "3" NA 0 0 "TestProcAB" 0 0 0 "2" NA 0.810485603781693 0.785714285714286 0.524324324324324 0 1
"3218" "19" "102" 1 1 "1" NA 0 1 "TestProcAB" 0 0 0 "2" NA 0.810485603781693 0.785714285714286 0.524324324324324 0 1
"3219" "19" "103" 1 1 "8" NA 0 1 "TestProcAB" 0 0 0 "2" NA 0.810485603781693 0.785714285714286 0.524324324324324 0 1
"3220" "19" "104" 1 0 "3" NA 1 0 "TestProcAB" 0 1 0 "2" NA 0.810485603781693 0.785714285714286 0.524324324324324 0 1
"3221" "19" "105" 1 1 "1" NA 0 1 "TestProcAB" 0 0 0 "2" NA 0.810485603781693 0.785714285714286 0.524324324324324 1 1
"3222" "19" "106" 1 0 "8" NA 0 0 "TestProcAB" 0 0 0 "2" NA 0.810485603781693 0.785714285714286 0.524324324324324 1 1
"3223" "19" "107" 1 0 "3" NA 0 0 "TestProcAB" 0 0 0 "2" NA 0.810485603781693 0.785714285714286 0.524324324324324 0 1
"3224" "19" "108" 1 0 "3" NA 0 0 "TestProcAB" 0 0 0 "2" NA 0.810485603781693 0.785714285714286 0.524324324324324 1 1
"3225" "19" "109" 1 1 "8" NA 0 1 "TestProcAB" 0 0 0 "2" NA 0.810485603781693 0.785714285714286 0.524324324324324 0 1
"3226" "19" "110" 1 0 "0" NA 0 0 "TestProcAB" 0 0 0 "1" NA 0.810485603781693 0.785714285714286 0.524324324324324 1 1
"3227" "19" "111" 1 1 "1" NA 0 1 "TestProcAB" 0 0 0 "2" NA 0.810485603781693 0.785714285714286 0.524324324324324 1 1
"3228" "19" "112" 1 0 "8" NA 1 0 "TestProcAB" 0 1 0 "2" NA 0.810485603781693 0.785714285714286 0.524324324324324 0 1
"3229" "19" "113" 1 0 "3" NA 0 0 "TestProcAB" 0 0 0 "2" NA 0.810485603781693 0.785714285714286 0.524324324324324 0 1
"3230" "19" "114" 1 1 "0" NA 0 1 "TestProcAB" 0 0 0 "1" NA 0.810485603781693 0.785714285714286 0.524324324324324 0 1
"3231" "19" "115" 0 1 "1" NA 0 0 "TestProcAB" 0 0 1 "2" NA 0.810485603781693 0.785714285714286 0.524324324324324 0 1
"3232" "19" "116" 1 0 "3" NA 0 0 "TestProcAB" 0 0 0 "2" NA 0.810485603781693 0.785714285714286 0.524324324324324 1 1
"3233" "19" "117" 1 1 "8" NA 0 1 "TestProcAB" 0 0 0 "2" NA 0.810485603781693 0.785714285714286 0.524324324324324 1 1
"3234" "19" "118" 1 1 "1" NA 1 0 "TestProcAB" 1 0 0 "2" NA 0.810485603781693 0.785714285714286 0.524324324324324 0 1
"3235" "19" "119" 1 1 "1" NA 0 1 "TestProcAB" 0 0 0 "2" NA 0.810485603781693 0.785714285714286 0.524324324324324 0 1
"3236" "19" "120" 1 1 "8" NA 0 1 "TestProcAB" 0 0 0 "2" NA 0.810485603781693 0.785714285714286 0.524324324324324 0 1
"3237" "19" "121" 0 0 "3" NA 0 0 "TestProcAB" 0 0 0 "2" NA 0.810485603781693 0.785714285714286 0.524324324324324 0 1
"3238" "19" "122" 1 0 "3" NA 0 0 "TestProcAB" 0 0 0 "2" NA 0.810485603781693 0.785714285714286 0.524324324324324 0 1
"3239" "19" "123" 1 1 "1" NA 0 1 "TestProcAB" 0 0 0 "2" NA 0.810485603781693 0.785714285714286 0.524324324324324 0 1
"3240" "19" "124" 1 1 "8" NA 0 1 "TestProcAB" 0 0 0 "2" NA 0.810485603781693 0.785714285714286 0.524324324324324 0 1
"3241" "19" "125" 1 1 "0" NA 0 1 "TestProcAB" 0 0 0 "1" NA 0.810485603781693 0.785714285714286 0.524324324324324 0 1
"3242" "19" "126" 1 1 "8" NA 0 1 "TestProcAB" 0 0 0 "2" NA 0.810485603781693 0.785714285714286 0.524324324324324 1 1
"3243" "19" "127" 0 1 "0" NA 0 1 "TestProcAB" 0 0 0 "1" NA 0.810485603781693 0.785714285714286 0.524324324324324 1 1
"3244" "19" "128" 1 1 "1" NA 1 0 "TestProcAB" 1 0 0 "2" NA 0.810485603781693 0.785714285714286 0.524324324324324 1 1
"3245" "19" "129" 1 0 "3" NA 0 0 "TestProcAB" 0 0 0 "2" NA 0.810485603781693 0.785714285714286 0.524324324324324 1 1
"3246" "19" "130" 1 0 "1" NA 0 0 "TestProcAB" 0 0 0 "2" NA 0.810485603781693 0.785714285714286 0.524324324324324 0 1
"3247" "19" "131" 1 0 "3" NA 0 0 "TestProcAB" 0 0 0 "2" NA 0.810485603781693 0.785714285714286 0.524324324324324 0 1
"3248" "19" "132" 1 1 "8" NA 0 1 "TestProcAB" 0 0 0 "2" NA 0.810485603781693 0.785714285714286 0.524324324324324 1 1
"3249" "19" "133" 1 1 "8" NA 0 1 "TestProcAB" 0 0 0 "2" NA 0.810485603781693 0.785714285714286 0.524324324324324 0 1
"3250" "19" "134" 1 1 "1" NA 0 1 "TestProcAB" 0 0 0 "2" NA 0.810485603781693 0.785714285714286 0.524324324324324 1 1
"3251" "19" "135" 1 0 "0" NA 1 0 "TestProcAB" 0 1 0 "1" NA 0.810485603781693 0.785714285714286 0.524324324324324 0 1
"3252" "19" "136" 1 0 "3" NA 1 0 "TestProcAB" 0 1 0 "2" NA 0.810485603781693 0.785714285714286 0.524324324324324 1 1
"3253" "19" "137" 1 0 "3" NA 0 0 "TestProcAB" 0 0 0 "2" NA 0.810485603781693 0.785714285714286 0.524324324324324 0 1
"3254" "19" "138" 1 1 "8" NA 0 1 "TestProcAB" 0 0 0 "2" NA 0.810485603781693 0.785714285714286 0.524324324324324 1 1
"3255" "19" "139" 1 1 "1" NA 0 1 "TestProcAB" 0 0 0 "2" NA 0.810485603781693 0.785714285714286 0.524324324324324 1 1
"3256" "19" "140" 1 0 "0" NA 0 0 "TestProcAB" 0 0 0 "1" NA 0.810485603781693 0.785714285714286 0.524324324324324 0 1
"3257" "19" "141" 1 1 "8" NA 0 1 "TestProcAB" 0 0 0 "2" NA 0.810485603781693 0.785714285714286 0.524324324324324 0 1
"3258" "19" "142" 1 0 "3" NA 1 0 "TestProcAB" 0 1 0 "2" NA 0.810485603781693 0.785714285714286 0.524324324324324 0 1
"3259" "19" "143" 1 1 "1" NA 1 0 "TestProcAB" 1 0 0 "2" NA 0.810485603781693 0.785714285714286 0.524324324324324 1 1
"3260" "19" "144" 1 0 "3" NA 0 0 "TestProcAB" 0 0 0 "2" NA 0.810485603781693 0.785714285714286 0.524324324324324 0 1
"3261" "19" "145" 1 1 "1" NA 0 1 "TestProcAB" 0 0 0 "2" NA 0.810485603781693 0.785714285714286 0.524324324324324 0 1
"3262" "19" "146" 1 0 "8" NA 1 0 "TestProcAB" 0 1 0 "2" NA 0.810485603781693 0.785714285714286 0.524324324324324 1 1
"3263" "19" "147" 1 0 "8" NA 1 0 "TestProcAB" 0 1 0 "2" NA 0.810485603781693 0.785714285714286 0.524324324324324 0 1
"3264" "19" "148" 1 1 "8" NA 0 1 "TestProcAB" 0 0 0 "2" NA 0.810485603781693 0.785714285714286 0.524324324324324 1 1
"3265" "19" "149" 1 1 "1" NA 0 1 "TestProcAB" 0 0 0 "2" NA 0.810485603781693 0.785714285714286 0.524324324324324 0 1
"3266" "19" "150" 1 0 "0" NA 0 0 "TestProcAB" 0 0 0 "1" NA 0.810485603781693 0.785714285714286 0.524324324324324 0 1
"3267" "19" "151" 1 1 "1" NA 0 1 "TestProcAB" 0 0 0 "2" NA 0.810485603781693 0.785714285714286 0.524324324324324 0 1
"3268" "19" "152" 1 0 "3" NA 0 0 "TestProcAB" 0 0 0 "2" NA 0.810485603781693 0.785714285714286 0.524324324324324 1 1
"3269" "19" "153" 1 1 "3" NA 0 1 "TestProcAB" 0 0 0 "2" NA 0.810485603781693 0.785714285714286 0.524324324324324 0 1
"3270" "19" "154" 1 0 "0" NA 1 0 "TestProcAB" 0 1 0 "1" NA 0.810485603781693 0.785714285714286 0.524324324324324 0 1
"3271" "19" "155" 1 1 "8" NA 0 1 "TestProcAB" 0 0 0 "2" NA 0.810485603781693 0.785714285714286 0.524324324324324 1 1
"3272" "19" "156" 1 1 "1" NA 0 1 "TestProcAB" 0 0 0 "2" NA 0.810485603781693 0.785714285714286 0.524324324324324 0 1
"3273" "19" "157" 1 0 "8" NA 0 0 "TestProcAB" 0 0 0 "2" NA 0.810485603781693 0.785714285714286 0.524324324324324 0 1
"3274" "19" "158" 1 0 "3" NA 0 0 "TestProcAB" 0 0 0 "2" NA 0.810485603781693 0.785714285714286 0.524324324324324 0 1
"3275" "19" "159" 1 0 "3" NA 1 0 "TestProcAB" 0 1 0 "2" NA 0.810485603781693 0.785714285714286 0.524324324324324 0 1
"3276" "19" "160" 1 1 "1" NA 0 1 "TestProcAB" 0 0 0 "2" NA 0.810485603781693 0.785714285714286 0.524324324324324 0 1
"3277" "19" "161" 1 1 "8" NA 0 1 "TestProcAB" 0 0 0 "2" NA 0.810485603781693 0.785714285714286 0.524324324324324 0 1
"3278" "19" "162" 1 1 "3" NA 0 1 "TestProcAB" 0 0 0 "2" NA 0.810485603781693 0.785714285714286 0.524324324324324 0 1
"3279" "19" "163" 1 0 "3" NA 0 0 "TestProcAB" 0 0 0 "2" NA 0.810485603781693 0.785714285714286 0.524324324324324 0 1
"3280" "19" "164" 1 1 "8" NA 0 1 "TestProcAB" 0 0 0 "2" NA 0.810485603781693 0.785714285714286 0.524324324324324 0 1
"3281" "19" "165" 1 0 "0" NA 0 0 "TestProcAB" 0 0 0 "1" NA 0.810485603781693 0.785714285714286 0.524324324324324 0 1
"3282" "19" "166" 1 1 "1" NA 0 1 "TestProcAB" 0 0 0 "2" NA 0.810485603781693 0.785714285714286 0.524324324324324 1 1
"3283" "19" "167" 0 1 "1" NA 0 1 "TestProcAB" 0 0 0 "2" NA 0.810485603781693 0.785714285714286 0.524324324324324 0 1
"3284" "19" "168" 1 1 "8" NA 0 1 "TestProcAB" 0 0 0 "2" NA 0.810485603781693 0.785714285714286 0.524324324324324 1 1
"3285" "19" "169" 1 1 "1" NA 0 1 "TestProcAB" 0 0 0 "2" NA 0.810485603781693 0.785714285714286 0.524324324324324 0 1
"3286" "19" "170" 1 1 "0" NA 0 1 "TestProcAB" 0 0 0 "1" NA 0.810485603781693 0.785714285714286 0.524324324324324 1 1
"3287" "19" "171" 0 0 "3" NA 0 0 "TestProcAB" 0 0 0 "2" NA 0.810485603781693 0.785714285714286 0.524324324324324 0 1
"3288" "19" "172" 1 1 "1" NA 0 1 "TestProcAB" 0 0 0 "2" NA 0.810485603781693 0.785714285714286 0.524324324324324 0 1
"3289" "19" "173" 1 0 "3" NA 0 0 "TestProcAB" 0 0 0 "2" NA 0.810485603781693 0.785714285714286 0.524324324324324 1 1
"3290" "19" "174" 1 0 "8" NA 1 0 "TestProcAB" 0 1 0 "2" NA 0.810485603781693 0.785714285714286 0.524324324324324 1 1
"3291" "19" "175" 1 0 "0" NA 1 0 "TestProcAB" 0 1 0 "1" NA 0.810485603781693 0.785714285714286 0.524324324324324 0 1
"3292" "19" "176" 1 1 "8" NA 0 1 "TestProcAB" 0 0 0 "2" NA 0.810485603781693 0.785714285714286 0.524324324324324 0 1
"3293" "19" "177" 1 1 "8" NA 0 1 "TestProcAB" 0 0 0 "2" NA 0.810485603781693 0.785714285714286 0.524324324324324 0 1
"3294" "19" "178" 1 1 "1" NA 0 1 "TestProcAB" 0 0 0 "2" NA 0.810485603781693 0.785714285714286 0.524324324324324 0 1
"3295" "19" "179" 1 0 "3" NA 0 0 "TestProcAB" 0 0 0 "2" NA 0.810485603781693 0.785714285714286 0.524324324324324 1 1
"3296" "19" "180" 1 1 "1" NA 0 1 "TestProcAB" 0 0 0 "2" NA 0.810485603781693 0.785714285714286 0.524324324324324 0 1
"3297" "19" "181" 1 1 "3" NA 0 1 "TestProcAB" 0 0 0 "2" NA 0.810485603781693 0.785714285714286 0.524324324324324 0 1
"3298" "19" "182" 1 0 "3" NA 0 0 "TestProcAB" 0 0 0 "2" NA 0.810485603781693 0.785714285714286 0.524324324324324 0 1
"3299" "19" "183" 1 1 "0" NA 0 1 "TestProcAB" 0 0 0 "1" NA 0.810485603781693 0.785714285714286 0.524324324324324 0 1
"3300" "19" "184" 1 1 "1" NA 0 1 "TestProcAB" 0 0 0 "2" NA 0.810485603781693 0.785714285714286 0.524324324324324 0 1
"3301" "19" "185" 1 1 "8" NA 0 1 "TestProcAB" 0 0 0 "2" NA 0.810485603781693 0.785714285714286 0.524324324324324 0 1
"3302" "19" "186" 1 1 "1" NA 0 1 "TestProcAB" 0 0 0 "2" NA 0.810485603781693 0.785714285714286 0.524324324324324 0 1
"3303" "19" "187" 1 1 "8" NA 0 1 "TestProcAB" 0 0 0 "2" NA 0.810485603781693 0.785714285714286 0.524324324324324 1 1
"3304" "19" "188" 1 1 "3" NA 0 1 "TestProcAB" 0 0 0 "2" NA 0.810485603781693 0.785714285714286 0.524324324324324 0 1
"3305" "19" "189" 1 0 "3" NA 0 0 "TestProcAB" 0 0 0 "2" NA 0.810485603781693 0.785714285714286 0.524324324324324 0 1
"3306" "19" "190" 1 1 "1" NA 0 1 "TestProcAB" 0 0 0 "2" NA 0.810485603781693 0.785714285714286 0.524324324324324 0 1
"3307" "19" "191" 1 0 "3" NA 0 0 "TestProcAB" 0 0 0 "2" NA 0.810485603781693 0.785714285714286 0.524324324324324 0 1
"3308" "19" "192" 1 1 "8" NA 0 1 "TestProcAB" 0 0 0 "2" NA 0.810485603781693 0.785714285714286 0.524324324324324 0 1
"3309" "19" "193" 0 0 "8" NA 0 0 "TestProcAB" 0 0 0 "2" NA 0.810485603781693 0.785714285714286 0.524324324324324 1 1
"3310" "19" "194" 1 0 "0" NA 0 0 "TestProcAB" 0 0 0 "1" NA 0.810485603781693 0.785714285714286 0.524324324324324 0 1
"3311" "19" "195" 1 1 "1" NA 1 0 "TestProcAB" 1 0 0 "2" NA 0.810485603781693 0.785714285714286 0.524324324324324 1 1
"3312" "19" "196" 1 1 "8" NA 0 1 "TestProcAB" 0 0 0 "2" NA 0.810485603781693 0.785714285714286 0.524324324324324 0 1
"3313" "19" "197" 1 1 "1" NA 0 1 "TestProcAB" 0 0 0 "2" NA 0.810485603781693 0.785714285714286 0.524324324324324 0 1
"3314" "19" "198" 1 0 "3" NA 0 0 "TestProcAB" 0 0 0 "2" NA 0.810485603781693 0.785714285714286 0.524324324324324 0 1
"3315" "19" "199" 1 1 "0" NA 0 1 "TestProcAB" 0 0 0 "1" NA 0.810485603781693 0.785714285714286 0.524324324324324 0 1
"3316" "19" "200" 1 1 "1" NA 0 1 "TestProcAB" 0 0 0 "2" NA 0.810485603781693 0.785714285714286 0.524324324324324 0 1
"3317" "19" "201" 1 1 "3" NA 0 1 "TestProcAB" 0 0 0 "2" NA 0.810485603781693 0.785714285714286 0.524324324324324 0 1
"3318" "19" "202" 1 1 "8" NA 0 1 "TestProcAB" 0 0 0 "2" NA 0.810485603781693 0.785714285714286 0.524324324324324 0 1
"3319" "19" "203" 1 1 "1" NA 1 0 "TestProcAB" 1 0 0 "2" NA 0.810485603781693 0.785714285714286 0.524324324324324 0 1
"3320" "19" "204" 1 0 "0" NA 0 0 "TestProcAB" 0 0 0 "1" NA 0.810485603781693 0.785714285714286 0.524324324324324 0 1
"3321" "19" "205" 1 1 "1" NA 1 0 "TestProcAB" 1 0 0 "2" NA 0.810485603781693 0.785714285714286 0.524324324324324 0 1
"3322" "19" "206" 1 0 "3" NA 0 0 "TestProcAB" 0 0 0 "2" NA 0.810485603781693 0.785714285714286 0.524324324324324 0 1
"3323" "19" "207" 1 0 "3" NA 0 0 "TestProcAB" 0 0 0 "2" NA 0.810485603781693 0.785714285714286 0.524324324324324 1 1
"3324" "19" "208" 1 0 "8" NA 0 0 "TestProcAB" 0 0 0 "2" NA 0.810485603781693 0.785714285714286 0.524324324324324 1 1
"3325" "19" "209" 1 1 "8" NA 0 1 "TestProcAB" 0 0 0 "2" NA 0.810485603781693 0.785714285714286 0.524324324324324 0 1
"3326" "19" "210" 1 1 "1" NA 0 1 "TestProcAB" 0 0 0 "2" NA 0.810485603781693 0.785714285714286 0.524324324324324 0 1
"3327" "19" "211" 1 0 "3" NA 0 0 "TestProcAB" 0 0 0 "2" NA 0.810485603781693 0.785714285714286 0.524324324324324 1 1
"3328" "19" "212" 1 1 "8" NA 0 1 "TestProcAB" 0 0 0 "2" NA 0.810485603781693 0.785714285714286 0.524324324324324 0 1
"3329" "19" "213" 1 1 "0" NA 0 1 "TestProcAB" 0 0 0 "1" NA 0.810485603781693 0.785714285714286 0.524324324324324 0 1
"3330" "19" "214" 1 1 "8" NA 0 1 "TestProcAB" 0 0 0 "2" NA 0.810485603781693 0.785714285714286 0.524324324324324 1 1
"3331" "19" "215" 1 1 "1" NA 0 1 "TestProcAB" 0 0 0 "2" NA 0.810485603781693 0.785714285714286 0.524324324324324 0 1
"3332" "19" "216" 1 0 "3" NA 0 0 "TestProcAB" 0 0 0 "2" NA 0.810485603781693 0.785714285714286 0.524324324324324 0 1
"3333" "20" "21" 1 1 "0" NA 0 1 "TestProcAB" 0 0 0 "1" NA 0.8707805907173 0.808333333333333 -0.0314805194805194 0 1
"3334" "20" "22" 1 1 "1" NA 0 1 "TestProcAB" 0 0 0 "2" NA 0.8707805907173 0.808333333333333 -0.0314805194805194 1 1
"3335" "20" "23" 1 1 "8" NA 0 1 "TestProcAB" 0 0 0 "2" NA 0.8707805907173 0.808333333333333 -0.0314805194805194 0 1
"3336" "20" "24" 1 0 "8" NA 0 0 "TestProcAB" 0 0 0 "2" NA 0.8707805907173 0.808333333333333 -0.0314805194805194 0 1
"3337" "20" "25" 1 0 "3" NA 0 0 "TestProcAB" 0 0 0 "2" NA 0.8707805907173 0.808333333333333 -0.0314805194805194 0 1
"3338" "20" "26" 1 0 "3" NA 1 0 "TestProcAB" 0 1 0 "2" NA 0.8707805907173 0.808333333333333 -0.0314805194805194 0 1
"3339" "20" "27" 1 1 "1" NA 1 0 "TestProcAB" 1 0 0 "2" NA 0.8707805907173 0.808333333333333 -0.0314805194805194 0 1
"3340" "20" "28" 1 1 "1" NA 0 1 "TestProcAB" 0 0 0 "2" NA 0.8707805907173 0.808333333333333 -0.0314805194805194 0 1
"3341" "20" "29" 0 0 "3" NA 0 0 "TestProcAB" 0 0 0 "2" NA 0.8707805907173 0.808333333333333 -0.0314805194805194 1 1
"3342" "20" "30" 1 1 "8" NA 0 1 "TestProcAB" 0 0 0 "2" NA 0.8707805907173 0.808333333333333 -0.0314805194805194 0 1
"3343" "20" "31" 1 1 "3" NA 1 0 "TestProcAB" 1 0 0 "2" NA 0.8707805907173 0.808333333333333 -0.0314805194805194 0 1
"3344" "20" "32" 1 1 "0" NA 1 0 "TestProcAB" 1 0 0 "1" NA 0.8707805907173 0.808333333333333 -0.0314805194805194 0 1
"3345" "20" "33" 0 1 "1" NA 0 0 "TestProcAB" 0 0 1 "2" NA 0.8707805907173 0.808333333333333 -0.0314805194805194 1 1
"3346" "20" "34" 1 0 "8" NA 0 0 "TestProcAB" 0 0 0 "2" NA 0.8707805907173 0.808333333333333 -0.0314805194805194 1 1
"3347" "20" "35" 1 0 "3" NA 0 0 "TestProcAB" 0 0 0 "2" NA 0.8707805907173 0.808333333333333 -0.0314805194805194 1 1
"3348" "20" "36" 1 1 "1" NA 1 0 "TestProcAB" 1 0 0 "2" NA 0.8707805907173 0.808333333333333 -0.0314805194805194 1 1
"3349" "20" "37" 1 0 "3" NA 0 0 "TestProcAB" 0 0 0 "2" NA 0.8707805907173 0.808333333333333 -0.0314805194805194 1 1
"3350" "20" "38" 0 1 "1" NA 0 0 "TestProcAB" 0 0 1 "2" NA 0.8707805907173 0.808333333333333 -0.0314805194805194 0 1
"3351" "20" "39" 1 1 "8" NA 0 1 "TestProcAB" 0 0 0 "2" NA 0.8707805907173 0.808333333333333 -0.0314805194805194 0 1
"3352" "20" "40" 1 0 "8" NA 0 0 "TestProcAB" 0 0 0 "2" NA 0.8707805907173 0.808333333333333 -0.0314805194805194 0 1
"3353" "20" "41" 0 1 "0" NA 0 1 "TestProcAB" 0 0 0 "1" NA 0.8707805907173 0.808333333333333 -0.0314805194805194 1 1
"3354" "20" "42" 0 0 "3" NA 0 0 "TestProcAB" 0 0 0 "2" NA 0.8707805907173 0.808333333333333 -0.0314805194805194 1 1
"3355" "20" "43" 1 1 "8" NA 0 1 "TestProcAB" 0 0 0 "2" NA 0.8707805907173 0.808333333333333 -0.0314805194805194 0 1
"3356" "20" "44" 1 1 "0" NA 0 1 "TestProcAB" 0 0 0 "1" NA 0.8707805907173 0.808333333333333 -0.0314805194805194 0 1
"3357" "20" "45" 1 0 "3" NA 0 0 "TestProcAB" 0 0 0 "2" NA 0.8707805907173 0.808333333333333 -0.0314805194805194 0 1
"3358" "20" "46" 0 1 "1" NA 0 0 "TestProcAB" 0 0 1 "2" NA 0.8707805907173 0.808333333333333 -0.0314805194805194 0 1
"3359" "20" "47" 1 1 "1" NA 0 1 "TestProcAB" 0 0 0 "2" NA 0.8707805907173 0.808333333333333 -0.0314805194805194 0 1
"3360" "20" "48" 1 1 "8" NA 0 1 "TestProcAB" 0 0 0 "2" NA 0.8707805907173 0.808333333333333 -0.0314805194805194 0 1
"3361" "20" "49" 1 1 "0" NA 0 1 "TestProcAB" 0 0 0 "1" NA 0.8707805907173 0.808333333333333 -0.0314805194805194 1 1
"3362" "20" "50" 1 0 "8" NA 0 0 "TestProcAB" 0 0 0 "2" NA 0.8707805907173 0.808333333333333 -0.0314805194805194 0 1
"3363" "20" "51" 0 1 "3" NA 0 0 "TestProcAB" 0 0 1 "2" NA 0.8707805907173 0.808333333333333 -0.0314805194805194 0 1
"3364" "20" "52" 0 1 "1" NA 0 0 "TestProcAB" 0 0 1 "2" NA 0.8707805907173 0.808333333333333 -0.0314805194805194 0 1
"3365" "20" "53" 0 1 "3" NA 0 0 "TestProcAB" 0 0 1 "2" NA 0.8707805907173 0.808333333333333 -0.0314805194805194 1 1
"3366" "20" "54" 1 0 "1" NA 0 0 "TestProcAB" 0 0 0 "2" NA 0.8707805907173 0.808333333333333 -0.0314805194805194 0 1
"3367" "20" "55" 0 0 "8" NA 0 0 "TestProcAB" 0 0 0 "2" NA 0.8707805907173 0.808333333333333 -0.0314805194805194 1 1
"3368" "20" "56" 0 1 "1" NA 0 0 "TestProcAB" 0 0 1 "2" NA 0.8707805907173 0.808333333333333 -0.0314805194805194 0 1
"3369" "20" "57" 1 0 "3" NA 0 0 "TestProcAB" 0 0 0 "2" NA 0.8707805907173 0.808333333333333 -0.0314805194805194 0 1
"3370" "20" "58" 1 1 "1" NA 1 0 "TestProcAB" 1 0 0 "2" NA 0.8707805907173 0.808333333333333 -0.0314805194805194 1 1
"3371" "20" "59" 1 1 "0" NA 0 1 "TestProcAB" 0 0 0 "1" NA 0.8707805907173 0.808333333333333 -0.0314805194805194 0 1
"3372" "20" "60" 1 0 "8" NA 0 0 "TestProcAB" 0 0 0 "2" NA 0.8707805907173 0.808333333333333 -0.0314805194805194 0 1
"3373" "20" "61" 1 0 "3" NA 1 0 "TestProcAB" 0 1 0 "2" NA 0.8707805907173 0.808333333333333 -0.0314805194805194 1 1
"3374" "20" "62" 1 0 "8" NA 0 0 "TestProcAB" 0 0 0 "2" NA 0.8707805907173 0.808333333333333 -0.0314805194805194 0 1
"3375" "20" "63" 1 0 "3" NA 0 0 "TestProcAB" 0 0 0 "2" NA 0.8707805907173 0.808333333333333 -0.0314805194805194 0 1
"3376" "20" "64" 1 0 "3" NA 0 0 "TestProcAB" 0 0 0 "2" NA 0.8707805907173 0.808333333333333 -0.0314805194805194 0 1
"3377" "20" "65" 1 1 "1" NA 1 0 "TestProcAB" 1 0 0 "2" NA 0.8707805907173 0.808333333333333 -0.0314805194805194 0 1
"3378" "20" "66" 0 1 "1" NA 0 1 "TestProcAB" 0 0 0 "2" NA 0.8707805907173 0.808333333333333 -0.0314805194805194 1 1
"3379" "20" "67" 0 1 "8" NA 0 1 "TestProcAB" 0 0 0 "2" NA 0.8707805907173 0.808333333333333 -0.0314805194805194 0 1
"3380" "20" "68" 1 1 "0" NA 1 0 "TestProcAB" 1 0 0 "1" NA 0.8707805907173 0.808333333333333 -0.0314805194805194 0 1
"3381" "20" "69" 1 1 "8" NA 0 1 "TestProcAB" 0 0 0 "2" NA 0.8707805907173 0.808333333333333 -0.0314805194805194 0 1
"3382" "20" "70" 1 0 "3" NA 1 0 "TestProcAB" 0 1 0 "2" NA 0.8707805907173 0.808333333333333 -0.0314805194805194 1 1
"3383" "20" "71" 1 1 "1" NA 0 1 "TestProcAB" 0 0 0 "2" NA 0.8707805907173 0.808333333333333 -0.0314805194805194 0 1
"3384" "20" "72" 1 0 "8" NA 0 0 "TestProcAB" 0 0 0 "2" NA 0.8707805907173 0.808333333333333 -0.0314805194805194 1 1
"3385" "20" "73" 0 1 "1" NA 0 1 "TestProcAB" 0 0 0 "2" NA 0.8707805907173 0.808333333333333 -0.0314805194805194 1 1
"3386" "20" "74" 1 0 "8" NA 0 0 "TestProcAB" 0 0 0 "2" NA 0.8707805907173 0.808333333333333 -0.0314805194805194 1 1
"3387" "20" "75" 1 1 "0" NA 0 1 "TestProcAB" 0 0 0 "1" NA 0.8707805907173 0.808333333333333 -0.0314805194805194 0 1
"3388" "20" "76" 1 0 "3" NA 0 0 "TestProcAB" 0 0 0 "2" NA 0.8707805907173 0.808333333333333 -0.0314805194805194 0 1
"3389" "20" "77" 1 1 "8" NA 0 1 "TestProcAB" 0 0 0 "2" NA 0.8707805907173 0.808333333333333 -0.0314805194805194 1 1
"3390" "20" "78" 1 0 "3" NA 0 0 "TestProcAB" 0 0 0 "2" NA 0.8707805907173 0.808333333333333 -0.0314805194805194 1 1
"3391" "20" "79" 1 0 "3" NA 0 0 "TestProcAB" 0 0 0 "2" NA 0.8707805907173 0.808333333333333 -0.0314805194805194 0 1
"3392" "20" "80" 0 1 "1" NA 0 1 "TestProcAB" 0 0 0 "2" NA 0.8707805907173 0.808333333333333 -0.0314805194805194 1 1
"3393" "20" "81" 0 1 "0" NA 0 0 "TestProcAB" 0 0 1 "1" NA 0.8707805907173 0.808333333333333 -0.0314805194805194 0 1
"3394" "20" "82" 1 0 "1" NA 0 0 "TestProcAB" 0 0 0 "2" NA 0.8707805907173 0.808333333333333 -0.0314805194805194 0 1
"3395" "20" "83" 1 0 "8" NA 0 0 "TestProcAB" 0 0 0 "2" NA 0.8707805907173 0.808333333333333 -0.0314805194805194 0 1
"3396" "20" "84" 1 1 "1" NA 0 1 "TestProcAB" 0 0 0 "2" NA 0.8707805907173 0.808333333333333 -0.0314805194805194 0 1
"3397" "20" "85" 1 0 "1" NA 0 0 "TestProcAB" 0 0 0 "2" NA 0.8707805907173 0.808333333333333 -0.0314805194805194 0 1
"3398" "20" "86" 0 0 "8" NA 0 0 "TestProcAB" 0 0 0 "2" NA 0.8707805907173 0.808333333333333 -0.0314805194805194 0 1
"3399" "20" "87" 0 0 "8" NA 0 0 "TestProcAB" 0 0 0 "2" NA 0.8707805907173 0.808333333333333 -0.0314805194805194 1 1
"3400" "20" "88" 1 0 "3" NA 1 0 "TestProcAB" 0 1 0 "2" NA 0.8707805907173 0.808333333333333 -0.0314805194805194 0 1
"3401" "20" "89" 1 1 "0" NA 1 0 "TestProcAB" 1 0 0 "1" NA 0.8707805907173 0.808333333333333 -0.0314805194805194 0 1
"3402" "20" "90" 1 1 "3" NA 1 0 "TestProcAB" 1 0 0 "2" NA 0.8707805907173 0.808333333333333 -0.0314805194805194 1 1
"3403" "20" "91" 0 1 "3" NA 0 1 "TestProcAB" 0 0 0 "2" NA 0.8707805907173 0.808333333333333 -0.0314805194805194 0 1
"3404" "20" "92" 1 0 "1" NA 0 0 "TestProcAB" 0 0 0 "2" NA 0.8707805907173 0.808333333333333 -0.0314805194805194 0 1
"3405" "20" "93" 1 0 "8" NA 0 0 "TestProcAB" 0 0 0 "2" NA 0.8707805907173 0.808333333333333 -0.0314805194805194 0 1
"3406" "20" "94" 1 1 "0" NA 0 1 "TestProcAB" 0 0 0 "1" NA 0.8707805907173 0.808333333333333 -0.0314805194805194 1 1
"3407" "20" "95" 0 0 "3" NA 0 0 "TestProcAB" 0 0 0 "2" NA 0.8707805907173 0.808333333333333 -0.0314805194805194 0 1
"3408" "20" "96" 1 1 "1" NA 0 1 "TestProcAB" 0 0 0 "2" NA 0.8707805907173 0.808333333333333 -0.0314805194805194 0 1
"3409" "20" "97" 1 1 "8" NA 0 1 "TestProcAB" 0 0 0 "2" NA 0.8707805907173 0.808333333333333 -0.0314805194805194 1 1
"3410" "20" "98" 1 1 "1" NA 0 1 "TestProcAB" 0 0 0 "2" NA 0.8707805907173 0.808333333333333 -0.0314805194805194 0 1
"3411" "20" "99" 1 0 "8" NA 0 0 "TestProcAB" 0 0 0 "2" NA 0.8707805907173 0.808333333333333 -0.0314805194805194 0 1
"3412" "20" "100" 0 1 "0" NA 0 0 "TestProcAB" 0 0 0 "1" NA 0.8707805907173 0.808333333333333 -0.0314805194805194 1 1
"3413" "20" "101" 1 1 "8" NA 0 1 "TestProcAB" 0 0 0 "2" NA 0.8707805907173 0.808333333333333 -0.0314805194805194 0 1
"3414" "20" "102" 1 0 "3" NA 1 0 "TestProcAB" 0 1 0 "2" NA 0.8707805907173 0.808333333333333 -0.0314805194805194 0 1
"3415" "20" "103" 1 0 "3" NA 0 0 "TestProcAB" 0 0 0 "2" NA 0.8707805907173 0.808333333333333 -0.0314805194805194 0 1
"3416" "20" "104" 1 1 "1" NA 0 1 "TestProcAB" 0 0 0 "2" NA 0.8707805907173 0.808333333333333 -0.0314805194805194 0 1
"3417" "20" "105" 1 0 "3" NA 0 0 "TestProcAB" 0 0 0 "2" NA 0.8707805907173 0.808333333333333 -0.0314805194805194 1 1
"3418" "20" "106" 1 1 "8" NA 0 1 "TestProcAB" 0 0 0 "2" NA 0.8707805907173 0.808333333333333 -0.0314805194805194 1 1
"3419" "20" "107" 0 1 "0" NA 0 0 "TestProcAB" 0 0 0 "1" NA 0.8707805907173 0.808333333333333 -0.0314805194805194 0 1
"3420" "20" "108" 1 1 "1" NA 0 1 "TestProcAB" 0 0 0 "2" NA 0.8707805907173 0.808333333333333 -0.0314805194805194 1 1
"3421" "20" "109" 1 1 "8" NA 0 1 "TestProcAB" 0 0 0 "2" NA 0.8707805907173 0.808333333333333 -0.0314805194805194 0 1
"3422" "20" "110" 1 1 "1" NA 1 0 "TestProcAB" 1 0 0 "2" NA 0.8707805907173 0.808333333333333 -0.0314805194805194 1 1
"3423" "20" "111" 1 0 "3" NA 0 0 "TestProcAB" 0 0 0 "2" NA 0.8707805907173 0.808333333333333 -0.0314805194805194 1 1
"3424" "20" "112" 1 0 "3" NA 0 0 "TestProcAB" 0 0 0 "2" NA 0.8707805907173 0.808333333333333 -0.0314805194805194 0 1
"3425" "20" "113" 0 1 "8" NA 0 0 "TestProcAB" 0 0 1 "2" NA 0.8707805907173 0.808333333333333 -0.0314805194805194 0 1
"3426" "20" "114" 1 1 "1" NA 0 1 "TestProcAB" 0 0 0 "2" NA 0.8707805907173 0.808333333333333 -0.0314805194805194 0 1
"3427" "20" "115" 1 0 "3" NA 1 0 "TestProcAB" 0 1 0 "2" NA 0.8707805907173 0.808333333333333 -0.0314805194805194 0 1
"3428" "20" "116" 1 1 "8" NA 0 1 "TestProcAB" 0 0 0 "2" NA 0.8707805907173 0.808333333333333 -0.0314805194805194 1 1
"3429" "20" "117" 1 1 "0" NA 0 1 "TestProcAB" 0 0 0 "1" NA 0.8707805907173 0.808333333333333 -0.0314805194805194 1 1
"3430" "20" "118" 0 1 "1" NA 0 0 "TestProcAB" 0 0 1 "2" NA 0.8707805907173 0.808333333333333 -0.0314805194805194 0 1
"3431" "20" "119" 1 0 "3" NA 0 0 "TestProcAB" 0 0 0 "2" NA 0.8707805907173 0.808333333333333 -0.0314805194805194 0 1
"3432" "20" "120" 1 1 "8" NA 0 1 "TestProcAB" 0 0 0 "2" NA 0.8707805907173 0.808333333333333 -0.0314805194805194 0 1
"3433" "20" "121" 1 1 "3" NA 1 0 "TestProcAB" 1 0 0 "2" NA 0.8707805907173 0.808333333333333 -0.0314805194805194 0 1
"3434" "20" "122" 1 0 "0" NA 1 0 "TestProcAB" 0 1 0 "1" NA 0.8707805907173 0.808333333333333 -0.0314805194805194 0 1
"3435" "20" "123" 1 1 "1" NA 1 0 "TestProcAB" 1 0 0 "2" NA 0.8707805907173 0.808333333333333 -0.0314805194805194 0 1
"3436" "20" "124" 0 1 "1" NA 0 0 "TestProcAB" 0 0 1 "2" NA 0.8707805907173 0.808333333333333 -0.0314805194805194 0 1
"3437" "20" "125" 1 0 "8" NA 1 0 "TestProcAB" 0 1 0 "2" NA 0.8707805907173 0.808333333333333 -0.0314805194805194 0 1
"3438" "20" "126" 1 1 "0" NA 1 0 "TestProcAB" 1 0 0 "1" NA 0.8707805907173 0.808333333333333 -0.0314805194805194 1 1
"3439" "20" "127" 1 0 "3" NA 1 0 "TestProcAB" 0 1 0 "2" NA 0.8707805907173 0.808333333333333 -0.0314805194805194 1 1
"3440" "20" "128" 0 0 "8" NA 0 0 "TestProcAB" 0 0 0 "2" NA 0.8707805907173 0.808333333333333 -0.0314805194805194 1 1
"3441" "20" "129" 1 0 "3" NA 0 0 "TestProcAB" 0 0 0 "2" NA 0.8707805907173 0.808333333333333 -0.0314805194805194 1 1
"3442" "20" "130" 1 1 "1" NA 1 0 "TestProcAB" 1 0 0 "2" NA 0.8707805907173 0.808333333333333 -0.0314805194805194 0 1
"3443" "20" "131" 1 0 "1" NA 1 0 "TestProcAB" 0 1 0 "2" NA 0.8707805907173 0.808333333333333 -0.0314805194805194 0 1
"3444" "20" "132" 1 0 "8" NA 0 0 "TestProcAB" 0 0 0 "2" NA 0.8707805907173 0.808333333333333 -0.0314805194805194 1 1
"3445" "20" "133" 1 1 "1" NA 0 1 "TestProcAB" 0 0 0 "2" NA 0.8707805907173 0.808333333333333 -0.0314805194805194 0 1
"3446" "20" "134" 0 0 "1" NA 0 0 "TestProcAB" 0 0 0 "2" NA 0.8707805907173 0.808333333333333 -0.0314805194805194 1 1
"3447" "20" "135" 1 1 "0" NA 0 1 "TestProcAB" 0 0 0 "1" NA 0.8707805907173 0.808333333333333 -0.0314805194805194 0 1
"3448" "20" "136" 1 0 "8" NA 1 0 "TestProcAB" 0 1 0 "2" NA 0.8707805907173 0.808333333333333 -0.0314805194805194 1 1
"3449" "20" "137" 1 0 "3" NA 1 0 "TestProcAB" 0 1 0 "2" NA 0.8707805907173 0.808333333333333 -0.0314805194805194 0 1
"3450" "20" "138" 1 0 "8" NA 0 0 "TestProcAB" 0 0 0 "2" NA 0.8707805907173 0.808333333333333 -0.0314805194805194 1 1
"3451" "20" "139" 1 0 "3" NA 0 0 "TestProcAB" 0 0 0 "2" NA 0.8707805907173 0.808333333333333 -0.0314805194805194 1 1
"3452" "20" "140" 1 1 "0" NA 0 1 "TestProcAB" 0 0 0 "1" NA 0.8707805907173 0.808333333333333 -0.0314805194805194 0 1
"3453" "20" "141" 1 0 "3" NA 1 0 "TestProcAB" 0 1 0 "2" NA 0.8707805907173 0.808333333333333 -0.0314805194805194 0 1
"3454" "20" "142" 1 0 "8" NA 0 0 "TestProcAB" 0 0 0 "2" NA 0.8707805907173 0.808333333333333 -0.0314805194805194 0 1
"3455" "20" "143" 1 0 "8" NA 0 0 "TestProcAB" 0 0 0 "2" NA 0.8707805907173 0.808333333333333 -0.0314805194805194 1 1
"3456" "20" "144" 1 0 "3" NA 1 0 "TestProcAB" 0 1 0 "2" NA 0.8707805907173 0.808333333333333 -0.0314805194805194 0 1
"3457" "20" "145" 1 1 "1" NA 0 1 "TestProcAB" 0 0 0 "2" NA 0.8707805907173 0.808333333333333 -0.0314805194805194 0 1
"3458" "20" "146" 1 1 "1" NA 0 1 "TestProcAB" 0 0 0 "2" NA 0.8707805907173 0.808333333333333 -0.0314805194805194 1 1
"3459" "20" "147" 0 1 "3" NA 0 0 "TestProcAB" 0 0 1 "2" NA 0.8707805907173 0.808333333333333 -0.0314805194805194 0 1
"3460" "20" "148" 1 1 "0" NA 1 0 "TestProcAB" 1 0 0 "1" NA 0.8707805907173 0.808333333333333 -0.0314805194805194 1 1
"3461" "20" "149" 1 1 "8" NA 0 1 "TestProcAB" 0 0 0 "2" NA 0.8707805907173 0.808333333333333 -0.0314805194805194 0 1
"3462" "20" "150" 1 0 "8" NA 0 0 "TestProcAB" 0 0 0 "2" NA 0.8707805907173 0.808333333333333 -0.0314805194805194 0 1
"3463" "20" "151" 1 0 "3" NA 0 0 "TestProcAB" 0 0 0 "2" NA 0.8707805907173 0.808333333333333 -0.0314805194805194 0 1
"3464" "20" "152" 1 0 "1" NA 1 0 "TestProcAB" 0 1 0 "2" NA 0.8707805907173 0.808333333333333 -0.0314805194805194 1 1
"3465" "20" "153" 1 1 "1" NA 0 1 "TestProcAB" 0 0 0 "2" NA 0.8707805907173 0.808333333333333 -0.0314805194805194 0 1
"3466" "20" "154" 1 1 "8" NA 0 1 "TestProcAB" 0 0 0 "2" NA 0.8707805907173 0.808333333333333 -0.0314805194805194 0 1
"3467" "20" "155" 0 1 "8" NA 0 1 "TestProcAB" 0 0 0 "2" NA 0.8707805907173 0.808333333333333 -0.0314805194805194 1 1
"3468" "20" "156" 1 1 "1" NA 0 1 "TestProcAB" 0 0 0 "2" NA 0.8707805907173 0.808333333333333 -0.0314805194805194 0 1
"3469" "20" "157" 1 1 "1" NA 1 0 "TestProcAB" 1 0 0 "2" NA 0.8707805907173 0.808333333333333 -0.0314805194805194 0 1
"3470" "20" "158" 1 0 "3" NA 0 0 "TestProcAB" 0 0 0 "2" NA 0.8707805907173 0.808333333333333 -0.0314805194805194 0 1
"3471" "20" "159" 1 1 "0" NA 0 1 "TestProcAB" 0 0 0 "1" NA 0.8707805907173 0.808333333333333 -0.0314805194805194 0 1
"3472" "20" "160" 1 0 "3" NA 0 0 "TestProcAB" 0 0 0 "2" NA 0.8707805907173 0.808333333333333 -0.0314805194805194 0 1
"3473" "20" "161" 1 0 "0" NA 0 0 "TestProcAB" 0 0 0 "1" NA 0.8707805907173 0.808333333333333 -0.0314805194805194 0 1
"3474" "20" "162" 1 1 "8" NA 0 1 "TestProcAB" 0 0 0 "2" NA 0.8707805907173 0.808333333333333 -0.0314805194805194 0 1
"3475" "20" "163" 0 1 "1" NA 0 0 "TestProcAB" 0 0 1 "2" NA 0.8707805907173 0.808333333333333 -0.0314805194805194 0 1
"3476" "20" "164" 1 1 "8" NA 0 1 "TestProcAB" 0 0 0 "2" NA 0.8707805907173 0.808333333333333 -0.0314805194805194 0 1
"3477" "20" "165" 1 0 "3" NA 0 0 "TestProcAB" 0 0 0 "2" NA 0.8707805907173 0.808333333333333 -0.0314805194805194 0 1
"3478" "20" "166" 1 0 "3" NA 1 0 "TestProcAB" 0 1 0 "2" NA 0.8707805907173 0.808333333333333 -0.0314805194805194 1 1
"3479" "20" "167" 1 1 "1" NA 0 1 "TestProcAB" 0 0 0 "2" NA 0.8707805907173 0.808333333333333 -0.0314805194805194 0 1
"3480" "20" "168" 1 0 "8" NA 0 0 "TestProcAB" 0 0 0 "2" NA 0.8707805907173 0.808333333333333 -0.0314805194805194 1 1
[truncated: 1,645,934 more chars]
