# Supplementary material for: Individual Differences in Temporal Selective Attention as Reflected in Pupil Dilation
Source: PLoS One. 2015 Dec 14;10(12):e0145056. doi: 10.1371/journal.pone.0145056 (PMC4682773; doi:10.1371/journal.pone.0145056)
Supplement: S2 Data — This dataset regards the peaks and amplitudes associated with attentional allocation to T1. (TXT) [file pone.0145056.s002.txt]

"subject" "lag" "T1Acc" "T2Acc" "localpeak" "firstlocalpeak" "localamplitude" "firstlocalamplitude"
"1" 1 0 0 0 NA NA NA NA
"2" 1 0 0 1 -10 -10 1.3062321808307 1.3062321808307
"3" 1 0 1 0 290 290 1.17008716634098 1.17008716634098
"4" 1 0 1 1 190 190 0.881376821900342 0.881376821900342
"5" 1 1 0 1 -10 -10 0.850034948549378 0.850034948549378
"6" 1 1 1 0 -10 -10 1.21020549171625 1.21020549171625
"7" 1 1 1 1 90 90 0.892096065565163 0.892096065565163
"8" 1 3 0 1 290 290 0.344284304816024 0.344284304816024
"9" 1 3 1 0 290 290 2.06368962400198 2.06368962400198
"10" 1 3 1 1 240 240 0.928288427926975 0.928288427926975
"11" 1 8 0 1 90 90 1.27979982968983 1.27979982968983
"12" 1 8 1 0 240 240 1.5457031132656 1.5457031132656
"13" 1 8 1 1 190 190 0.956318097280858 0.956318097280858
"14" 2 0 0 1 190 190 3.87447578208595 3.87447578208595
"15" 2 0 1 0 90 90 3.83193419514701 3.83193419514701
"16" 2 0 1 1 40 40 1.95976407155786 1.95976407155786
"17" 2 1 0 1 90 90 2.33406845653929 2.33406845653929
"18" 2 1 1 0 -10 -10 3.47439749584181 3.47439749584181
"19" 2 1 1 1 490 40 3.49867334430017 2.71464222451487
"20" 2 3 0 0 340 340 3.10614582968667 3.10614582968667
"21" 2 3 1 0 190 190 1.96811740461164 1.96811740461164
"22" 2 3 1 1 90 90 2.78702401111929 2.78702401111929
"23" 2 8 0 1 440 440 0.596452382885103 0.596452382885103
"24" 2 8 1 0 390 390 2.14241584985531 2.14241584985531
"25" 2 8 1 1 -60 -60 1.74595413003472 1.74595413003472
"26" 3 0 0 1 NA NA NA NA
"27" 3 0 1 0 40 40 1.23166268741596 1.23166268741596
"28" 3 0 1 1 340 340 0.914304524043561 0.914304524043561
"29" 3 1 0 0 90 90 2.81766038137479 2.81766038137479
"30" 3 1 0 1 140 140 1.07164077654717 1.07164077654717
"31" 3 1 1 0 240 240 1.49761768998481 1.49761768998481
"32" 3 1 1 1 290 290 1.12578126603784 1.12578126603784
"33" 3 3 0 0 490 -10 2.72948239689057 2.70237055795104
"34" 3 3 1 0 290 290 1.3270815926285 1.3270815926285
"35" 3 3 1 1 240 240 1.78169443278369 1.78169443278369
"36" 3 8 0 1 -60 -60 2.24782135733186 2.24782135733186
"37" 3 8 1 0 340 340 0.971005847769731 0.971005847769731
"38" 3 8 1 1 390 -10 1.36095929963535 1.12404127380618
"39" 5 0 1 0 290 290 1.19672891815457 1.19672891815457
"40" 5 0 1 1 -10 -10 0.598479059218741 0.598479059218741
"41" 5 1 0 1 190 -10 1.85139795940676 9.57993402081597e-09
"42" 5 1 1 0 -60 -60 1.40717205681226 1.40717205681226
"43" 5 1 1 1 440 140 0.902772149964981 0.574756207296865
"44" 5 3 1 0 40 40 0.755766453728389 0.755766453728389
"45" 5 3 1 1 140 140 3.37199421867948e-09 3.37199421867948e-09
"46" 5 8 0 1 240 -60 4.26267355392846 7.49127699510076e-09
"47" 5 8 1 0 90 90 0.392853860487093 0.392853860487093
"48" 5 8 1 1 -10 -10 0.867476132963378 0.867476132963378
"49" 6 0 1 1 240 240 1.82133624660017 1.82133624660017
"50" 6 1 0 1 40 40 0.752628322099355 0.752628322099355
"51" 6 1 1 0 340 340 1.03019232727361e-10 1.03019232727361e-10
"52" 6 1 1 1 290 -60 1.73083119961233 0.986351176734073
"53" 6 3 0 0 140 140 2.34486188892563 2.34486188892563
"54" 6 3 0 1 490 140 2.40813447674263 3.45988391159873e-09
"55" 6 3 1 0 190 190 2.91510104032174 2.91510104032174
"56" 6 3 1 1 90 90 1.32299315270906 1.32299315270906
"57" 6 8 0 1 NA NA NA NA
"58" 6 8 1 0 340 340 4.86096939991851 4.86096939991851
"59" 6 8 1 1 190 190 2.51774762025886 2.51774762025886
"60" 7 0 0 1 NA NA NA NA
"61" 7 0 1 0 390 -10 2.63490915000247 1.45161680613731
"62" 7 0 1 1 240 240 1.40198110435803 1.40198110435803
"63" 7 1 0 1 290 290 2.7013693927065 2.7013693927065
"64" 7 1 1 0 140 140 2.01635613651658 2.01635613651658
"65" 7 1 1 1 190 190 2.13351897738481 2.13351897738481
"66" 7 3 0 0 440 -10 1.88540449679984 1.85426153318177
"67" 7 3 0 1 290 290 1.22374706381213 1.22374706381213
"68" 7 3 1 0 190 190 2.21638709543121 2.21638709543121
"69" 7 3 1 1 90 90 1.51476284485186 1.51476284485186
"70" 7 8 0 0 90 90 1.47942618409982 1.47942618409982
"71" 7 8 0 1 440 440 0.985226692040777 0.985226692040777
"72" 7 8 1 0 290 40 1.12505950849139 0.46949474364731
"73" 7 8 1 1 140 -60 0.909851372156455 0.435899713899647
"74" 8 0 0 0 NA NA NA NA
"75" 8 0 1 0 -10 -10 3.8419725213881e-11 3.8419725213881e-11
"76" 8 0 1 1 390 390 0.140957156896242 0.140957156896242
"77" 8 1 0 1 290 290 0.216679536661796 0.216679536661796
"78" 8 1 1 0 140 140 0.179811426977107 0.179811426977107
"79" 8 1 1 1 NA NA NA NA
"80" 8 3 0 1 NA NA NA NA
"81" 8 3 1 0 NA NA NA NA
"82" 8 3 1 1 NA NA NA NA
"83" 8 8 0 1 90 90 4.34663794219755e-10 4.34663794219755e-10
"84" 8 8 1 0 NA NA NA NA
"85" 8 8 1 1 NA NA NA NA
"86" 9 0 1 0 40 40 3.5658684122028 3.5658684122028
"87" 9 0 1 1 90 90 1.13318240336239 1.13318240336239
"88" 9 1 0 1 140 140 1.63945783012267 1.63945783012267
"89" 9 1 1 0 40 40 1.35318779724563 1.35318779724563
"90" 9 1 1 1 490 -10 2.48734999394429 1.25613707443204
"91" 9 3 1 0 440 -60 5.90741929313813 4.37746905986716
"92" 9 3 1 1 40 40 1.11229082680926 1.11229082680926
"93" 9 8 1 0 -60 -60 1.49195473499223 1.49195473499223
"94" 9 8 1 1 40 40 1.47071211195739 1.47071211195739
"95" 10 0 0 0 340 340 2.19911112021254 2.19911112021254
"96" 10 0 0 1 290 290 2.93893117752651 2.93893117752651
"97" 10 0 1 0 340 340 3.4052157046897 3.4052157046897
"98" 10 0 1 1 340 340 0.534795931659433 0.534795931659433
"99" 10 1 0 1 340 340 2.37688397767602 2.37688397767602
"100" 10 1 1 0 240 240 1.79152700521564e-09 1.79152700521564e-09
"101" 10 1 1 1 240 240 1.31349141919814 1.31349141919814
"102" 10 3 0 1 290 290 1.48707137372792 1.48707137372792
"103" 10 3 1 0 240 -10 1.38628905353742 0.124896302359919
"104" 10 3 1 1 240 240 1.34025687762686 1.34025687762686
"105" 10 8 0 1 490 -10 5.32659987882361 2.93675299738275
"106" 10 8 1 0 390 90 2.67581834395739 0.862926451575314
"107" 10 8 1 1 -60 -60 1.12093127473039 1.12093127473039
"108" 12 0 0 1 -60 -60 0.332441011516088 0.332441011516088
"109" 12 0 1 0 440 -10 1.35539265537734 0.679793860329218
"110" 12 0 1 1 390 390 0.325184321205812 0.325184321205812
"111" 12 1 0 1 390 390 0.692458804460403 0.692458804460403
"112" 12 1 1 0 140 140 0.417479192179894 0.417479192179894
"113" 12 1 1 1 440 440 0.396876718147245 0.396876718147245
"114" 12 3 0 1 340 340 0.327844205275215 0.327844205275215
"115" 12 3 1 0 390 390 0.550014615622931 0.550014615622931
"116" 12 3 1 1 340 340 0.651348842212388 0.651348842212388
"117" 12 8 0 0 NA NA NA NA
"118" 12 8 0 1 340 340 0.284631966670715 0.284631966670715
"119" 12 8 1 0 490 40 0.716030456511736 0.324348637605739
"120" 12 8 1 1 290 290 0.412718509698964 0.412718509698964
"121" 13 0 1 0 390 390 1.37451981390842 1.37451981390842
"122" 13 0 1 1 140 140 0.551524279021936 0.551524279021936
"123" 13 1 0 1 390 390 0.787015115915757 0.787015115915757
"124" 13 1 1 0 190 190 1.33791519054278 1.33791519054278
"125" 13 1 1 1 190 190 1.23255832005046 1.23255832005046
"126" 13 3 0 1 90 90 0.724220148484655 0.724220148484655
"127" 13 3 1 0 240 240 0.93941999097189 0.93941999097189
"128" 13 3 1 1 390 390 0.656297361253042 0.656297361253042
"129" 13 8 1 0 290 -60 1.6628699312518 0.774016103109898
"130" 13 8 1 1 340 340 0.559225642355879 0.559225642355879
"131" 14 0 0 1 340 340 1.11471409473692 1.11471409473692
"132" 14 0 1 0 290 290 4.22960584494693 4.22960584494693
"133" 14 0 1 1 40 40 0.728641653761838 0.728641653761838
"134" 14 1 0 0 40 40 0.519410419871402 0.519410419871402
"135" 14 1 0 1 340 340 2.17848887317621 2.17848887317621
"136" 14 1 1 0 290 290 1.14670163516714 1.14670163516714
"137" 14 1 1 1 240 240 0.694728286256036 0.694728286256036
"138" 14 3 0 0 240 240 1.60697313511584 1.60697313511584
"139" 14 3 0 1 90 90 0.660188168571525 0.660188168571525
"140" 14 3 1 0 190 -60 0.539228998399975 0.340592080858332
"141" 14 3 1 1 290 290 2.39963593008478 2.39963593008478
"142" 14 8 0 0 -10 -10 0.495540750335563 0.495540750335563
"143" 14 8 0 1 140 140 0.995777049923664 0.995777049923664
"144" 14 8 1 0 290 290 0.955728986043339 0.955728986043339
"145" 14 8 1 1 90 90 1.10268313330546 1.10268313330546
"146" 15 0 0 1 490 140 1.16632573857344 0.889293167200023
"147" 15 0 1 0 NA NA NA NA
"148" 15 0 1 1 40 40 0.985997820831695 0.985997820831695
"149" 15 1 0 0 140 140 0.839864006608016 0.839864006608016
"150" 15 1 0 1 290 290 1.10525292178661 1.10525292178661
"151" 15 1 1 0 140 140 1.38075288923259 1.38075288923259
"152" 15 1 1 1 240 240 0.423531353419979 0.423531353419979
"153" 15 3 0 0 340 140 3.59358691940847 0.37219221515006
"154" 15 3 0 1 490 240 0.897799543970639 0.711080930244972
"155" 15 3 1 0 190 190 0.887354090844995 0.887354090844995
"156" 15 3 1 1 140 140 1.07458314856551 1.07458314856551
"157" 15 8 0 0 -60 -60 0.917660721048867 0.917660721048867
"158" 15 8 0 1 90 90 0.720277845420262 0.720277845420262
"159" 15 8 1 0 90 90 1.03484798824705 1.03484798824705
"160" 15 8 1 1 190 190 0.427330387547455 0.427330387547455
"161" 17 0 0 1 490 490 0.523786940771541 0.523786940771541
"162" 17 0 1 0 -10 -10 0.145433725558965 0.145433725558965
"163" 17 0 1 1 NA NA NA NA
"164" 17 1 0 0 390 390 1.71577701417829 1.71577701417829
"165" 17 1 0 1 290 290 0.541685866786337 0.541685866786337
"166" 17 1 1 0 NA NA NA NA
"167" 17 1 1 1 NA NA NA NA
"168" 17 3 0 0 NA NA NA NA
"169" 17 3 0 1 390 390 0.191751826119029 0.191751826119029
"170" 17 3 1 0 NA NA NA NA
"171" 17 3 1 1 490 490 0.661824301966166 0.661824301966166
"172" 17 8 0 0 240 240 2.92098763603487 2.92098763603487
"173" 17 8 0 1 NA NA NA NA
"174" 17 8 1 0 NA NA NA NA
"175" 17 8 1 1 NA NA NA NA
"176" 18 0 0 1 NA NA NA NA
"177" 18 0 1 0 340 340 1.18774108105945 1.18774108105945
"178" 18 0 1 1 -10 -10 0.618474288560824 0.618474288560824
"179" 18 1 0 1 -60 -60 0.70617376220854 0.70617376220854
"180" 18 1 1 0 190 190 0.827635701437732 0.827635701437732
"181" 18 1 1 1 490 190 1.10736810448063 0.660600786861435
"182" 18 3 0 0 440 90 1.69009026874327 3.96092251278328e-10
"183" 18 3 0 1 290 290 3.35832212348972 3.35832212348972
"184" 18 3 1 0 490 190 1.09279592419394 0.654734060017527
"185" 18 3 1 1 340 340 0.896030221344212 0.896030221344212
"186" 18 8 0 0 -60 -60 1.16252778403967 1.16252778403967
"187" 18 8 0 1 -60 -60 0.886620019198233 0.886620019198233
"188" 18 8 1 0 40 40 0.727313050259368 0.727313050259368
"189" 18 8 1 1 490 -10 0.693159008859016 0.604731782939378
"190" 19 0 0 1 90 90 1.19128553272989 1.19128553272989
"191" 19 0 1 0 -10 -10 0.484385377180134 0.484385377180134
"192" 19 0 1 1 90 90 0.735929901515707 0.735929901515707
"193" 19 1 0 0 90 90 0.813627581986988 0.813627581986988
"194" 19 1 0 1 40 40 0.993441436924046 0.993441436924046
"195" 19 1 1 0 290 290 0.89024554442301 0.89024554442301
"196" 19 1 1 1 -10 -10 0.562871646307481 0.562871646307481
"197" 19 3 0 0 40 40 1.48613860601117 1.48613860601117
"198" 19 3 1 0 40 40 0.802447262502191 0.802447262502191
"199" 19 3 1 1 90 90 1.02228069163834 1.02228069163834
"200" 19 8 0 0 140 140 1.47623948017289 1.47623948017289
"201" 19 8 0 1 190 190 0.663894250917059 0.663894250917059
"202" 19 8 1 0 -60 -60 0.650674442608747 0.650674442608747
"203" 19 8 1 1 440 40 1.04272780164617 0.266465549713499
"204" 20 0 0 1 440 440 0.100489659112884 0.100489659112884
"205" 20 0 1 0 440 40 0.748677697187982 0.522424783619562
"206" 20 0 1 1 NA NA NA NA
"207" 20 1 0 0 -10 -10 0.515294924108932 0.515294924108932
"208" 20 1 0 1 NA NA NA NA
"209" 20 1 1 0 390 390 0.857329532404525 0.857329532404525
"210" 20 1 1 1 NA NA NA NA
"211" 20 3 0 0 390 390 1.09183249050932 1.09183249050932
"212" 20 3 0 1 290 290 0.532210509293252 0.532210509293252
"213" 20 3 1 0 440 440 0.609826226542446 0.609826226542446
"214" 20 3 1 1 NA NA NA NA
"215" 20 8 0 0 NA NA NA NA
"216" 20 8 0 1 140 140 0.135548800946512 0.135548800946512
"217" 20 8 1 0 490 490 0.620195258485645 0.620195258485645
"218" 20 8 1 1 490 490 0.741682650502528 0.741682650502528
"219" 21 0 1 0 140 140 1.15231038800066 1.15231038800066
"220" 21 0 1 1 140 140 1.12718936391067 1.12718936391067
"221" 21 1 0 1 -10 -10 1.08189117677566 1.08189117677566
"222" 21 1 1 0 90 90 0.82119847145651 0.82119847145651
"223" 21 1 1 1 140 140 1.66002334851767 1.66002334851767
"224" 21 3 0 0 340 340 1.69091441352926 1.69091441352926
"225" 21 3 0 1 190 190 1.11879486561343 1.11879486561343
"226" 21 3 1 0 90 90 1.19385208985114 1.19385208985114
"227" 21 3 1 1 140 140 0.731572226797882 0.731572226797882
"228" 21 8 0 1 -60 -60 1.16905448045973 1.16905448045973
"229" 21 8 1 0 290 290 0.765366995209957 0.765366995209957
"230" 21 8 1 1 90 90 0.816728795158496 0.816728795158496
"231" 22 0 1 0 40 40 0.647155614357006 0.647155614357006
"232" 22 1 0 1 40 40 0.905723934726622 0.905723934726622
"233" 22 1 1 0 40 40 2.0132362103227 2.0132362103227
"234" 22 1 1 1 90 90 1.36436928944361 1.36436928944361
"235" 22 3 0 1 -10 -10 0.653887075672978 0.653887075672978
"236" 22 3 1 0 190 190 0.651957720130412 0.651957720130412
"237" 22 3 1 1 240 240 0.90955526823353 0.90955526823353
"238" 22 8 0 0 390 90 1.7346213715927 0.796886885656612
"239" 22 8 1 0 240 240 0.731279385169331 0.731279385169331
"240" 22 8 1 1 290 290 0.859344121281924 0.859344121281924
"241" 23 0 0 1 190 190 6.39793807041731e-10 6.39793807041731e-10
"242" 23 0 1 0 -60 -60 1.67458753098271 1.67458753098271
"243" 23 0 1 1 440 -10 0.761971592619662 0.641125644951782
"244" 23 1 0 1 490 -60 2.17420646964006 1.55136743984875
"245" 23 1 1 0 -60 -60 0.844168328467279 0.844168328467279
"246" 23 1 1 1 490 -10 1.3324240047162 0.64718344188871
"247" 23 3 0 0 290 290 2.05930084924949 2.05930084924949
"248" 23 3 0 1 90 90 2.75445226370421 2.75445226370421
"249" 23 3 1 0 40 40 1.09417496680115 1.09417496680115
"250" 23 3 1 1 440 -60 1.55928443702683 0.976811833711566
"251" 23 8 0 1 340 240 1.58542162949187 0.964982667396128
"252" 23 8 1 0 290 290 1.17168565538323 1.17168565538323
"253" 23 8 1 1 -10 -10 1.07147588564782 1.07147588564782
"254" 24 0 0 1 40 40 1.27773976190473 1.27773976190473
"255" 24 0 1 0 290 -60 2.00176499105371 0.491968691570151
"256" 24 0 1 1 -10 -10 0.892739731523929 0.892739731523929
"257" 24 1 0 0 -60 -60 2.41265168802799 2.41265168802799
"258" 24 1 0 1 440 -10 2.47427245759716 1.31207845227544
"259" 24 1 1 0 440 440 5.51770066655204 5.51770066655204
"260" 24 1 1 1 90 90 1.56657895830608 1.56657895830608
"261" 24 3 0 0 290 40 5.11738148921872 3.93977182015674
"262" 24 3 0 1 390 -10 0.780767643451531 0.779026532433535
"263" 24 3 1 0 340 -10 1.8758603803745 1.22563574692764
"264" 24 3 1 1 240 240 2.05449979005208 2.05449979005208
"265" 24 8 0 0 -60 -60 0.766601525252528 0.766601525252528
"266" 24 8 1 0 390 -10 2.1616367479177 1.9487638112
"267" 24 8 1 1 190 190 0.917879849753885 0.917879849753885
"268" 25 0 0 1 90 90 1.11747342660532 1.11747342660532
"269" 25 0 1 0 390 390 0.572883625112455 0.572883625112455
"270" 25 0 1 1 190 190 1.63190806525265 1.63190806525265
"271" 25 1 0 0 240 240 0.31905380186066 0.31905380186066
"272" 25 1 0 1 140 140 1.25523023662895 1.25523023662895
"273" 25 1 1 0 190 190 2.15890561276838 2.15890561276838
"274" 25 1 1 1 190 190 0.751201715498474 0.751201715498474
"275" 25 3 0 0 440 440 0.399243452563874 0.399243452563874
"276" 25 3 0 1 90 90 2.51711832902337 2.51711832902337
"277" 25 3 1 0 190 190 2.04809334123595 2.04809334123595
"278" 25 3 1 1 40 40 0.357023236653191 0.357023236653191
"279" 25 8 0 0 NA NA NA NA
"280" 25 8 0 1 140 140 0.676841216549751 0.676841216549751
"281" 25 8 1 0 190 190 1.53662523424683 1.53662523424683
"282" 25 8 1 1 240 240 0.664310894502249 0.664310894502249
"283" 26 0 0 0 240 240 1.61962645839191 1.61962645839191
"284" 26 0 0 1 190 190 0.279845164307517 0.279845164307517
"285" 26 0 1 0 340 40 0.671845672469231 0.657875772404619
"286" 26 0 1 1 -60 -60 0.722446865595959 0.722446865595959
"287" 26 1 0 0 NA NA NA NA
"288" 26 1 0 1 240 240 0.377011380143016 0.377011380143016
"289" 26 1 1 0 -10 -10 0.984093022966213 0.984093022966213
"290" 26 1 1 1 140 140 0.684488995164315 0.684488995164315
"291" 26 3 0 0 90 90 0.525576155980354 0.525576155980354
"292" 26 3 0 1 -60 -60 0.737862204267389 0.737862204267389
"293" 26 3 1 0 240 240 0.341935327419495 0.341935327419495
"294" 26 3 1 1 190 190 0.728330910062129 0.728330910062129
"295" 26 8 0 0 NA NA NA NA
"296" 26 8 0 1 240 240 0.0687376807891657 0.0687376807891657
"297" 26 8 1 0 340 340 0.690692438300828 0.690692438300828
"298" 26 8 1 1 240 240 0.53489551172303 0.53489551172303
"299" 28 0 0 1 440 440 1.31803905220331 1.31803905220331
"300" 28 0 1 0 240 240 1.63327456358518 1.63327456358518
"301" 28 0 1 1 140 140 1.25826017087885 1.25826017087885
"302" 28 1 0 0 490 490 0.434168731724444 0.434168731724444
"303" 28 1 0 1 240 240 1.47347523166241 1.47347523166241
"304" 28 1 1 0 40 40 0.886632084956038 0.886632084956038
"305" 28 1 1 1 290 290 1.17554043164658 1.17554043164658
"306" 28 3 0 0 340 -60 0.905153068650588 0.226575147288316
"307" 28 3 0 1 240 240 0.789923069553163 0.789923069553163
"308" 28 3 1 0 140 140 1.42558585937106 1.42558585937106
"309" 28 3 1 1 190 190 0.75904777639439 0.75904777639439
"310" 28 8 0 0 -60 -60 0.836870969341817 0.836870969341817
"311" 28 8 0 1 340 340 0.623782606622274 0.623782606622274
"312" 28 8 1 0 140 140 1.16893526765056 1.16893526765056
"313" 28 8 1 1 90 90 1.60872034461413 1.60872034461413
"314" 29 0 0 1 190 190 1.2597549461533 1.2597549461533
"315" 29 0 1 0 40 40 1.20287970421179 1.20287970421179
"316" 29 0 1 1 340 190 0.927700771602458 0.10085418363476
"317" 29 1 0 1 290 290 1.2265580561761 1.2265580561761
"318" 29 1 1 0 490 40 3.1586637807435 1.6064144429859
"319" 29 1 1 1 440 -60 0.96748180276753 0.792822321543367
"320" 29 3 0 1 240 240 1.22606584384372 1.22606584384372
"321" 29 3 1 0 240 240 0.706695139196144 0.706695139196144
"322" 29 3 1 1 190 190 0.749090295484376 0.749090295484376
"323" 29 8 1 0 390 -10 0.970480288773273 0.565121602983924
"324" 29 8 1 1 -60 -60 0.832070439100169 0.832070439100169
"325" 31 0 1 0 90 90 2.10476035255927 2.10476035255927
"326" 31 0 1 1 90 90 1.45563320444867 1.45563320444867
"327" 31 1 0 1 290 290 1.18310722909688 1.18310722909688
"328" 31 1 1 0 390 390 4.35794417098646 4.35794417098646
"329" 31 1 1 1 190 190 1.97842065256563 1.97842065256563
"330" 31 3 1 0 240 240 1.86408074962437 1.86408074962437
"331" 31 3 1 1 -10 -10 1.49639615221102 1.49639615221102
"332" 31 8 1 0 240 240 1.88189327548477 1.88189327548477
"333" 31 8 1 1 -10 -10 1.32199958812098 1.32199958812098
"334" 32 0 0 1 NA NA NA NA
"335" 32 0 1 0 -10 -10 0.916180288716578 0.916180288716578
"336" 32 0 1 1 290 290 0.181758707777984 0.181758707777984
"337" 32 1 0 1 190 190 0.496444427396958 0.496444427396958
"338" 32 1 1 1 90 90 0.428094962926333 0.428094962926333
"339" 32 3 0 1 290 40 0.622131596259782 0.466519129537566
"340" 32 3 1 0 190 190 0.455870812459509 0.455870812459509
"341" 32 3 1 1 240 240 0.218632647133489 0.218632647133489
"342" 32 8 0 1 140 140 0.813934557713047 0.813934557713047
"343" 32 8 1 0 190 190 0.224357151742949 0.224357151742949
"344" 32 8 1 1 290 290 0.301672683165071 0.301672683165071
"345" 33 0 1 0 240 240 1.07995727904683 1.07995727904683
"346" 33 0 1 1 390 -10 0.837079833848929 0.604492053606305
"347" 33 1 0 0 240 40 6.13302190494703 5.64756307129533e-09
"348" 33 1 0 1 440 290 4.77685028827045 0.378603288366888
"349" 33 1 1 0 40 40 1.46985514227782 1.46985514227782
"350" 33 1 1 1 340 -60 1.04972746345131 0.793375101874318
"351" 33 3 0 1 -10 -10 0.784491874299735 0.784491874299735
"352" 33 3 1 0 240 240 0.886835174648703 0.886835174648703
"353" 33 3 1 1 -10 -10 1.35538652257426 1.35538652257426
"354" 33 8 1 0 290 290 0.794731762546453 0.794731762546453
"355" 33 8 1 1 240 90 0.787947630664632 0.388464776238443
"356" 34 0 0 1 NA NA NA NA
"357" 34 0 1 0 290 290 1.51413571582591 1.51413571582591
"358" 34 0 1 1 140 140 0.276499023673638 0.276499023673638
"359" 34 1 0 0 490 490 1.52395623976864 1.52395623976864
"360" 34 1 0 1 NA NA NA NA
"361" 34 1 1 0 240 240 0.943533419544072 0.943533419544072
"362" 34 1 1 1 290 290 0.588067395969528 0.588067395969528
"363" 34 3 0 0 290 290 0.707116044350455 0.707116044350455
"364" 34 3 0 1 240 240 0.741493197881788 0.741493197881788
"365" 34 3 1 0 240 240 0.429108042251406 0.429108042251406
"366" 34 3 1 1 340 340 0.517284569020878 0.517284569020878
"367" 34 8 0 0 -10 -10 1.36503540000106 1.36503540000106
"368" 34 8 0 1 190 190 0.800665095729871 0.800665095729871
"369" 34 8 1 0 390 90 0.428611794583788 0.328282743047973
"370" 34 8 1 1 90 90 0.381455628438059 0.381455628438059
"371" 35 0 1 0 40 40 0.47058423797215 0.47058423797215
"372" 35 0 1 1 NA NA NA NA
"373" 35 1 0 1 40 40 0.810942417484635 0.810942417484635
"374" 35 1 1 1 40 40 0.355310070063587 0.355310070063587
"375" 35 3 0 0 40 40 0.41311609536491 0.41311609536491
"376" 35 3 0 1 NA NA NA NA
"377" 35 3 1 0 NA NA NA NA
"378" 35 3 1 1 NA NA NA NA
"379" 35 8 0 0 NA NA NA NA
"380" 35 8 1 0 440 440 0.25192734033297 0.25192734033297
"381" 35 8 1 1 40 40 0.165622826719145 0.165622826719145
"382" 36 0 1 0 90 90 0.314908473924947 0.314908473924947
"383" 36 0 1 1 140 140 1.13602133049235 1.13602133049235
"384" 36 1 0 0 NA NA NA NA
"385" 36 1 0 1 90 90 0.696977948206316 0.696977948206316
"386" 36 1 1 0 -60 -60 1.53351526489896 1.53351526489896
"387" 36 1 1 1 140 140 1.05981270270549 1.05981270270549
"388" 36 3 0 0 NA NA NA NA
"389" 36 3 0 1 NA NA NA NA
"390" 36 3 1 0 90 90 0.63824466722 0.63824466722
"391" 36 3 1 1 40 40 0.652033534413981 0.652033534413981
"392" 36 8 0 1 140 140 0.439644125648273 0.439644125648273
"393" 36 8 1 0 140 140 0.967797319732848 0.967797319732848
"394" 36 8 1 1 40 40 0.90041783594364 0.90041783594364
"395" 37 0 0 1 140 140 1.60404680274643 1.60404680274643
"396" 37 0 1 0 40 40 0.532927196269634 0.532927196269634
"397" 37 0 1 1 40 40 1.44815829713763 1.44815829713763
"398" 37 1 0 0 240 240 1.06680390429744 1.06680390429744
"399" 37 1 0 1 90 90 1.33851652850947 1.33851652850947
"400" 37 1 1 0 140 140 0.827872263573065 0.827872263573065
"401" 37 1 1 1 140 -60 0.829804839531869 0.609980911533016
"402" 37 3 0 0 -60 -60 0.997550112268503 0.997550112268503
"403" 37 3 0 1 190 190 1.99026638475236 1.99026638475236
"404" 37 3 1 0 140 140 0.425489257603446 0.425489257603446
"405" 37 3 1 1 40 40 1.19388062068518 1.19388062068518
"406" 37 8 0 0 290 290 0.716474745854869 0.716474745854869
"407" 37 8 0 1 290 290 0.62164286265886 0.62164286265886
"408" 37 8 1 0 40 40 0.389410164523132 0.389410164523132
"409" 37 8 1 1 90 90 0.821579184019955 0.821579184019955
"410" 38 0 1 1 240 240 1.21478738530242 1.21478738530242
"411" 38 1 0 1 340 340 2.64679964788296 2.64679964788296
"412" 38 1 1 0 240 240 0.805506616829109 0.805506616829109
"413" 38 1 1 1 340 140 1.28397585960845 0.80253944728769
"414" 38 3 1 0 190 190 1.41904572563322 1.41904572563322
"415" 38 3 1 1 140 140 1.17791831521766 1.17791831521766
"416" 38 8 1 0 240 240 1.89283876686599 1.89283876686599
"417" 38 8 1 1 190 190 1.22337239771787 1.22337239771787
"418" 40 0 1 0 440 440 0.69543533008698 0.69543533008698
"419" 40 0 1 1 290 290 0.255975525901875 0.255975525901875
"420" 40 1 0 1 140 140 1.04891363676514 1.04891363676514
"421" 40 1 1 0 90 90 0.573499730489986 0.573499730489986
"422" 40 1 1 1 140 140 0.960726364332108 0.960726364332108
"423" 40 3 0 1 40 40 0.0605279553564349 0.0605279553564349
"424" 40 3 1 0 -60 -60 0.805414078399777 0.805414078399777
"425" 40 3 1 1 190 190 0.286809021465932 0.286809021465932
"426" 40 8 1 0 190 190 0.439724966773393 0.439724966773393
"427" 40 8 1 1 140 140 0.387113134600397 0.387113134600397
"428" 41 0 0 0 340 -10 0.427856411852459 0.357466442220059
"429" 41 0 1 0 140 140 0.362160460297261 0.362160460297261
"430" 41 1 0 1 390 390 2.3073164828283 2.3073164828283
"431" 41 1 1 0 -60 -60 1.55164798494685 1.55164798494685
"432" 41 1 1 1 390 -60 1.37762100974026 1.02969237769494
"433" 41 3 0 0 340 340 2.15292741574991 2.15292741574991
"434" 41 3 0 1 290 -10 0.426850091972796 0.391893369691702
"435" 41 3 1 0 240 240 0.935905799735126 0.935905799735126
"436" 41 3 1 1 -60 -60 0.855957211597007 0.855957211597007
"437" 41 8 0 0 -10 -10 1.68169379053412 1.68169379053412
"438" 41 8 0 1 90 90 0.506546288786502 0.506546288786502
"439" 41 8 1 0 490 40 1.4808296040346 1.08795615911746
"440" 41 8 1 1 440 -10 1.26269982434048 1.06067945379638
"441" 42 0 0 1 390 390 1.56547791493689 1.56547791493689
"442" 42 0 1 0 340 340 0.817530017018246 0.817530017018246
"443" 42 0 1 1 340 -10 0.646240872011497 0.283946381103755
"444" 42 1 0 0 -10 -10 0.772613061231627 0.772613061231627
"445" 42 1 0 1 -10 -10 1.39193402404761 1.39193402404761
"446" 42 1 1 0 140 140 0.643812751112005 0.643812751112005
"447" 42 1 1 1 90 90 0.60097947266049 0.60097947266049
"448" 42 3 0 0 40 40 1.08862706548458 1.08862706548458
"449" 42 3 0 1 NA NA NA NA
"450" 42 3 1 0 90 90 0.826417879316499 0.826417879316499
"451" 42 3 1 1 40 40 0.995512562960169 0.995512562960169
"452" 42 8 0 0 -60 -60 1.76768209241062 1.76768209241062
"453" 42 8 0 1 -60 -60 1.05068067270872 1.05068067270872
"454" 42 8 1 0 90 90 0.709488271839037 0.709488271839037
"455" 42 8 1 1 90 90 0.864677111151965 0.864677111151965
"456" 44 0 1 0 90 90 0.554832672528982 0.554832672528982
"457" 44 1 0 1 490 490 0.727576179539652 0.727576179539652
"458" 44 1 1 0 -60 -60 1.08032460961556 1.08032460961556
"459" 44 1 1 1 440 40 0.421187557532427 0.368155210508651
"460" 44 3 1 0 240 240 0.857641093779603 0.857641093779603
"461" 44 3 1 1 190 190 0.700029385038287 0.700029385038287
"462" 44 8 1 1 90 90 0.532675465517895 0.532675465517895
"463" 46 0 1 0 240 240 0.747376280270865 0.747376280270865
"464" 46 0 1 1 340 340 0.938274787791361 0.938274787791361
"465" 46 1 0 1 90 90 1.62425731950442 1.62425731950442
"466" 46 1 1 0 490 40 1.13313210263071 0.483608305472343
"467" 46 1 1 1 390 390 0.592029553697929 0.592029553697929
"468" 46 3 0 1 190 190 0.740444633080675 0.740444633080675
"469" 46 3 1 0 140 140 0.260996841618489 0.260996841618489
"470" 46 3 1 1 90 90 0.603888145690745 0.603888145690745
"471" 46 8 1 0 490 -10 0.801513623502816 0.116589191349094
"472" 46 8 1 1 340 340 0.298370498766539 0.298370498766539
"473" 47 0 0 0 NA NA NA NA
"474" 47 0 1 0 390 390 0.123251944883713 0.123251944883713
"475" 47 1 0 0 40 40 9.66363579590686e-11 9.66363579590686e-11
"476" 47 1 0 1 NA NA NA NA
"477" 47 1 1 0 390 390 0.735862759983133 0.735862759983133
"478" 47 1 1 1 NA NA NA NA
"479" 47 3 0 0 NA NA NA NA
"480" 47 3 0 1 -60 -60 7.73156748427014e-11 7.73156748427014e-11
"481" 47 3 1 0 NA NA NA NA
"482" 47 3 1 1 NA NA NA NA
"483" 47 8 0 0 NA NA NA NA
"484" 47 8 0 1 NA NA NA NA
"485" 47 8 1 0 NA NA NA NA
"486" 47 8 1 1 NA NA NA NA
"487" 48 0 1 0 40 40 1.44148054031324 1.44148054031324
"488" 48 0 1 1 40 40 2.7194633668336 2.7194633668336
"489" 48 1 0 1 -10 -10 2.86741275568448 2.86741275568448
"490" 48 1 1 0 490 490 3.22726676802541 3.22726676802541
"491" 48 1 1 1 190 -60 1.43617817611462 1.09434707032845
"492" 48 3 0 1 140 140 2.7377799270807 2.7377799270807
"493" 48 3 1 0 140 140 1.76121795769023 1.76121795769023
"494" 48 3 1 1 -10 -10 2.55605187943306 2.55605187943306
"495" 48 8 0 1 240 240 2.28196102802715 2.28196102802715
"496" 48 8 1 0 90 90 1.23925056990474 1.23925056990474
"497" 48 8 1 1 -10 -10 1.87015003461791 1.87015003461791
"498" 49 0 1 0 440 140 1.31005918568978 0.219678712773752
"499" 49 0 1 1 140 140 1.69401399044158 1.69401399044158
"500" 49 1 0 1 440 440 2.57800316808621 2.57800316808621
"501" 49 1 1 1 290 290 2.31825659313868 2.31825659313868
"502" 49 3 1 0 -60 -60 2.20993507500143 2.20993507500143
"503" 49 3 1 1 40 40 1.79331179756675 1.79331179756675
"504" 49 8 1 0 240 240 3.24571123112981 3.24571123112981
"505" 49 8 1 1 -60 -60 2.61405515233544 2.61405515233544
"506" 50 0 0 1 240 240 1.08650673715727 1.08650673715727
"507" 50 0 1 0 NA NA NA NA
"508" 50 0 1 1 290 290 0.103945152980396 0.103945152980396
"509" 50 1 0 0 -60 -60 0.793211382232688 0.793211382232688
"510" 50 1 0 1 340 340 0.563586243478615 0.563586243478615
"511" 50 1 1 0 40 40 1.60530230122683 1.60530230122683
"512" 50 1 1 1 140 140 0.429057123393367 0.429057123393367
"513" 50 3 0 0 440 140 2.85399659857856 3.3880574522318e-09
"514" 50 3 0 1 -60 -60 9.00947343931988e-10 9.00947343931988e-10
"515" 50 3 1 0 290 290 0.471448691803594 0.471448691803594
"516" 50 3 1 1 240 240 0.515575455579715 0.515575455579715
"517" 50 8 0 0 290 290 1.48892854244411 1.48892854244411
"518" 50 8 0 1 140 140 1.03976253793207 1.03976253793207
"519" 50 8 1 0 90 90 1.03309729831765 1.03309729831765
"520" 50 8 1 1 240 240 0.412692665396667 0.412692665396667
"521" 51 0 0 1 40 40 4.09675665268711 4.09675665268711
"522" 51 0 1 0 190 190 2.18723777979369 2.18723777979369
"523" 51 0 1 1 90 90 1.17491716109907 1.17491716109907
"524" 51 1 0 0 -60 -60 2.55205486345852 2.55205486345852
"525" 51 1 0 1 240 240 1.81192325115911 1.81192325115911
"526" 51 1 1 0 90 90 2.51227771699185 2.51227771699185
"527" 51 1 1 1 90 90 1.24652450405075 1.24652450405075
"528" 51 3 0 0 390 -60 2.90572409764403 2.35259912748547
"529" 51 3 0 1 140 140 2.00256432394521 2.00256432394521
"530" 51 3 1 0 40 40 1.65183445353941 1.65183445353941
"531" 51 3 1 1 240 240 1.3223322683318 1.3223322683318
"532" 51 8 0 0 40 40 1.79600257042887 1.79600257042887
"533" 51 8 0 1 490 -10 1.06991648349439 0.842420700694971
"534" 51 8 1 0 240 -60 2.20210599483831 0.60639111259096
"535" 51 8 1 1 140 140 0.709601392946309 0.709601392946309
"536" 54 0 0 1 40 40 0.455336210763421 0.455336210763421
"537" 54 0 1 0 40 40 1.12074966628416 1.12074966628416
"538" 54 0 1 1 NA NA NA NA
"539" 54 1 0 0 -60 -60 0.669049815096074 0.669049815096074
"540" 54 1 0 1 NA NA NA NA
"541" 54 1 1 0 140 140 0.438174837584864 0.438174837584864
"542" 54 1 1 1 NA NA NA NA
"543" 54 3 0 0 140 140 0.349916989190124 0.349916989190124
"544" 54 3 0 1 290 290 0.938408034167614 0.938408034167614
"545" 54 3 1 0 490 490 0.0962142217759125 0.0962142217759125
"546" 54 3 1 1 NA NA NA NA
"547" 54 8 0 0 NA NA NA NA
"548" 54 8 0 1 90 90 0.458866958270117 0.458866958270117
"549" 54 8 1 0 90 90 0.831383780861623 0.831383780861623
"550" 54 8 1 1 NA NA NA NA
"551" 55 0 0 1 240 240 0.560684062704647 0.560684062704647
"552" 55 0 1 0 NA NA NA NA
"553" 55 0 1 1 140 140 0.147966591414725 0.147966591414725
"554" 55 1 0 1 390 390 0.115471220930981 0.115471220930981
"555" 55 1 1 0 190 190 0.498052339908556 0.498052339908556
"556" 55 1 1 1 490 490 0.575338093011341 0.575338093011341
"557" 55 3 0 0 NA NA NA NA
"558" 55 3 0 1 NA NA NA NA
"559" 55 3 1 0 40 40 0.209224061521833 0.209224061521833
"560" 55 3 1 1 40 40 0.135924848065914 0.135924848065914
"561" 55 8 0 1 NA NA NA NA
"562" 55 8 1 0 140 140 0.644219000236378 0.644219000236378
"563" 55 8 1 1 290 290 0.11234120878906 0.11234120878906
"564" 56 0 1 0 190 190 0.749449797978474 0.749449797978474
"565" 56 0 1 1 440 -10 0.982252753844678 0.727781395729686
"566" 56 1 0 1 340 340 0.963559480310524 0.963559480310524
"567" 56 1 1 0 190 190 0.837463058696641 0.837463058696641
"568" 56 1 1 1 490 490 1.78023217590138 1.78023217590138
"569" 56 3 0 1 190 190 2.05381595696537 2.05381595696537
"570" 56 3 1 0 440 440 1.39494864739423 1.39494864739423
"571" 56 3 1 1 490 -60 1.02393065182283 0.523183989716466
"572" 56 8 1 0 340 340 1.0329027718872 1.0329027718872
"573" 56 8 1 1 340 340 0.998631581734221 0.998631581734221
"574" 57 0 1 0 340 340 0.534725180967625 0.534725180967625
"575" 57 0 1 1 190 190 0.779668522835212 0.779668522835212
"576" 57 1 0 1 390 390 0.767041237569335 0.767041237569335
"577" 57 1 1 0 240 -60 1.9191643514321 0.29422698052406
"578" 57 1 1 1 290 290 1.06438549040745 1.06438549040745
"579" 57 3 0 1 NA NA NA NA
"580" 57 3 1 0 440 440 2.35771484696451 2.35771484696451
"581" 57 3 1 1 390 -10 1.38173410326983 0.0939189407534001
"582" 57 8 1 0 140 140 0.730396972982014 0.730396972982014
"583" 57 8 1 1 240 240 0.448713153888417 0.448713153888417
"584" 59 0 0 1 -10 -10 2.94949574903141 2.94949574903141
"585" 59 0 1 0 490 -60 1.3425986821687 1.22339639374878
"586" 59 0 1 1 290 290 1.544510661166 1.544510661166
"587" 59 1 0 1 490 490 0.989181400752355 0.989181400752355
"588" 59 1 1 0 390 390 0.592437452955495 0.592437452955495
"589" 59 1 1 1 140 140 1.5479260262239 1.5479260262239
"590" 59 3 0 1 240 240 3.07161467891408 3.07161467891408
"591" 59 3 1 0 40 40 1.9284382371162 1.9284382371162
"592" 59 3 1 1 40 40 1.2393042921629 1.2393042921629
"593" 59 8 0 1 290 290 1.89273106917163 1.89273106917163
"594" 59 8 1 0 140 -60 1.42289519633531 0.68822915838084
"595" 59 8 1 1 490 -60 2.16189153240033 1.83398815527859
"596" 61 0 0 1 490 490 0.377481168467145 0.377481168467145
"597" 61 0 1 0 NA NA NA NA
"598" 61 0 1 1 290 290 1.25134592326332 1.25134592326332
"599" 61 1 0 0 90 90 0.703257860816273 0.703257860816273
"600" 61 1 0 1 290 290 0.945616120058223 0.945616120058223
"601" 61 1 1 0 140 140 0.63151307466938 0.63151307466938
"602" 61 1 1 1 140 140 1.62920473532775 1.62920473532775
"603" 61 3 0 0 340 340 0.747630647340905 0.747630647340905
"604" 61 3 0 1 NA NA NA NA
"605" 61 3 1 0 290 290 1.07973228988708 1.07973228988708
"606" 61 3 1 1 140 140 1.97015139415469 1.97015139415469
"607" 61 8 0 0 190 190 0.801445378404422 0.801445378404422
"608" 61 8 0 1 390 390 5.61587045443843e-11 5.61587045443843e-11
"609" 61 8 1 0 190 190 0.702958842643594 0.702958842643594
"610" 61 8 1 1 340 340 0.542204065755467 0.542204065755467
"611" 62 0 1 0 340 340 0.335191531112281 0.335191531112281
"612" 62 0 1 1 190 190 0.190787890216834 0.190787890216834
"613" 62 1 0 0 NA NA NA NA
"614" 62 1 0 1 -60 -60 0.266044089957914 0.266044089957914
"615" 62 1 1 0 90 90 0.688944488419999 0.688944488419999
"616" 62 1 1 1 290 290 0.231067536504875 0.231067536504875
"617" 62 3 0 1 40 40 0.318633947073112 0.318633947073112
"618" 62 3 1 0 40 40 0.159208464376823 0.159208464376823
"619" 62 3 1 1 140 140 0.158425811082786 0.158425811082786
"620" 62 8 0 0 -10 -10 0.128546600158137 0.128546600158137
"621" 62 8 0 1 40 40 0.210161859607984 0.210161859607984
"622" 62 8 1 0 NA NA NA NA
"623" 62 8 1 1 490 490 0.0475457296391266 0.0475457296391266
"624" 63 0 0 0 NA NA NA NA
"625" 63 0 1 0 -10 -10 1.20691053827402 1.20691053827402
"626" 63 0 1 1 -60 -60 0.784779010475022 0.784779010475022
"627" 63 1 0 1 390 390 1.30443872294354 1.30443872294354
"628" 63 1 1 0 -60 -60 1.58857823775398 1.58857823775398
"629" 63 1 1 1 440 -10 1.71507994884278 1.40659242861008
"630" 63 3 0 1 -60 -60 1.41775637579392 1.41775637579392
"631" 63 3 1 0 -10 -10 1.39379163999713 1.39379163999713
"632" 63 3 1 1 -60 -60 1.81624511937416 1.81624511937416
"633" 63 8 1 0 -60 -60 1.50702566274396 1.50702566274396
"634" 63 8 1 1 390 390 1.08315945303391 1.08315945303391
"635" 64 0 1 0 490 490 2.46832362795471 2.46832362795471
"636" 64 0 1 1 NA NA NA NA
"637" 64 1 0 0 190 190 1.55143512949467 1.55143512949467
"638" 64 1 0 1 NA NA NA NA
"639" 64 1 1 0 240 240 1.66593902599668 1.66593902599668
"640" 64 1 1 1 NA NA NA NA
"641" 64 3 0 1 NA NA NA NA
"642" 64 3 1 0 490 490 1.93994024772005 1.93994024772005
"643" 64 3 1 1 NA NA NA NA
"644" 64 8 1 0 NA NA NA NA
"645" 64 8 1 1 490 490 1.64579078310411 1.64579078310411
"646" 67 0 0 1 440 90 3.44120734143255 2.10450547883158
"647" 67 0 1 1 40 40 1.17437150997812 1.17437150997812
"648" 67 1 0 1 90 90 2.52844733460196 2.52844733460196
"649" 67 1 1 0 40 40 1.57081101584443 1.57081101584443
"650" 67 1 1 1 -10 -10 3.06949106108236 3.06949106108236
"651" 67 3 0 1 190 190 2.61242047815361 2.61242047815361
"652" 67 3 1 0 -10 -10 2.7117891783936 2.7117891783936
"653" 67 3 1 1 -10 -10 1.68921510912586 1.68921510912586
"654" 67 8 0 1 240 240 1.45868828496955 1.45868828496955
"655" 67 8 1 0 -10 -10 2.31524565347035 2.31524565347035
"656" 67 8 1 1 40 40 3.03488105473701 3.03488105473701
"657" 68 0 0 1 -10 -10 0.227357973461644 0.227357973461644
"658" 68 0 1 0 190 190 0.460375521705037 0.460375521705037
"659" 68 0 1 1 40 40 0.691865019555705 0.691865019555705
"660" 68 1 0 1 140 140 1.38842521876831 1.38842521876831
"661" 68 1 1 0 140 140 1.09874189618241 1.09874189618241
"662" 68 1 1 1 240 240 0.657341287237836 0.657341287237836
"663" 68 3 0 1 40 40 1.39566010846907 1.39566010846907
"664" 68 3 1 0 240 240 0.863248058039799 0.863248058039799
"665" 68 3 1 1 -60 -60 0.931243352409434 0.931243352409434
"666" 68 8 0 1 490 490 0.614058614372429 0.614058614372429
"667" 68 8 1 0 290 290 1.40879755904888 1.40879755904888
"668" 68 8 1 1 140 140 0.575283742801393 0.575283742801393
"669" 69 0 1 0 290 290 1.4032825579457 1.4032825579457
"670" 69 0 1 1 NA NA NA NA
"671" 69 1 0 1 NA NA NA NA
"672" 69 1 1 0 NA NA NA NA
"673" 69 1 1 1 NA NA NA NA
"674" 69 3 0 1 NA NA NA NA
"675" 69 3 1 0 NA NA NA NA
"676" 69 3 1 1 NA NA NA NA
"677" 69 8 0 1 490 -60 1.43466215133547 0.895501968948045
"678" 69 8 1 0 490 490 0.0783158214979746 0.0783158214979746
"679" 69 8 1 1 440 440 0.260434198670796 0.260434198670796
"680" 70 0 1 0 -60 -60 0.422278139929765 0.422278139929765
"681" 70 0 1 1 90 90 1.08662108712942 1.08662108712942
"682" 70 1 0 1 40 40 0.662317843313829 0.662317843313829
"683" 70 1 1 0 40 40 0.964490142382753 0.964490142382753
"684" 70 1 1 1 -10 -10 1.01023407684095 1.01023407684095
"685" 70 3 0 1 140 140 0.577433596525276 0.577433596525276
"686" 70 3 1 0 90 90 0.632931502372621 0.632931502372621
"687" 70 3 1 1 90 90 0.537886791349315 0.537886791349315
"688" 70 8 1 0 NA NA NA NA
"689" 70 8 1 1 90 90 0.583203764705662 0.583203764705662
"690" 71 0 0 1 190 190 0.693922584786878 0.693922584786878
"691" 71 0 1 0 440 440 0.285763880704737 0.285763880704737
"692" 71 0 1 1 NA NA NA NA
"693" 71 1 0 1 NA NA NA NA
"694" 71 1 1 0 190 190 0.594656418447973 0.594656418447973
"695" 71 1 1 1 NA NA NA NA
"696" 71 3 0 1 NA NA NA NA
"697" 71 3 1 0 90 90 0.536616936823202 0.536616936823202
"698" 71 3 1 1 NA NA NA NA
"699" 71 8 0 1 NA NA NA NA
"700" 71 8 1 0 90 90 0.801117764566659 0.801117764566659
"701" 71 8 1 1 290 290 0.222631145086206 0.222631145086206
"702" 72 0 0 1 NA NA NA NA
"703" 72 0 1 1 NA NA NA NA
"704" 72 1 1 0 340 340 0.310570048887004 0.310570048887004
"705" 72 1 1 1 390 390 0.786890711662385 0.786890711662385
"706" 72 3 1 0 140 140 0.285408229637922 0.285408229637922
"707" 72 3 1 1 440 140 0.434131645134914 0.078091485288165
"708" 72 8 0 0 340 340 0.747761910061789 0.747761910061789
"709" 72 8 1 0 NA NA NA NA
"710" 72 8 1 1 440 440 0.138005967964698 0.138005967964698
"711" 73 0 0 1 -10 -10 1.83492094466408 1.83492094466408
"712" 73 0 1 0 190 190 1.22080642159835 1.22080642159835
"713" 73 0 1 1 240 240 1.00309971025008 1.00309971025008
"714" 73 1 0 0 -60 -60 0.795352365986301 0.795352365986301
"715" 73 1 0 1 340 340 3.03823836043339 3.03823836043339
"716" 73 1 1 0 140 140 1.47569716729013 1.47569716729013
"717" 73 1 1 1 290 -10 1.56937464068078 0.720085322034592
"718" 73 3 0 0 440 -10 6.16783721771907 1.4126632426737
"719" 73 3 0 1 -60 -60 1.7117505703013 1.7117505703013
"720" 73 3 1 0 190 190 1.51153044628247 1.51153044628247
"721" 73 3 1 1 140 140 1.20306536818704 1.20306536818704
"722" 73 8 0 0 190 190 1.99776369055784 1.99776369055784
"723" 73 8 0 1 190 190 2.07849939526492 2.07849939526492
"724" 73 8 1 0 390 390 0.755641013360915 0.755641013360915
"725" 73 8 1 1 240 240 1.47298009814215 1.47298009814215
"726" 74 0 0 1 290 290 0.220287786644907 0.220287786644907
"727" 74 0 1 0 440 440 0.410811406004678 0.410811406004678
"728" 74 0 1 1 390 390 0.474045964284725 0.474045964284725
"729" 74 1 0 1 490 40 0.19904986688283 0.149601917797587
"730" 74 1 1 0 490 490 0.766684270037936 0.766684270037936
"731" 74 1 1 1 490 340 0.87623089323166 0.288987554478269
"732" 74 3 0 1 140 140 0.673699414240854 0.673699414240854
"733" 74 3 1 0 290 290 0.566002643394294 0.566002643394294
"734" 74 3 1 1 90 90 0.59883861838281 0.59883861838281
"735" 74 8 0 0 -60 -60 1.73364701393423 1.73364701393423
"736" 74 8 0 1 340 -60 2.78921862069645 1.13116229493468
"737" 74 8 1 0 40 40 0.454189130419049 0.454189130419049
"738" 74 8 1 1 340 340 0.736443651134428 0.736443651134428
"739" 75 0 0 1 -10 -10 4.64920505282206 4.64920505282206
"740" 75 0 1 0 290 290 1.53897557405371 1.53897557405371
"741" 75 0 1 1 190 190 1.53234194089368 1.53234194089368
"742" 75 1 0 1 40 40 2.2708320702964 2.2708320702964
"743" 75 1 1 0 NA NA NA NA
"744" 75 1 1 1 140 140 1.81843741968621 1.81843741968621
"745" 75 3 0 0 NA NA NA NA
"746" 75 3 0 1 NA NA NA NA
"747" 75 3 1 0 90 90 2.00160319708582 2.00160319708582
"748" 75 3 1 1 140 140 1.51448771579719 1.51448771579719
"749" 75 8 0 1 490 490 4.06200407833624 4.06200407833624
"750" 75 8 1 0 -10 -10 2.3939669737239 2.3939669737239
"751" 75 8 1 1 90 90 0.312422942013152 0.312422942013152
"752" 76 0 0 1 -10 -10 1.18320675825192 1.18320675825192
"753" 76 0 1 0 190 190 0.809438026758009 0.809438026758009
"754" 76 0 1 1 90 90 0.516739415926797 0.516739415926797
"755" 76 1 0 0 340 340 2.29037612678226 2.29037612678226
"756" 76 1 0 1 240 240 0.582334495752893 0.582334495752893
"757" 76 1 1 0 290 290 0.421802927303611 0.421802927303611
"758" 76 1 1 1 140 140 0.614961427953371 0.614961427953371
"759" 76 3 0 0 340 340 0.797151019770086 0.797151019770086
"760" 76 3 0 1 NA NA NA NA
"761" 76 3 1 0 40 40 0.933639089057311 0.933639089057311
"762" 76 3 1 1 -10 -10 1.12301336949743 1.12301336949743
"763" 76 8 0 1 40 40 0.784975973676357 0.784975973676357
"764" 76 8 1 0 390 390 0.481771065651465 0.481771065651465
"765" 76 8 1 1 -10 -10 1.00867743641545 1.00867743641545
"766" 78 0 0 1 340 340 1.35687845295943 1.35687845295943
"767" 78 0 1 0 440 440 0.577031111623399 0.577031111623399
"768" 78 0 1 1 -60 -60 0.599812409967475 0.599812409967475
"769" 78 1 0 0 290 290 1.4626952321405 1.4626952321405
"770" 78 1 0 1 290 290 0.507070975148824 0.507070975148824
"771" 78 1 1 0 140 140 1.22056520400697 1.22056520400697
"772" 78 1 1 1 390 390 1.36197375159361 1.36197375159361
"773" 78 3 0 0 190 190 0.659584159783372 0.659584159783372
"774" 78 3 1 0 40 40 1.25728862181364 1.25728862181364
"775" 78 3 1 1 340 340 2.11190254790603 2.11190254790603
"776" 78 8 0 1 -10 -10 0.935168587746001 0.935168587746001
"777" 78 8 1 0 240 240 1.78669203905749 1.78669203905749
"778" 78 8 1 1 -60 -60 0.528025350573182 0.528025350573182
"779" 79 0 0 0 340 340 1.37149347954459 1.37149347954459
"780" 79 0 1 0 390 390 0.744831702992055 0.744831702992055
"781" 79 0 1 1 90 90 0.583366851569646 0.583366851569646
"782" 79 1 0 0 240 240 2.14615952447279 2.14615952447279
"783" 79 1 0 1 140 140 0.630487425946462 0.630487425946462
"784" 79 1 1 0 240 240 1.57190207233579 1.57190207233579
"785" 79 1 1 1 290 -10 0.563904925512889 0.425629914208163
"786" 79 3 0 0 NA NA NA NA
"787" 79 3 0 1 190 190 0.739953964449873 0.739953964449873
"788" 79 3 1 0 40 40 0.858528590330831 0.858528590330831
"789" 79 3 1 1 90 90 0.745643612061118 0.745643612061118
"790" 79 8 1 0 -10 -10 0.879455131908408 0.879455131908408
"791" 79 8 1 1 240 240 0.477654288683007 0.477654288683007
"792" 80 0 0 0 -60 -60 4.37833463558685 4.37833463558685
"793" 80 0 0 1 490 490 1.05420366592239 1.05420366592239
"794" 80 0 1 0 240 240 1.74138096555897 1.74138096555897
"795" 80 0 1 1 240 240 1.71468500685131 1.71468500685131
"796" 80 1 0 0 140 140 1.32367816631237 1.32367816631237
"797" 80 1 0 1 140 140 1.965243409663 1.965243409663
"798" 80 1 1 0 190 190 0.648662019172564 0.648662019172564
"799" 80 1 1 1 340 340 1.20566651658615 1.20566651658615
"800" 80 3 0 0 140 140 1.25100842989402 1.25100842989402
"801" 80 3 0 1 390 390 1.63376212465625 1.63376212465625
"802" 80 3 1 0 190 190 2.05277213459869 2.05277213459869
"803" 80 3 1 1 190 190 1.45338723100712 1.45338723100712
"804" 80 8 0 0 40 40 1.82114029397982 1.82114029397982
"805" 80 8 0 1 290 290 2.50950090909048 2.50950090909048
"806" 80 8 1 0 240 -60 2.03162679066545 1.09559707937558
"807" 80 8 1 1 190 190 2.09917296807156 2.09917296807156
"808" 81 0 0 1 NA NA NA NA
"809" 81 0 1 0 340 -10 0.888144462463273 0.225492146007943
"810" 81 0 1 1 -10 -10 0.891782384261159 0.891782384261159
"811" 81 1 0 0 440 440 0.615595146208682 0.615595146208682
"812" 81 1 0 1 290 290 0.918632643866543 0.918632643866543
"813" 81 1 1 0 190 190 1.40630897436945 1.40630897436945
"814" 81 1 1 1 140 140 0.932350468782308 0.932350468782308
"815" 81 3 0 0 390 -60 0.908155415320013 0.711608521202288
"816" 81 3 1 0 140 140 0.388494381583278 0.388494381583278
"817" 81 3 1 1 190 190 0.211685061897233 0.211685061897233
"818" 81 8 0 0 490 490 2.17691650378389 2.17691650378389
"819" 81 8 0 1 -10 -10 0.267119434729999 0.267119434729999
"820" 81 8 1 0 490 -60 1.0715092971577 0.927335441080908
"821" 81 8 1 1 140 140 0.569225826661309 0.569225826661309
"822" 83 0 1 0 390 390 1.54664242683649 1.54664242683649
"823" 83 0 1 1 240 240 1.74030165152134 1.74030165152134
"824" 83 1 0 1 190 190 3.40313996221391 3.40313996221391
"825" 83 1 1 0 140 140 1.69012316770817 1.69012316770817
"826" 83 1 1 1 390 -60 1.87539292481471 1.16157626168415
"827" 83 3 0 0 190 190 2.73764902531143 2.73764902531143
"828" 83 3 0 1 -60 -60 2.9196610406608 2.9196610406608
"829" 83 3 1 0 390 40 1.65386799400849 1.34995626210141
"830" 83 3 1 1 190 190 1.07031642766149 1.07031642766149
"831" 83 8 0 1 240 240 5.19985846904835e-10 5.19985846904835e-10
"832" 83 8 1 0 90 90 3.70664801254645 3.70664801254645
"833" 83 8 1 1 190 190 1.62794372377453 1.62794372377453
"834" 85 0 0 1 140 140 0.954431846701256 0.954431846701256
"835" 85 0 1 0 240 240 1.05791846962416 1.05791846962416
"836" 85 0 1 1 340 -60 0.957794591552966 0.521968076190253
"837" 85 1 0 0 40 40 3.44397624652079 3.44397624652079
"838" 85 1 0 1 340 340 1.02067508310931 1.02067508310931
"839" 85 1 1 0 440 440 0.91534922411783 0.91534922411783
"840" 85 1 1 1 290 290 0.664657376557549 0.664657376557549
"841" 85 3 0 0 240 240 0.587620956471695 0.587620956471695
"842" 85 3 0 1 440 -60 1.59381203692457 0.173742472887227
"843" 85 3 1 0 240 240 1.1672867748329 1.1672867748329
"844" 85 3 1 1 90 90 0.547506092821123 0.547506092821123
"845" 85 8 0 1 340 340 1.03927674897262 1.03927674897262
"846" 85 8 1 0 190 190 0.892831592670248 0.892831592670248
"847" 85 8 1 1 190 190 1.03558126948497 1.03558126948497
"848" 86 0 0 1 -10 -10 0.924026131689972 0.924026131689972
"849" 86 0 1 1 290 290 0.367034490277081 0.367034490277081
"850" 86 1 0 0 NA NA NA NA
"851" 86 1 0 1 390 390 0.394422777590243 0.394422777590243
"852" 86 1 1 0 190 190 1.4985591007228 1.4985591007228
"853" 86 1 1 1 490 -60 0.935055462585748 0.695189452456225
"854" 86 3 0 1 NA NA NA NA
"855" 86 3 1 0 140 140 0.370422747088604 0.370422747088604
"856" 86 3 1 1 40 40 0.882153901143519 0.882153901143519
"857" 86 8 0 0 -60 -60 1.37678362895567 1.37678362895567
"858" 86 8 0 1 NA NA NA NA
"859" 86 8 1 0 440 440 1.95958151457827 1.95958151457827
"860" 86 8 1 1 190 190 0.336853833130566 0.336853833130566
"861" 87 0 0 1 440 440 0.823685380070555 0.823685380070555
"862" 87 0 1 0 140 140 0.786008993316448 0.786008993316448
"863" 87 0 1 1 90 90 1.49639585756453 1.49639585756453
"864" 87 1 0 0 240 240 3.71347349890286 3.71347349890286
"865" 87 1 0 1 190 190 1.04257578622085 1.04257578622085
"866" 87 1 1 0 140 140 1.18721120710809 1.18721120710809
"867" 87 1 1 1 90 90 0.857881723038004 0.857881723038004
"868" 87 3 0 0 490 -60 2.87529261596205 1.25850203406616
"869" 87 3 0 1 140 140 1.73966623043463 1.73966623043463
"870" 87 3 1 0 290 290 0.413041458112045 0.413041458112045
"871" 87 3 1 1 390 -10 0.875565332423794 0.594226174016367
"872" 87 8 0 1 40 40 1.00458934563031 1.00458934563031
"873" 87 8 1 0 -10 -10 1.10503439420346 1.10503439420346
"874" 87 8 1 1 140 140 0.430854749735139 0.430854749735139
"875" 88 0 0 1 340 340 1.03432313070378 1.03432313070378
"876" 88 0 1 0 290 290 0.638969054948532 0.638969054948532
"877" 88 0 1 1 140 140 0.589864827716913 0.589864827716913
"878" 88 1 0 0 440 440 0.642153935189452 0.642153935189452
"879" 88 1 0 1 240 240 1.16809163737932 1.16809163737932
"880" 88 1 1 0 290 290 1.12639596199679 1.12639596199679
"881" 88 1 1 1 140 140 0.583078242801156 0.583078242801156
"882" 88 3 0 0 NA NA NA NA
"883" 88 3 0 1 90 90 0.488631964743143 0.488631964743143
"884" 88 3 1 0 240 240 0.423587469005045 0.423587469005045
"885" 88 3 1 1 90 90 0.471669134806448 0.471669134806448
"886" 88 8 0 1 290 90 0.507537772893335 6.80995488364185e-10
"887" 88 8 1 0 340 340 0.250250383158399 0.250250383158399
"888" 88 8 1 1 290 290 0.22294863869182 0.22294863869182
"889" 89 0 1 0 390 390 0.574363579551275 0.574363579551275
"890" 89 0 1 1 390 40 0.903775835065682 0.205301780163371
"891" 89 1 0 1 440 -10 1.19118236325595 0.613861381225349
"892" 89 1 1 0 190 190 0.295684029451047 0.295684029451047
"893" 89 1 1 1 490 40 0.910761046594575 0.633312082650157
"894" 89 3 0 0 490 490 0.337382062393768 0.337382062393768
"895" 89 3 0 1 290 290 0.502147546870851 0.502147546870851
"896" 89 3 1 0 -60 -60 0.391750845150161 0.391750845150161
"897" 89 3 1 1 290 290 0.391653111798151 0.391653111798151
"898" 89 8 0 0 -10 -10 2.28025777369128 2.28025777369128
"899" 89 8 0 1 390 390 1.20666497623398 1.20666497623398
"900" 89 8 1 0 290 290 0.609866776930181 0.609866776930181
"901" 89 8 1 1 240 40 0.462939984522566 0.121329705080052
"902" 90 0 0 0 40 40 8.63343056630356 8.63343056630356
"903" 90 0 0 1 NA NA NA NA
"904" 90 0 1 0 90 90 2.17865606593013 2.17865606593013
"905" 90 0 1 1 -60 -60 3.40071321629919 3.40071321629919
"906" 90 1 0 0 -10 -10 4.50006979940583 4.50006979940583
"907" 90 1 0 1 140 140 6.00945952290465 6.00945952290465
"908" 90 1 1 0 390 40 3.01969352429075 2.88117365407906
"909" 90 1 1 1 290 290 2.67888744647287 2.67888744647287
"910" 90 3 0 0 390 140 4.33752639112514 1.4545310482742e-08
"911" 90 3 0 1 490 490 2.25206804258789 2.25206804258789
"912" 90 3 1 0 40 40 2.46406313880646 2.46406313880646
"913" 90 3 1 1 340 340 3.07548609885923 3.07548609885923
"914" 90 8 0 1 190 190 2.86347980682129 2.86347980682129
"915" 90 8 1 0 140 140 2.03973481320631 2.03973481320631
"916" 90 8 1 1 240 240 3.29181293489365 3.29181293489365
"917" 92 0 0 0 -10 -10 0.35022361355068 0.35022361355068
"918" 92 0 0 1 NA NA NA NA
"919" 92 0 1 0 90 90 1.21163623205421 1.21163623205421
"920" 92 0 1 1 240 240 0.536330145439932 0.536330145439932
"921" 92 1 0 0 NA NA NA NA
"922" 92 1 0 1 NA NA NA NA
"923" 92 1 1 0 490 490 0.912936743967237 0.912936743967237
"924" 92 1 1 1 NA NA NA NA
"925" 92 3 0 0 390 -60 0.324894667527415 0.288252067419985
"926" 92 3 0 1 340 340 0.12354579570776 0.12354579570776
"927" 92 3 1 0 NA NA NA NA
"928" 92 3 1 1 NA NA NA NA
"929" 92 8 0 0 NA NA NA NA
"930" 92 8 0 1 240 240 0.926203867539224 0.926203867539224
"931" 92 8 1 0 390 390 0.465536356711257 0.465536356711257
"932" 92 8 1 1 490 490 0.360262511648534 0.360262511648534
"933" 93 0 1 0 -60 -60 0.339997211812329 0.339997211812329
"934" 93 0 1 1 -10 -10 1.0144508972589 1.0144508972589
"935" 93 1 0 0 190 190 2.86894123836346 2.86894123836346
"936" 93 1 0 1 390 390 0.840986738258405 0.840986738258405
"937" 93 1 1 0 90 90 1.65681352806249 1.65681352806249
"938" 93 1 1 1 -60 -60 0.895000266772556 0.895000266772556
"939" 93 3 1 0 -10 -10 1.36956016078269 1.36956016078269
"940" 93 3 1 1 -10 -10 1.38466191463794 1.38466191463794
"941" 93 8 1 0 240 240 1.923861057139 1.923861057139
"942" 93 8 1 1 -60 -60 0.739481775469274 0.739481775469274
"943" 94 0 0 0 390 390 1.67212746012672 1.67212746012672
"944" 94 0 1 0 40 40 0.667885002371735 0.667885002371735
"945" 94 0 1 1 290 290 0.74007294894213 0.74007294894213
"946" 94 1 0 1 -60 -60 1.96224611345689 1.96224611345689
"947" 94 1 1 0 90 90 0.394781909989591 0.394781909989591
"948" 94 1 1 1 90 90 0.811240391041333 0.811240391041333
"949" 94 3 0 1 190 190 0.790377408542001 0.790377408542001
"950" 94 3 1 0 340 340 0.775718794774703 0.775718794774703
"951" 94 3 1 1 -10 -10 0.783078929683758 0.783078929683758
"952" 94 8 0 1 240 240 1.6441977763446 1.6441977763446
"953" 94 8 1 1 -10 -10 0.604451500679979 0.604451500679979
"954" 95 0 0 1 240 240 2.32915205573893 2.32915205573893
"955" 95 0 1 0 90 90 1.59690181334372 1.59690181334372
"956" 95 0 1 1 -10 -10 1.33143288616244 1.33143288616244
"957" 95 1 0 0 NA NA NA NA
"958" 95 1 0 1 90 90 0.805553517538995 0.805553517538995
"959" 95 1 1 0 40 40 2.17239699649459 2.17239699649459
"960" 95 1 1 1 -10 -10 0.994399969853656 0.994399969853656
"961" 95 3 0 1 440 440 1.35641261564323 1.35641261564323
"962" 95 3 1 0 -10 -10 1.74343347158195 1.74343347158195
"963" 95 3 1 1 NA NA NA NA
"964" 95 8 0 1 -60 -60 1.8555560539339 1.8555560539339
"965" 95 8 1 0 40 40 1.13600751336474 1.13600751336474
"966" 95 8 1 1 140 140 3.31363394064769e-08 3.31363394064769e-08
"967" 97 0 0 0 340 340 6.41752175471608 6.41752175471608
"968" 97 0 0 1 NA NA NA NA
"969" 97 0 1 0 490 -10 0.633243412563356 0.577570165718372
"970" 97 0 1 1 390 390 0.745998879910042 0.745998879910042
"971" 97 1 0 0 -60 -60 0.646960121926673 0.646960121926673
"972" 97 1 0 1 190 190 0.874612127818642 0.874612127818642
"973" 97 1 1 0 240 240 0.358542242150295 0.358542242150295
"974" 97 1 1 1 NA NA NA NA
"975" 97 3 0 0 440 -60 2.07609562542584 1.73806381247173
"976" 97 3 0 1 NA NA NA NA
"977" 97 3 1 0 290 290 0.582306234968483 0.582306234968483
"978" 97 3 1 1 NA NA NA NA
"979" 97 8 0 0 -60 -60 0.262107756817971 0.262107756817971
"980" 97 8 0 1 NA NA NA NA
"981" 97 8 1 0 -60 -60 2.24288490674331e-11 2.24288490674331e-11
"982" 97 8 1 1 390 390 0.569213115773678 0.569213115773678
"983" 98 0 1 1 90 90 1.62556942729363 1.62556942729363
"984" 98 1 0 1 340 90 1.36598596470895 1.10872916286868
"985" 98 1 1 0 -10 -10 1.97900221616115 1.97900221616115
"986" 98 1 1 1 140 140 1.0946193413567 1.0946193413567
"987" 98 3 1 0 140 140 1.42570986425966 1.42570986425966
"988" 98 3 1 1 140 140 1.93314917418155 1.93314917418155
"989" 98 8 0 1 190 190 2.62689111359377 2.62689111359377
"990" 98 8 1 0 190 190 1.50649825928363 1.50649825928363
"991" 98 8 1 1 140 140 0.688264584137173 0.688264584137173
"992" 99 0 1 0 90 90 1.81869438122332 1.81869438122332
"993" 99 0 1 1 40 40 1.66547888753222 1.66547888753222
"994" 99 1 0 1 190 190 1.87315640888776 1.87315640888776
"995" 99 1 1 1 140 140 2.93459103897674 2.93459103897674
"996" 99 3 0 0 340 90 1.95472386137493 1.87843976184819
"997" 99 3 1 0 240 240 2.08372945094868 2.08372945094868
"998" 99 3 1 1 90 90 3.05443865203935 3.05443865203935
"999" 99 8 1 1 190 190 2.51547785143989 2.51547785143989
"1000" 100 0 0 1 440 340 1.78931592228045e-11 1.77313796443965e-11
"1001" 100 0 1 0 140 140 0.405276970947963 0.405276970947963
"1002" 100 0 1 1 90 90 0.276878896135751 0.276878896135751
"1003" 100 1 0 0 490 490 2.32108172159577 2.32108172159577
"1004" 100 1 0 1 390 390 0.722005834784809 0.722005834784809
"1005" 100 1 1 0 190 190 0.402565317345685 0.402565317345685
"1006" 100 1 1 1 340 340 0.673998392673268 0.673998392673268
"1007" 100 3 0 0 390 390 0.914895649612081 0.914895649612081
"1008" 100 3 0 1 440 440 0.596574150251159 0.596574150251159
"1009" 100 3 1 0 340 340 0.452819376195757 0.452819376195757
"1010" 100 3 1 1 340 340 0.458336008769233 0.458336008769233
"1011" 100 8 0 1 290 290 0.151855235828865 0.151855235828865
"1012" 100 8 1 0 40 40 1.81122955954961 1.81122955954961
"1013" 100 8 1 1 290 290 0.131123667878584 0.131123667878584
