# Supplementary material for: Individual Differences in Temporal Selective Attention as Reflected in Pupil Dilation
Source: PLoS One. 2015 Dec 14;10(12):e0145056. doi: 10.1371/journal.pone.0145056 (PMC4682773; doi:10.1371/journal.pone.0145056)
Supplement: S3 Data — This dataset regards the peaks and amplitudes associated with attentional allocation to T2 at lag 3. (TXT) [file pone.0145056.s003.txt]

"subject" "lag" "T1Acc" "T2Acc" "localpeak" "firstlocalpeak" "localamplitude" "firstlocalamplitude"
"1" 1 0 0 0 590 590 1.56809946336518 1.56809946336518
"2" 1 0 0 1 940 940 0.458815654430558 0.458815654430558
"3" 1 0 1 0 840 840 0.486224833732509 0.486224833732509
"4" 1 0 1 1 940 940 0.672388546447412 0.672388546447412
"5" 1 1 0 1 890 890 1.8638261066259 1.8638261066259
"6" 1 1 1 0 590 590 1.998343975697 1.998343975697
"7" 1 1 1 1 540 540 1.08238686738292 1.08238686738292
"8" 1 3 0 1 840 690 7.71353708249451e-11 7.68021911102679e-11
"9" 1 3 1 0 840 840 2.00100627706523 2.00100627706523
"10" 1 3 1 1 790 790 1.56592565675097 1.56592565675097
"11" 1 8 0 1 NA NA NA NA
"12" 1 8 1 0 740 740 1.9232930169985 1.9232930169985
"13" 1 8 1 1 NA NA NA NA
"14" 2 0 0 1 790 590 4.87911413506486 1.26180983127553
"15" 2 0 1 0 790 640 2.49269636596186 1.35034516924635e-07
"16" 2 0 1 1 940 940 2.94474659314133 2.94474659314133
"17" 2 1 0 1 990 740 2.22922522885047 6.74843999066996e-09
"18" 2 1 1 0 740 740 1.84918373051484 1.84918373051484
"19" 2 1 1 1 940 940 2.68189989651238 2.68189989651238
"20" 2 3 0 0 890 890 4.86147275555247 4.86147275555247
"21" 2 3 1 0 790 790 1.61500699538287 1.61500699538287
"22" 2 3 1 1 840 840 2.88938109324365 2.88938109324365
"23" 2 8 0 1 790 790 3.23317233137037 3.23317233137037
"24" 2 8 1 0 890 890 2.92958283044297 2.92958283044297
"25" 2 8 1 1 940 590 2.34777160115644 1.0386010620511
"26" 3 0 0 1 590 590 1.89768332060695 1.89768332060695
"27" 3 0 1 0 640 640 1.12765625928774 1.12765625928774
"28" 3 0 1 1 1090 690 1.25034905319226 0.735498821624907
"29" 3 1 0 0 790 790 2.19319806001302 2.19319806001302
"30" 3 1 0 1 1090 790 0.521734510129717 0.481479294689855
"31" 3 1 1 0 790 790 0.522476646637492 0.522476646637492
"32" 3 1 1 1 1040 1040 1.76399744040592 1.76399744040592
"33" 3 3 0 0 790 790 1.84429816812932e-08 1.84429816812932e-08
"34" 3 3 1 0 790 790 2.36585482347024 2.36585482347024
"35" 3 3 1 1 790 790 2.08480561582126 2.08480561582126
"36" 3 8 0 1 590 590 3.14463332753906 3.14463332753906
"37" 3 8 1 0 890 890 2.09481436931019 2.09481436931019
"38" 3 8 1 1 890 890 1.96378039020393 1.96378039020393
"39" 5 0 1 0 1040 690 2.15140341129506 0.981607070794808
"40" 5 0 1 1 840 840 0.376982260822779 0.376982260822779
"41" 5 1 0 1 790 540 2.11593471611476 4.27362196242731e-09
"42" 5 1 1 0 590 590 1.20661156907051 1.20661156907051
"43" 5 1 1 1 840 840 1.30888050362252 1.30888050362252
"44" 5 3 1 0 840 840 1.0298506726642 1.0298506726642
"45" 5 3 1 1 540 540 0.707545891946059 0.707545891946059
"46" 5 8 0 1 790 790 4.26798639300466 4.26798639300466
"47" 5 8 1 0 890 890 0.717472326538879 0.717472326538879
"48" 5 8 1 1 640 640 0.84400672157413 0.84400672157413
"49" 6 0 1 1 1090 790 0.773958846857625 0.617482114718676
"50" 6 1 0 1 640 640 1.30490783481672 1.30490783481672
"51" 6 1 1 0 790 790 7.0444066577347 7.0444066577347
"52" 6 1 1 1 690 690 1.51429969182297 1.51429969182297
"53" 6 3 0 0 590 590 5.48355002414922 5.48355002414922
"54" 6 3 0 1 840 840 1.86431623537205 1.86431623537205
"55" 6 3 1 0 790 790 1.61781952335386 1.61781952335386
"56" 6 3 1 1 790 790 3.53791249450949 3.53791249450949
"57" 6 8 0 1 590 590 0.823972181467143 0.823972181467143
"58" 6 8 1 0 890 890 5.89548638751338 5.89548638751338
"59" 6 8 1 1 840 840 1.55255619463558 1.55255619463558
"60" 7 0 0 1 690 690 0.327908060119179 0.327908060119179
"61" 7 0 1 0 890 890 2.17508386261656 2.17508386261656
"62" 7 0 1 1 690 690 0.984881548180204 0.984881548180204
"63" 7 1 0 1 840 590 2.55252882173578 2.21247938875686e-09
"64" 7 1 1 0 640 640 1.32768987405411 1.32768987405411
"65" 7 1 1 1 690 690 2.34154680919525 2.34154680919525
"66" 7 3 0 0 740 740 0.0930429643268005 0.0930429643268005
"67" 7 3 0 1 790 790 1.38844022629746 1.38844022629746
"68" 7 3 1 0 790 790 1.39514695945334 1.39514695945334
"69" 7 3 1 1 640 640 1.57345255346327 1.57345255346327
"70" 7 8 0 0 690 690 2.40641399033638 2.40641399033638
"71" 7 8 0 1 940 940 2.98873497505978e-10 2.98873497505978e-10
"72" 7 8 1 0 840 840 0.906037088036147 0.906037088036147
"73" 7 8 1 1 640 640 1.09920139056381 1.09920139056381
"74" 8 0 0 0 NA NA NA NA
"75" 8 0 1 0 NA NA NA NA
"76" 8 0 1 1 790 790 0.168969461773758 0.168969461773758
"77" 8 1 0 1 NA NA NA NA
"78" 8 1 1 0 740 740 0.508304196240687 0.508304196240687
"79" 8 1 1 1 740 740 0.201340392085809 0.201340392085809
"80" 8 3 0 1 1040 1040 0.690073182253127 0.690073182253127
"81" 8 3 1 0 840 840 0.215911543655591 0.215911543655591
"82" 8 3 1 1 690 690 0.375137861002421 0.375137861002421
"83" 8 8 0 1 NA NA NA NA
"84" 8 8 1 0 840 840 0.0260800527195856 0.0260800527195856
"85" 8 8 1 1 840 840 0.112317401177112 0.112317401177112
"86" 9 0 1 0 790 540 3.59954601088036 2.97328939926604
"87" 9 0 1 1 1040 1040 0.481639995039759 0.481639995039759
"88" 9 1 0 1 690 690 3.14368866344531 3.14368866344531
"89" 9 1 1 0 890 890 2.1351502143263 2.1351502143263
"90" 9 1 1 1 NA NA NA NA
"91" 9 3 1 0 1040 690 4.63242239742642 1.88667550644677e-09
"92" 9 3 1 1 690 690 2.04141842085903 2.04141842085903
"93" 9 8 1 0 NA NA NA NA
"94" 9 8 1 1 940 940 0.583358119388577 0.583358119388577
"95" 10 0 0 0 840 840 3.6641901690865 3.6641901690865
"96" 10 0 0 1 740 740 1.03047496743896 1.03047496743896
"97" 10 0 1 0 1040 1040 1.07755957191149 1.07755957191149
"98" 10 0 1 1 940 590 0.961155432492918 8.63168208217036e-07
"99" 10 1 0 1 NA NA NA NA
"100" 10 1 1 0 890 540 3.86776373734806 0.889342269240488
"101" 10 1 1 1 640 640 1.32597423123752 1.32597423123752
"102" 10 3 0 1 790 790 0.0498110295181851 0.0498110295181851
"103" 10 3 1 0 1040 590 3.0534157193154 1.0310266760377
"104" 10 3 1 1 740 740 2.14550119267158 2.14550119267158
"105" 10 8 0 1 1040 1040 7.31243402879375e-10 7.31243402879375e-10
"106" 10 8 1 0 790 790 1.86457622668875 1.86457622668875
"107" 10 8 1 1 640 640 0.556862376795933 0.556862376795933
"108" 12 0 0 1 740 740 0.349210122723793 0.349210122723793
"109" 12 0 1 0 1090 640 2.114654154595 0.217750900309121
"110" 12 0 1 1 990 990 0.364431282710847 0.364431282710847
"111" 12 1 0 1 990 990 0.26171471379424 0.26171471379424
"112" 12 1 1 0 990 590 0.729721456100724 0.60406996885644
"113" 12 1 1 1 940 540 0.342377059588919 0.261370280745471
"114" 12 3 0 1 990 690 0.514110518985113 0.230504694859678
"115" 12 3 1 0 1090 1090 0.444790400454203 0.444790400454203
"116" 12 3 1 1 890 890 1.0481528347307 1.0481528347307
"117" 12 8 0 0 690 690 0.170192972889974 0.170192972889974
"118" 12 8 0 1 1040 540 0.283575695170162 0.0261200804405598
"119" 12 8 1 0 990 990 0.518296532775682 0.518296532775682
"120" 12 8 1 1 640 640 0.189801731913153 0.189801731913153
"121" 13 0 1 0 840 590 2.12940410922754 4.78140311026932e-09
"122" 13 0 1 1 690 690 0.503078073396891 0.503078073396891
"123" 13 1 0 1 NA NA NA NA
"124" 13 1 1 0 990 640 1.15786666817531 1.04762357076679
"125" 13 1 1 1 540 540 1.25491584522186 1.25491584522186
"126" 13 3 0 1 590 590 0.930829566045838 0.930829566045838
"127" 13 3 1 0 740 740 0.531387852704078 0.531387852704078
"128" 13 3 1 1 790 790 0.889661329960966 0.889661329960966
"129" 13 8 1 0 940 940 1.70974775290716 1.70974775290716
"130" 13 8 1 1 890 890 0.512990642401345 0.512990642401345
"131" 14 0 0 1 1090 740 1.22274758592149 0.641225714978515
"132" 14 0 1 0 840 840 1.61203700276231 1.61203700276231
"133" 14 0 1 1 690 690 0.895400451555982 0.895400451555982
"134" 14 1 0 0 690 690 0.878605621945324 0.878605621945324
"135" 14 1 0 1 1090 840 1.95545309049252 1.1858429383915
"136" 14 1 1 0 890 890 2.32249995865842 2.32249995865842
"137" 14 1 1 1 740 740 1.80644694368317 1.80644694368317
"138" 14 3 0 0 840 840 0.882584754687918 0.882584754687918
"139" 14 3 0 1 690 690 0.77337120008602 0.77337120008602
"140" 14 3 1 0 1040 640 1.02747977434404 0.651738048726211
"141" 14 3 1 1 840 840 1.67467221365222 1.67467221365222
"142" 14 8 0 0 640 640 0.333395689685596 0.333395689685596
"143" 14 8 0 1 740 740 0.764426784231047 0.764426784231047
"144" 14 8 1 0 890 890 0.522393916919833 0.522393916919833
"145" 14 8 1 1 990 990 1.51109271853332 1.51109271853332
"146" 15 0 0 1 840 840 1.26009134487471 1.26009134487471
"147" 15 0 1 0 1090 1090 0.44556218435199 0.44556218435199
"148" 15 0 1 1 790 790 1.22720805338226 1.22720805338226
"149" 15 1 0 0 740 740 1.07818120704056 1.07818120704056
"150" 15 1 0 1 790 790 1.56474146518402 1.56474146518402
"151" 15 1 1 0 690 690 1.39283555863158 1.39283555863158
"152" 15 1 1 1 890 590 0.749904177106137 0.572270149206571
"153" 15 3 0 0 890 890 2.54234551040344 2.54234551040344
"154" 15 3 0 1 890 890 2.0741314435108 2.0741314435108
"155" 15 3 1 0 640 640 1.12814274200803 1.12814274200803
"156" 15 3 1 1 690 690 1.91869826415707 1.91869826415707
"157" 15 8 0 0 540 540 1.34741447657472 1.34741447657472
"158" 15 8 0 1 890 890 0.551189835312464 0.551189835312464
"159" 15 8 1 0 1090 790 1.09085392744929 0.373000056934961
"160" 15 8 1 1 690 690 0.643063355138581 0.643063355138581
"161" 17 0 0 1 NA NA NA NA
"162" 17 0 1 0 540 540 1.00340657116126 1.00340657116126
"163" 17 0 1 1 540 540 0.84866957804652 0.84866957804652
"164" 17 1 0 0 890 690 2.20958110363591 0.272063735635693
"165" 17 1 0 1 790 790 1.10963925453837 1.10963925453837
"166" 17 1 1 0 540 540 0.875142700090647 0.875142700090647
"167" 17 1 1 1 640 640 1.50080220838601 1.50080220838601
"168" 17 3 0 0 640 640 0.51976078161257 0.51976078161257
"169" 17 3 0 1 1040 1040 0.831401526220832 0.831401526220832
"170" 17 3 1 0 640 640 0.91669433870453 0.91669433870453
"171" 17 3 1 1 990 990 1.52557106254755 1.52557106254755
"172" 17 8 0 0 840 840 4.09607211360576 4.09607211360576
"173" 17 8 0 1 740 740 0.881302095435219 0.881302095435219
"174" 17 8 1 0 540 540 0.917871519193479 0.917871519193479
"175" 17 8 1 1 640 640 0.767663290474524 0.767663290474524
"176" 18 0 0 1 NA NA NA NA
"177" 18 0 1 0 1090 590 3.67858827472806 1.11116029187261
"178" 18 0 1 1 840 840 1.83662544140102 1.83662544140102
"179" 18 1 0 1 690 690 0.769215240210069 0.769215240210069
"180" 18 1 1 0 890 890 1.74580243931325 1.74580243931325
"181" 18 1 1 1 890 890 2.12650859817389 2.12650859817389
"182" 18 3 0 0 990 990 2.18911727548757 2.18911727548757
"183" 18 3 0 1 740 740 2.67922983614828 2.67922983614828
"184" 18 3 1 0 790 790 0.829919806850013 0.829919806850013
"185" 18 3 1 1 740 740 1.46337545575321 1.46337545575321
"186" 18 8 0 0 740 740 1.24058450029066 1.24058450029066
"187" 18 8 0 1 590 590 1.42145285633549 1.42145285633549
"188" 18 8 1 0 940 540 0.861818439025392 0.661164695672956
"189" 18 8 1 1 890 890 0.971039147200703 0.971039147200703
"190" 19 0 0 1 690 690 1.27443468812693 1.27443468812693
"191" 19 0 1 0 540 540 1.19940054232976 1.19940054232976
"192" 19 0 1 1 1040 1040 0.750980259391174 0.750980259391174
"193" 19 1 0 0 690 690 0.885214781120373 0.885214781120373
"194" 19 1 0 1 540 540 0.718541022360815 0.718541022360815
"195" 19 1 1 0 990 990 0.76323827056004 0.76323827056004
"196" 19 1 1 1 540 540 1.11555905654619 1.11555905654619
"197" 19 3 0 0 540 540 1.11976307505723 1.11976307505723
"198" 19 3 1 0 NA NA NA NA
"199" 19 3 1 1 940 940 1.03488857310581 1.03488857310581
"200" 19 8 0 0 NA NA NA NA
"201" 19 8 0 1 640 640 0.941694960883906 0.941694960883906
"202" 19 8 1 0 540 540 0.876428979933459 0.876428979933459
"203" 19 8 1 1 NA NA NA NA
"204" 20 0 0 1 NA NA NA NA
"205" 20 0 1 0 890 890 0.171578782238869 0.171578782238869
"206" 20 0 1 1 590 590 0.486826911903074 0.486826911903074
"207" 20 1 0 0 590 590 0.184214824952015 0.184214824952015
"208" 20 1 0 1 540 540 0.576863838756831 0.576863838756831
"209" 20 1 1 0 NA NA NA NA
"210" 20 1 1 1 540 540 1.08241329436392 1.08241329436392
"211" 20 3 0 0 990 990 1.69438949599307 1.69438949599307
"212" 20 3 0 1 790 790 1.41831751107877 1.41831751107877
"213" 20 3 1 0 1090 1090 0.613441383163917 0.613441383163917
"214" 20 3 1 1 840 840 0.958653493563969 0.958653493563969
"215" 20 8 0 0 1040 690 0.627523217022413 0.307540764900355
"216" 20 8 0 1 NA NA NA NA
"217" 20 8 1 0 NA NA NA NA
"218" 20 8 1 1 940 940 0.0631472732801389 0.0631472732801389
"219" 21 0 1 0 590 590 0.567864667973848 0.567864667973848
"220" 21 0 1 1 940 940 0.555934120587883 0.555934120587883
"221" 21 1 0 1 NA NA NA NA
"222" 21 1 1 0 1040 1040 0.514552034476722 0.514552034476722
"223" 21 1 1 1 640 640 0.696986549649018 0.696986549649018
"224" 21 3 0 0 690 690 0.510596675946551 0.510596675946551
"225" 21 3 0 1 NA NA NA NA
"226" 21 3 1 0 790 790 0.888414567426569 0.888414567426569
"227" 21 3 1 1 690 690 1.17886211021251 1.17886211021251
"228" 21 8 0 1 990 590 1.46535458430731 1.16742851157769
"229" 21 8 1 0 740 740 0.695103734256621 0.695103734256621
"230" 21 8 1 1 590 590 0.550554087728153 0.550554087728153
"231" 22 0 1 0 690 690 0.405859479996112 0.405859479996112
"232" 22 1 0 1 990 590 1.33669055446971 1.14773741553678
"233" 22 1 1 0 640 640 2.09295030569831 2.09295030569831
"234" 22 1 1 1 690 690 1.7594048326876 1.7594048326876
"235" 22 3 0 1 790 790 0.71461488238411 0.71461488238411
"236" 22 3 1 0 890 890 0.815838771844152 0.815838771844152
"237" 22 3 1 1 1090 540 1.79395463062512 0.8323493850004
"238" 22 8 0 0 940 940 2.09335388809971 2.09335388809971
"239" 22 8 1 0 840 840 1.09160403856023 1.09160403856023
"240" 22 8 1 1 640 640 1.06306877090963 1.06306877090963
"241" 23 0 0 1 640 640 1.62284551710786 1.62284551710786
"242" 23 0 1 0 790 790 1.74884202330763 1.74884202330763
"243" 23 0 1 1 740 740 0.729044929405005 0.729044929405005
"244" 23 1 0 1 940 940 1.75584378292294 1.75584378292294
"245" 23 1 1 0 940 940 1.63620195621906 1.63620195621906
"246" 23 1 1 1 940 940 0.723973407884456 0.723973407884456
"247" 23 3 0 0 890 590 4.89634169124442 8.07903102743677e-09
"248" 23 3 0 1 640 640 2.1747049637227 2.1747049637227
"249" 23 3 1 0 1040 540 2.26865107007208 1.73916045391403
"250" 23 3 1 1 790 790 0.657444824212868 0.657444824212868
"251" 23 8 0 1 NA NA NA NA
"252" 23 8 1 0 840 840 1.95033751704371 1.95033751704371
"253" 23 8 1 1 590 590 0.626128255128331 0.626128255128331
"254" 24 0 0 1 640 640 1.46846241544157 1.46846241544157
"255" 24 0 1 0 790 790 1.84025023945097 1.84025023945097
"256" 24 0 1 1 540 540 1.23554562295828 1.23554562295828
"257" 24 1 0 0 990 640 3.03177778325929 6.04541056697436e-10
"258" 24 1 0 1 890 890 1.91818490597974 1.91818490597974
"259" 24 1 1 0 990 990 4.00272350439833 4.00272350439833
"260" 24 1 1 1 790 790 0.970840265861187 0.970840265861187
"261" 24 3 0 0 790 790 8.02011740788882 8.02011740788882
"262" 24 3 0 1 990 990 0.487872361828286 0.487872361828286
"263" 24 3 1 0 840 840 1.81850178571036 1.81850178571036
"264" 24 3 1 1 890 890 2.26131440425499 2.26131440425499
"265" 24 8 0 0 1040 1040 2.36384011409406 2.36384011409406
"266" 24 8 1 0 840 840 1.67216970125596 1.67216970125596
"267" 24 8 1 1 690 690 0.721797953089262 0.721797953089262
"268" 25 0 0 1 940 540 1.90627498876661 0.287542679885985
"269" 25 0 1 0 1090 1090 0.939091316134256 0.939091316134256
"270" 25 0 1 1 790 790 0.919568343374477 0.919568343374477
"271" 25 1 0 0 NA NA NA NA
"272" 25 1 0 1 1090 740 1.03852059112564 0.666408475976267
"273" 25 1 1 0 840 840 1.39984148350761 1.39984148350761
"274" 25 1 1 1 790 790 1.39719691611854 1.39719691611854
"275" 25 3 0 0 790 790 0.423153488790438 0.423153488790438
"276" 25 3 0 1 740 740 4.8367925065984 4.8367925065984
"277" 25 3 1 0 790 790 1.78106609956757 1.78106609956757
"278" 25 3 1 1 740 740 0.496579307540843 0.496579307540843
"279" 25 8 0 0 540 540 0.671412136428783 0.671412136428783
"280" 25 8 0 1 840 840 1.36794451128889 1.36794451128889
"281" 25 8 1 0 790 790 0.953758587450154 0.953758587450154
"282" 25 8 1 1 790 790 0.217951250215995 0.217951250215995
"283" 26 0 0 0 840 690 3.01578682513112e-11 2.54846584602882e-11
"284" 26 0 0 1 740 740 0.0806279799020099 0.0806279799020099
"285" 26 0 1 0 790 790 1.53175763661159 1.53175763661159
"286" 26 0 1 1 990 990 0.853994370905921 0.853994370905921
"287" 26 1 0 0 740 740 0.53525418114199 0.53525418114199
"288" 26 1 0 1 990 590 0.328746352099114 0.320555349919816
"289" 26 1 1 0 590 590 0.608958445307665 0.608958445307665
"290" 26 1 1 1 690 690 0.649184148856062 0.649184148856062
"291" 26 3 0 0 640 640 1.02115409930319 1.02115409930319
"292" 26 3 0 1 640 640 0.738668402656447 0.738668402656447
"293" 26 3 1 0 NA NA NA NA
"294" 26 3 1 1 840 840 0.999002612640011 0.999002612640011
"295" 26 8 0 0 540 540 1.07572919215258 1.07572919215258
"296" 26 8 0 1 NA NA NA NA
"297" 26 8 1 0 1090 1090 0.43980205319349 0.43980205319349
"298" 26 8 1 1 NA NA NA NA
"299" 28 0 0 1 1090 1090 0.608185536224606 0.608185536224606
"300" 28 0 1 0 990 990 2.22279142136354 2.22279142136354
"301" 28 0 1 1 690 690 1.06579622111945 1.06579622111945
"302" 28 1 0 0 NA NA NA NA
"303" 28 1 0 1 1040 1040 0.913675555736457 0.913675555736457
"304" 28 1 1 0 790 790 0.665670017575126 0.665670017575126
"305" 28 1 1 1 840 840 0.720459801122816 0.720459801122816
"306" 28 3 0 0 990 990 0.795474373401427 0.795474373401427
"307" 28 3 0 1 1040 690 0.5309073782975 0.0998453626978558
"308" 28 3 1 0 790 540 1.57367873229807 0.508255286434643
"309" 28 3 1 1 940 640 0.954714232292008 0.780934457275078
"310" 28 8 0 0 840 540 0.81940690872333 0.321369922602661
"311" 28 8 0 1 790 790 0.460016687641252 0.460016687641252
"312" 28 8 1 0 790 790 1.09537740551653 1.09537740551653
"313" 28 8 1 1 740 740 0.973320946996613 0.973320946996613
"314" 29 0 0 1 640 640 1.17625762497499 1.17625762497499
"315" 29 0 1 0 590 590 0.725422144107358 0.725422144107358
"316" 29 0 1 1 890 890 0.635593745421444 0.635593745421444
"317" 29 1 0 1 790 790 0.367695205164474 0.367695205164474
"318" 29 1 1 0 1090 1090 4.00035876562351 4.00035876562351
"319" 29 1 1 1 840 840 0.185171674421372 0.185171674421372
"320" 29 3 0 1 840 840 1.91954623744094 1.91954623744094
"321" 29 3 1 0 740 740 1.19595908752465 1.19595908752465
"322" 29 3 1 1 640 640 1.05920330443159 1.05920330443159
"323" 29 8 1 0 990 990 0.90285642448942 0.90285642448942
"324" 29 8 1 1 640 640 0.403618455563048 0.403618455563048
"325" 31 0 1 0 740 740 3.26394951274127 3.26394951274127
"326" 31 0 1 1 690 690 1.54909802688758 1.54909802688758
"327" 31 1 0 1 790 790 1.27804706742166 1.27804706742166
"328" 31 1 1 0 940 940 3.11860599113399 3.11860599113399
"329" 31 1 1 1 1040 590 2.07562455747185 1.51640836320397
"330" 31 3 1 0 690 690 2.92933233508796 2.92933233508796
"331" 31 3 1 1 690 690 2.1104120362239 2.1104120362239
"332" 31 8 1 0 790 790 1.81357248780234 1.81357248780234
"333" 31 8 1 1 590 590 1.28726521090951 1.28726521090951
"334" 32 0 0 1 790 790 0.516317725626286 0.516317725626286
"335" 32 0 1 0 990 990 0.708337950378256 0.708337950378256
"336" 32 0 1 1 1040 1040 0.167317206098407 0.167317206098407
"337" 32 1 0 1 740 740 0.566047441820982 0.566047441820982
"338" 32 1 1 1 590 590 0.528320908130021 0.528320908130021
"339" 32 3 0 1 890 890 0.719257857799663 0.719257857799663
"340" 32 3 1 0 790 790 0.307218957258094 0.307218957258094
"341" 32 3 1 1 740 740 0.464836488003477 0.464836488003477
"342" 32 8 0 1 1040 1040 0.523426562725329 0.523426562725329
"343" 32 8 1 0 790 790 0.440544683577449 0.440544683577449
"344" 32 8 1 1 1040 1040 0.523284424782371 0.523284424782371
"345" 33 0 1 0 640 640 0.849584430151081 0.849584430151081
"346" 33 0 1 1 790 790 0.935537841627613 0.935537841627613
"347" 33 1 0 0 940 940 4.58396611316916 4.58396611316916
"348" 33 1 0 1 840 840 5.87730582925579 5.87730582925579
"349" 33 1 1 0 590 590 3.2022500904184 3.2022500904184
"350" 33 1 1 1 740 740 1.42245211229448 1.42245211229448
"351" 33 3 0 1 890 890 1.74379940707248 1.74379940707248
"352" 33 3 1 0 840 840 1.64602450575368 1.64602450575368
"353" 33 3 1 1 740 740 2.11668844215712 2.11668844215712
"354" 33 8 1 0 740 740 1.06038536820733 1.06038536820733
"355" 33 8 1 1 690 690 1.42660829165749 1.42660829165749
"356" 34 0 0 1 690 690 0.764419992777357 0.764419992777357
"357" 34 0 1 0 1040 640 2.12755892262286 1.24644839150546
"358" 34 0 1 1 890 890 0.44595096079874 0.44595096079874
"359" 34 1 0 0 NA NA NA NA
"360" 34 1 0 1 1040 590 0.344819307712612 0.325145814326478
"361" 34 1 1 0 940 940 0.718104005708395 0.718104005708395
"362" 34 1 1 1 840 840 0.673625457522534 0.673625457522534
"363" 34 3 0 0 840 840 1.17640096475816 1.17640096475816
"364" 34 3 0 1 1040 640 2.09054279833582 0.734745435142791
"365" 34 3 1 0 990 990 0.280268583901954 0.280268583901954
"366" 34 3 1 1 940 940 1.24474427142264 1.24474427142264
"367" 34 8 0 0 840 590 1.18327211609156 0.338380389432795
"368" 34 8 0 1 840 840 0.362734891375613 0.362734891375613
"369" 34 8 1 0 1040 1040 1.0254113256336 1.0254113256336
"370" 34 8 1 1 740 740 0.540730761313303 0.540730761313303
"371" 35 0 1 0 790 790 0.269194649312299 0.269194649312299
"372" 35 0 1 1 590 590 0.116913103268689 0.116913103268689
"373" 35 1 0 1 690 690 0.912160322892423 0.912160322892423
"374" 35 1 1 1 590 590 0.671990424939432 0.671990424939432
"375" 35 3 0 0 890 590 1.15715780321534 1.02015002907753
"376" 35 3 0 1 790 790 0.791702202858002 0.791702202858002
"377" 35 3 1 0 890 890 0.0489278798194799 0.0489278798194799
"378" 35 3 1 1 740 740 0.230810657668813 0.230810657668813
"379" 35 8 0 0 640 640 1.25771728534269 1.25771728534269
"380" 35 8 1 0 NA NA NA NA
"381" 35 8 1 1 1090 1090 0.39445171930053 0.39445171930053
"382" 36 0 1 0 890 890 0.297766957926044 0.297766957926044
"383" 36 0 1 1 790 790 0.695432940067966 0.695432940067966
"384" 36 1 0 0 740 740 0.277787585730523 0.277787585730523
"385" 36 1 0 1 840 840 0.280349681832381 0.280349681832381
"386" 36 1 1 0 590 590 1.6191467618002 1.6191467618002
"387" 36 1 1 1 1040 1040 0.38191994020567 0.38191994020567
"388" 36 3 0 0 540 540 0.109972372436713 0.109972372436713
"389" 36 3 0 1 540 540 1.29692557963833 1.29692557963833
"390" 36 3 1 0 840 840 0.374193432752704 0.374193432752704
"391" 36 3 1 1 690 690 1.01337892942576 1.01337892942576
"392" 36 8 0 1 NA NA NA NA
"393" 36 8 1 0 790 790 0.697301248087341 0.697301248087341
"394" 36 8 1 1 690 690 0.269766499287699 0.269766499287699
"395" 37 0 0 1 990 990 1.37088618530154 1.37088618530154
"396" 37 0 1 0 740 740 0.316889589937496 0.316889589937496
"397" 37 0 1 1 640 640 0.567694342978962 0.567694342978962
"398" 37 1 0 0 NA NA NA NA
"399" 37 1 0 1 740 740 0.961881215260692 0.961881215260692
"400" 37 1 1 0 790 790 0.691806391323679 0.691806391323679
"401" 37 1 1 1 1090 590 0.7954794564255 0.529979784775835
"402" 37 3 0 0 1040 1040 0.567631353275376 0.567631353275376
"403" 37 3 0 1 740 740 1.29219721841093 1.29219721841093
"404" 37 3 1 0 640 640 0.360049106051552 0.360049106051552
"405" 37 3 1 1 640 640 1.12499772262622 1.12499772262622
"406" 37 8 0 0 NA NA NA NA
"407" 37 8 0 1 840 840 0.201448208254756 0.201448208254756
"408" 37 8 1 0 NA NA NA NA
"409" 37 8 1 1 690 690 0.241261357658138 0.241261357658138
"410" 38 0 1 1 890 890 1.48631218315134 1.48631218315134
"411" 38 1 0 1 990 990 1.41575171061479 1.41575171061479
"412" 38 1 1 0 690 690 1.2121448695218 1.2121448695218
"413" 38 1 1 1 690 690 1.44918264199489 1.44918264199489
"414" 38 3 1 0 840 840 1.961938799785 1.961938799785
"415" 38 3 1 1 790 790 1.91770483099019 1.91770483099019
"416" 38 8 1 0 890 890 3.15401195128087 3.15401195128087
"417" 38 8 1 1 790 790 0.996108003296871 0.996108003296871
"418" 40 0 1 0 990 990 0.621713658238898 0.621713658238898
"419" 40 0 1 1 740 740 0.0372164549909721 0.0372164549909721
"420" 40 1 0 1 790 790 0.583850741113404 0.583850741113404
"421" 40 1 1 0 840 840 0.465074630868684 0.465074630868684
"422" 40 1 1 1 690 690 0.427535026708127 0.427535026708127
"423" 40 3 0 1 540 540 1.00589697105472 1.00589697105472
"424" 40 3 1 0 540 540 0.61053826229858 0.61053826229858
"425" 40 3 1 1 540 540 0.433079560692021 0.433079560692021
"426" 40 8 1 0 740 740 0.433353392804059 0.433353392804059
"427" 40 8 1 1 590 590 0.0160898498889033 0.0160898498889033
"428" 41 0 0 0 NA NA NA NA
"429" 41 0 1 0 540 540 0.798228093775682 0.798228093775682
"430" 41 1 0 1 890 890 1.37174785428979 1.37174785428979
"431" 41 1 1 0 540 540 1.36603262219005 1.36603262219005
"432" 41 1 1 1 990 990 0.981871670734124 0.981871670734124
"433" 41 3 0 0 840 840 2.03674556496567 2.03674556496567
"434" 41 3 0 1 1090 640 1.71736180913583 0.946178097381107
"435" 41 3 1 0 740 740 0.56364528052696 0.56364528052696
"436" 41 3 1 1 640 640 1.37216807956394 1.37216807956394
"437" 41 8 0 0 790 790 1.54613326882207 1.54613326882207
"438" 41 8 0 1 NA NA NA NA
"439" 41 8 1 0 NA NA NA NA
"440" 41 8 1 1 1040 1040 1.07280739961459 1.07280739961459
"441" 42 0 0 1 990 990 0.858590506847307 0.858590506847307
"442" 42 0 1 0 990 990 0.495042968656954 0.495042968656954
"443" 42 0 1 1 690 690 0.297350628947987 0.297350628947987
"444" 42 1 0 0 640 640 0.780636018037079 0.780636018037079
"445" 42 1 0 1 590 590 0.876026336868065 0.876026336868065
"446" 42 1 1 0 740 740 0.469579478951729 0.469579478951729
"447" 42 1 1 1 590 590 1.31506536189083 1.31506536189083
"448" 42 3 0 0 1090 590 1.32839290469425 1.05508980535822
"449" 42 3 0 1 690 690 0.761623693913683 0.761623693913683
"450" 42 3 1 0 590 590 0.834729270744386 0.834729270744386
"451" 42 3 1 1 940 940 1.53133489801958 1.53133489801958
"452" 42 8 0 0 640 640 1.3391481023563 1.3391481023563
"453" 42 8 0 1 940 940 0.73577669282303 0.73577669282303
"454" 42 8 1 0 740 540 0.753698219643507 0.21656702522365
"455" 42 8 1 1 840 840 0.65751273689116 0.65751273689116
"456" 44 0 1 0 690 690 0.542824520351178 0.542824520351178
"457" 44 1 0 1 790 790 0.258558794872253 0.258558794872253
"458" 44 1 1 0 740 740 0.68402019656248 0.68402019656248
"459" 44 1 1 1 1040 1040 0.295026552261163 0.295026552261163
"460" 44 3 1 0 890 890 0.520994372379415 0.520994372379415
"461" 44 3 1 1 690 690 0.568523455488337 0.568523455488337
"462" 44 8 1 1 690 690 0.34807882002758 0.34807882002758
"463" 46 0 1 0 690 690 0.826487915628401 0.826487915628401
"464" 46 0 1 1 1040 1040 1.16919504207967 1.16919504207967
"465" 46 1 0 1 590 590 3.9535986446802 3.9535986446802
"466" 46 1 1 0 NA NA NA NA
"467" 46 1 1 1 640 640 0.566073554081471 0.566073554081471
"468" 46 3 0 1 890 890 1.06358822250959 1.06358822250959
"469" 46 3 1 0 690 690 0.509543834060258 0.509543834060258
"470" 46 3 1 1 1040 640 0.842139102323004 0.7577038095789
"471" 46 8 1 0 NA NA NA NA
"472" 46 8 1 1 NA NA NA NA
"473" 47 0 0 0 590 590 0.300291103356728 0.300291103356728
"474" 47 0 1 0 NA NA NA NA
"475" 47 1 0 0 840 840 0.957597194040758 0.957597194040758
"476" 47 1 0 1 990 740 0.383024360589438 0.0417668688393569
"477" 47 1 1 0 940 940 0.888664478875767 0.888664478875767
"478" 47 1 1 1 640 640 0.478963803914539 0.478963803914539
"479" 47 3 0 0 NA NA NA NA
"480" 47 3 0 1 1090 1090 0.64106781946929 0.64106781946929
"481" 47 3 1 0 740 740 0.359082419588701 0.359082419588701
"482" 47 3 1 1 840 840 0.230760038731602 0.230760038731602
"483" 47 8 0 0 740 740 0.244820872035534 0.244820872035534
"484" 47 8 0 1 540 540 0.156661337007234 0.156661337007234
"485" 47 8 1 0 940 940 0.0575611245076949 0.0575611245076949
"486" 47 8 1 1 NA NA NA NA
"487" 48 0 1 0 1040 640 0.800324648983814 0.775350204848052
"488" 48 0 1 1 1090 590 2.86243951005836 2.59530431107412
"489" 48 1 0 1 690 690 4.01448135535719 4.01448135535719
"490" 48 1 1 0 NA NA NA NA
"491" 48 1 1 1 740 740 0.834755686029351 0.834755686029351
"492" 48 3 0 1 790 790 3.13761251627599 3.13761251627599
"493" 48 3 1 0 740 740 1.45278697760582 1.45278697760582
"494" 48 3 1 1 640 640 1.83739487948577 1.83739487948577
"495" 48 8 0 1 840 840 2.47712824593692 2.47712824593692
"496" 48 8 1 0 690 690 0.23989438979922 0.23989438979922
"497" 48 8 1 1 640 640 0.846101714346358 0.846101714346358
"498" 49 0 1 0 NA NA NA NA
"499" 49 0 1 1 690 690 2.44676709402903 2.44676709402903
"500" 49 1 0 1 1090 740 4.18814883123196 3.21044234959515
"501" 49 1 1 1 840 840 1.20710813170344 1.20710813170344
"502" 49 3 1 0 1090 640 2.52465173884661 1.86289411667844
"503" 49 3 1 1 NA NA NA NA
"504" 49 8 1 0 790 790 1.5050604429823 1.5050604429823
"505" 49 8 1 1 540 540 2.63730245459822 2.63730245459822
"506" 50 0 0 1 NA NA NA NA
"507" 50 0 1 0 640 640 1.34208912665458 1.34208912665458
"508" 50 0 1 1 1090 1090 0.450996083108943 0.450996083108943
"509" 50 1 0 0 540 540 0.571870076251064 0.571870076251064
"510" 50 1 0 1 890 890 0.838595131694648 0.838595131694648
"511" 50 1 1 0 890 890 0.674544077901908 0.674544077901908
"512" 50 1 1 1 590 590 0.631923340785724 0.631923340785724
"513" 50 3 0 0 840 640 3.28776133457819 1.35687140408411e-08
"514" 50 3 0 1 840 840 0.364650490185455 0.364650490185455
"515" 50 3 1 0 840 840 1.39153947722059 1.39153947722059
"516" 50 3 1 1 740 740 1.11636195653244 1.11636195653244
"517" 50 8 0 0 790 790 5.44370851937126 5.44370851937126
"518" 50 8 0 1 990 540 0.938820778857381 0.180392910715054
"519" 50 8 1 0 690 690 1.37070973320803 1.37070973320803
"520" 50 8 1 1 740 740 0.0294219470201667 0.0294219470201667
"521" 51 0 0 1 540 540 2.79700548904191 2.79700548904191
"522" 51 0 1 0 690 690 3.37042659044017 3.37042659044017
"523" 51 0 1 1 690 690 1.86390716806374 1.86390716806374
"524" 51 1 0 0 840 840 4.72885157308223 4.72885157308223
"525" 51 1 0 1 840 840 2.61247482847967 2.61247482847967
"526" 51 1 1 0 590 590 2.45684909041387 2.45684909041387
"527" 51 1 1 1 640 640 1.96398554536499 1.96398554536499
"528" 51 3 0 0 790 790 3.9087163043389 3.9087163043389
"529" 51 3 0 1 1040 590 3.1404480017187 0.91898878689443
"530" 51 3 1 0 1090 690 2.47081060975453 1.17819936122001
"531" 51 3 1 1 740 740 1.60609146913027 1.60609146913027
"532" 51 8 0 0 640 640 2.1044783264184 2.1044783264184
"533" 51 8 0 1 840 840 0.505277879170256 0.505277879170256
"534" 51 8 1 0 790 790 1.76359223276254 1.76359223276254
"535" 51 8 1 1 740 740 0.805590522592013 0.805590522592013
"536" 54 0 0 1 690 690 0.0639403894227004 0.0639403894227004
"537" 54 0 1 0 740 740 0.996169932493333 0.996169932493333
"538" 54 0 1 1 540 540 0.332348889685296 0.332348889685296
"539" 54 1 0 0 640 640 1.40852037685246 1.40852037685246
"540" 54 1 0 1 840 740 0.600033109161449 7.6417612401321e-05
"541" 54 1 1 0 1040 1040 0.530785437058471 0.530785437058471
"542" 54 1 1 1 590 590 0.531011669286203 0.531011669286203
"543" 54 3 0 0 NA NA NA NA
"544" 54 3 0 1 890 890 0.873470820576476 0.873470820576476
"545" 54 3 1 0 740 740 0.420851996835568 0.420851996835568
"546" 54 3 1 1 740 740 0.491908098278679 0.491908098278679
"547" 54 8 0 0 640 640 1.90835953744017 1.90835953744017
"548" 54 8 0 1 790 790 3.47890704201662e-11 3.47890704201662e-11
"549" 54 8 1 0 540 540 0.887567788567876 0.887567788567876
"550" 54 8 1 1 540 540 0.0553626065102086 0.0553626065102086
"551" 55 0 0 1 1090 1090 0.303708527165992 0.303708527165992
"552" 55 0 1 0 740 740 0.501201617095098 0.501201617095098
"553" 55 0 1 1 740 740 0.327438963320791 0.327438963320791
"554" 55 1 0 1 640 640 0.28253342201041 0.28253342201041
"555" 55 1 1 0 890 890 0.484094456321605 0.484094456321605
"556" 55 1 1 1 640 640 0.191431808895185 0.191431808895185
"557" 55 3 0 0 940 940 0.540877122363862 0.540877122363862
"558" 55 3 0 1 540 540 0.33320751734996 0.33320751734996
"559" 55 3 1 0 740 740 0.449901291621873 0.449901291621873
"560" 55 3 1 1 690 690 0.591910489638466 0.591910489638466
"561" 55 8 0 1 NA NA NA NA
"562" 55 8 1 0 690 690 1.15155800872308 1.15155800872308
"563" 55 8 1 1 NA NA NA NA
"564" 56 0 1 0 790 790 0.392468903230194 0.392468903230194
"565" 56 0 1 1 890 890 0.426297672590065 0.426297672590065
"566" 56 1 0 1 940 940 0.519672643445579 0.519672643445579
"567" 56 1 1 0 890 890 1.14357312308749 1.14357312308749
"568" 56 1 1 1 NA NA NA NA
"569" 56 3 0 1 940 940 3.05784294804818 3.05784294804818
"570" 56 3 1 0 990 990 0.35663241865703 0.35663241865703
"571" 56 3 1 1 890 890 0.573496783765312 0.573496783765312
"572" 56 8 1 0 840 840 0.781139503722095 0.781139503722095
"573" 56 8 1 1 1090 1090 0.505151752106311 0.505151752106311
"574" 57 0 1 0 1040 1040 0.0306033152464138 0.0306033152464138
"575" 57 0 1 1 990 990 0.666111139539563 0.666111139539563
"576" 57 1 0 1 NA NA NA NA
"577" 57 1 1 0 NA NA NA NA
"578" 57 1 1 1 740 740 0.107114685065217 0.107114685065217
"579" 57 3 0 1 590 590 0.846391408449102 0.846391408449102
"580" 57 3 1 0 1040 1040 1.02493984689617 1.02493984689617
"581" 57 3 1 1 990 990 0.348972340615902 0.348972340615902
"582" 57 8 1 0 690 690 0.435947852781825 0.435947852781825
"583" 57 8 1 1 NA NA NA NA
"584" 59 0 0 1 540 540 4.32612111553802 4.32612111553802
"585" 59 0 1 0 940 940 1.54873492708534 1.54873492708534
"586" 59 0 1 1 990 690 2.52184249393784 1.93439072877384
"587" 59 1 0 1 1040 1040 1.24539196510476 1.24539196510476
"588" 59 1 1 0 840 840 1.02674120014751 1.02674120014751
"589" 59 1 1 1 540 540 2.04606661577562 2.04606661577562
"590" 59 3 0 1 940 940 3.2170152978773 3.2170152978773
"591" 59 3 1 0 840 840 0.992400304261356 0.992400304261356
"592" 59 3 1 1 590 590 1.65721993387207 1.65721993387207
"593" 59 8 0 1 NA NA NA NA
"594" 59 8 1 0 740 740 1.50142602985505 1.50142602985505
"595" 59 8 1 1 1040 1040 2.15475482389701 2.15475482389701
"596" 61 0 0 1 NA NA NA NA
"597" 61 0 1 0 890 890 0.172232351914855 0.172232351914855
"598" 61 0 1 1 840 840 0.158752638637601 0.158752638637601
"599" 61 1 0 0 740 740 0.616626645773232 0.616626645773232
"600" 61 1 0 1 990 990 0.19399803113624 0.19399803113624
"601" 61 1 1 0 NA NA NA NA
"602" 61 1 1 1 690 690 0.81633599135482 0.81633599135482
"603" 61 3 0 0 940 940 0.449875959816079 0.449875959816079
"604" 61 3 0 1 890 890 0.787257073313395 0.787257073313395
"605" 61 3 1 0 840 840 0.23623835341797 0.23623835341797
"606" 61 3 1 1 740 740 1.24843211203019 1.24843211203019
"607" 61 8 0 0 NA NA NA NA
"608" 61 8 0 1 NA NA NA NA
"609" 61 8 1 0 590 590 0.258951888917906 0.258951888917906
"610" 61 8 1 1 NA NA NA NA
"611" 62 0 1 0 790 790 0.130209959575414 0.130209959575414
"612" 62 0 1 1 940 940 0.121160967220176 0.121160967220176
"613" 62 1 0 0 690 690 1.90381438151945 1.90381438151945
"614" 62 1 0 1 640 640 0.255801034254309 0.255801034254309
"615" 62 1 1 0 540 540 0.847345634206598 0.847345634206598
"616" 62 1 1 1 690 690 0.43836401272701 0.43836401272701
"617" 62 3 0 1 590 590 0.0262989445138527 0.0262989445138527
"618" 62 3 1 0 590 590 0.37993593242893 0.37993593242893
"619" 62 3 1 1 740 740 0.270450821764431 0.270450821764431
"620" 62 8 0 0 1090 1090 0.549890693188228 0.549890693188228
"621" 62 8 0 1 NA NA NA NA
"622" 62 8 1 0 740 740 0.133841526078392 0.133841526078392
"623" 62 8 1 1 NA NA NA NA
"624" 63 0 0 0 590 590 0.8484062593787 0.8484062593787
"625" 63 0 1 0 990 990 1.80467673688582 1.80467673688582
"626" 63 0 1 1 740 740 1.27731616527804 1.27731616527804
"627" 63 1 0 1 890 890 1.09188898522967 1.09188898522967
"628" 63 1 1 0 540 540 1.31090525368788 1.31090525368788
"629" 63 1 1 1 1090 1090 1.31043426722204 1.31043426722204
"630" 63 3 0 1 540 540 1.8734457189455 1.8734457189455
"631" 63 3 1 0 840 840 2.31471041499314 2.31471041499314
"632" 63 3 1 1 690 690 1.99974221930262 1.99974221930262
"633" 63 8 1 0 740 740 1.30040867824511 1.30040867824511
"634" 63 8 1 1 540 540 0.666681311089908 0.666681311089908
"635" 64 0 1 0 1040 1040 1.36753033127886 1.36753033127886
"636" 64 0 1 1 540 540 1.23459518279567 1.23459518279567
"637" 64 1 0 0 690 690 1.87777808323383 1.87777808323383
"638" 64 1 0 1 590 590 1.60759820067608 1.60759820067608
"639" 64 1 1 0 640 640 0.97854226655265 0.97854226655265
"640" 64 1 1 1 1040 540 1.78833299962612 1.44855076651677
"641" 64 3 0 1 940 640 1.15263716350795 0.856310957992677
"642" 64 3 1 0 1090 1090 0.706267409362795 0.706267409362795
"643" 64 3 1 1 540 540 0.763930085395829 0.763930085395829
"644" 64 8 1 0 540 540 1.53214183729724 1.53214183729724
"645" 64 8 1 1 NA NA NA NA
"646" 67 0 0 1 NA NA NA NA
"647" 67 0 1 1 740 740 0.842489235568258 0.842489235568258
"648" 67 1 0 1 690 690 1.18849025642523 1.18849025642523
"649" 67 1 1 0 1040 640 2.39356474389628 1.45768428361186
"650" 67 1 1 1 990 990 0.856511194580389 0.856511194580389
"651" 67 3 0 1 840 840 1.4603600257454 1.4603600257454
"652" 67 3 1 0 590 590 1.21970149884954 1.21970149884954
"653" 67 3 1 1 690 690 3.52622510847951 3.52622510847951
"654" 67 8 0 1 640 640 1.66978986345979 1.66978986345979
"655" 67 8 1 0 640 640 1.54535172496853 1.54535172496853
"656" 67 8 1 1 590 590 0.779815353260793 0.779815353260793
"657" 68 0 0 1 590 590 0.287250592586063 0.287250592586063
"658" 68 0 1 0 890 890 0.512343817744107 0.512343817744107
"659" 68 0 1 1 690 690 0.499619352281603 0.499619352281603
"660" 68 1 0 1 890 890 0.582456164671377 0.582456164671377
"661" 68 1 1 0 840 640 0.594733859807555 0.434370947653525
"662" 68 1 1 1 640 640 0.875620594199728 0.875620594199728
"663" 68 3 0 1 840 740 1.08689505467093 0.0968484053360524
"664" 68 3 1 0 840 840 0.866914297037936 0.866914297037936
"665" 68 3 1 1 640 640 1.26577156461749 1.26577156461749
"666" 68 8 0 1 NA NA NA NA
"667" 68 8 1 0 1040 1040 0.714182338504263 0.714182338504263
"668" 68 8 1 1 540 540 0.691045651904825 0.691045651904825
"669" 69 0 1 0 890 890 0.850852676629915 0.850852676629915
"670" 69 0 1 1 540 540 0.119004168654604 0.119004168654604
"671" 69 1 0 1 1090 540 0.553264729284099 0.439586979988891
"672" 69 1 1 0 590 590 0.30374120185562 0.30374120185562
"673" 69 1 1 1 640 640 0.759139351733163 0.759139351733163
"674" 69 3 0 1 NA NA NA NA
"675" 69 3 1 0 940 940 0.36521133299303 0.36521133299303
"676" 69 3 1 1 740 740 0.382610271219529 0.382610271219529
"677" 69 8 0 1 1040 1040 1.26283262247552 1.26283262247552
"678" 69 8 1 0 990 840 0.294902826283603 0.0738321193784427
"679" 69 8 1 1 NA NA NA NA
"680" 70 0 1 0 540 540 1.37990427659481 1.37990427659481
"681" 70 0 1 1 740 740 0.602167310938403 0.602167310938403
"682" 70 1 0 1 690 690 0.512519504970897 0.512519504970897
"683" 70 1 1 0 540 540 0.891347407982098 0.891347407982098
"684" 70 1 1 1 540 540 0.60982171153463 0.60982171153463
"685" 70 3 0 1 640 640 0.339627871650597 0.339627871650597
"686" 70 3 1 0 1090 1090 0.493834789805037 0.493834789805037
"687" 70 3 1 1 590 590 1.06131239920085 1.06131239920085
"688" 70 8 1 0 590 590 0.167184806637082 0.167184806637082
"689" 70 8 1 1 740 740 0.713871284305378 0.713871284305378
"690" 71 0 0 1 890 890 0.0949628080818619 0.0949628080818619
"691" 71 0 1 0 NA NA NA NA
"692" 71 0 1 1 640 640 0.230380570626271 0.230380570626271
"693" 71 1 0 1 690 690 0.678442602245583 0.678442602245583
"694" 71 1 1 0 790 790 0.460625890899401 0.460625890899401
"695" 71 1 1 1 540 540 0.884182484579257 0.884182484579257
"696" 71 3 0 1 690 690 1.27615960743141 1.27615960743141
"697" 71 3 1 0 790 790 0.835110547328925 0.835110547328925
"698" 71 3 1 1 590 590 0.349101882339192 0.349101882339192
"699" 71 8 0 1 840 840 0.361968442483627 0.361968442483627
"700" 71 8 1 0 790 790 0.74499820854545 0.74499820854545
"701" 71 8 1 1 590 590 0.118612976865431 0.118612976865431
"702" 72 0 0 1 890 890 0.874919879525986 0.874919879525986
"703" 72 0 1 1 690 690 0.18849102376592 0.18849102376592
"704" 72 1 1 0 940 940 0.951989832218276 0.951989832218276
"705" 72 1 1 1 840 840 0.206637196411724 0.206637196411724
"706" 72 3 1 0 590 590 1.25970418980527 1.25970418980527
"707" 72 3 1 1 NA NA NA NA
"708" 72 8 0 0 1090 1090 1.19980348261947 1.19980348261947
"709" 72 8 1 0 640 640 1.27904791411971 1.27904791411971
"710" 72 8 1 1 NA NA NA NA
"711" 73 0 0 1 690 690 0.261305661168652 0.261305661168652
"712" 73 0 1 0 890 890 1.87172379548069 1.87172379548069
"713" 73 0 1 1 690 690 0.101731033827209 0.101731033827209
"714" 73 1 0 0 940 940 1.04491556558663 1.04491556558663
"715" 73 1 0 1 840 840 1.95102983650591 1.95102983650591
"716" 73 1 1 0 590 590 1.10430699021442 1.10430699021442
"717" 73 1 1 1 540 540 3.04495577605837 3.04495577605837
"718" 73 3 0 0 1090 1090 5.97239639338245 5.97239639338245
"719" 73 3 0 1 790 790 1.31783635451916 1.31783635451916
"720" 73 3 1 0 840 840 1.46714642383569 1.46714642383569
"721" 73 3 1 1 740 740 2.80615634797159 2.80615634797159
"722" 73 8 0 0 NA NA NA NA
"723" 73 8 0 1 740 740 1.19322449077044 1.19322449077044
"724" 73 8 1 0 NA NA NA NA
"725" 73 8 1 1 840 840 0.263837783483479 0.263837783483479
"726" 74 0 0 1 640 640 0.211143273829141 0.211143273829141
"727" 74 0 1 0 1090 1090 0.21351643002119 0.21351643002119
"728" 74 0 1 1 940 940 0.16794272390344 0.16794272390344
"729" 74 1 0 1 NA NA NA NA
"730" 74 1 1 0 1090 1090 0.218855219287886 0.218855219287886
"731" 74 1 1 1 1040 1040 0.488918686175213 0.488918686175213
"732" 74 3 0 1 790 790 1.09326563029921 1.09326563029921
"733" 74 3 1 0 790 790 0.292259798003926 0.292259798003926
"734" 74 3 1 1 640 640 0.995468086488411 0.995468086488411
"735" 74 8 0 0 1090 1090 0.927788032446902 0.927788032446902
"736" 74 8 0 1 940 940 0.951781884544124 0.951781884544124
"737" 74 8 1 0 NA NA NA NA
"738" 74 8 1 1 890 890 0.534267569545496 0.534267569545496
"739" 75 0 0 1 NA NA NA NA
"740" 75 0 1 0 840 840 1.46621078104664 1.46621078104664
"741" 75 0 1 1 840 840 1.16058841511842 1.16058841511842
"742" 75 1 0 1 690 690 1.00114652048882 1.00114652048882
"743" 75 1 1 0 790 790 2.06526099955147 2.06526099955147
"744" 75 1 1 1 740 740 2.16399186452427 2.16399186452427
"745" 75 3 0 0 NA NA NA NA
"746" 75 3 0 1 NA NA NA NA
"747" 75 3 1 0 690 690 1.55751788459239 1.55751788459239
"748" 75 3 1 1 640 640 1.14991896420032 1.14991896420032
"749" 75 8 0 1 790 790 4.94416369072876 4.94416369072876
"750" 75 8 1 0 740 740 2.83032142671332 2.83032142671332
"751" 75 8 1 1 740 740 1.18772584065151 1.18772584065151
"752" 76 0 0 1 740 740 0.902569373672361 0.902569373672361
"753" 76 0 1 0 790 790 1.30157759378595 1.30157759378595
"754" 76 0 1 1 690 690 0.471514227777869 0.471514227777869
"755" 76 1 0 0 NA NA NA NA
"756" 76 1 0 1 790 790 0.412421689142219 0.412421689142219
"757" 76 1 1 0 940 940 0.374073779601204 0.374073779601204
"758" 76 1 1 1 640 640 0.648881456584448 0.648881456584448
"759" 76 3 0 0 1040 590 1.35242960617521 0.158338087169717
"760" 76 3 0 1 740 740 0.352628442693465 0.352628442693465
"761" 76 3 1 0 590 590 0.588536791199627 0.588536791199627
"762" 76 3 1 1 590 590 1.27875876250411 1.27875876250411
"763" 76 8 0 1 940 940 0.381798311563533 0.381798311563533
"764" 76 8 1 0 NA NA NA NA
"765" 76 8 1 1 590 590 0.577139138942674 0.577139138942674
"766" 78 0 0 1 990 990 0.708930328758583 0.708930328758583
"767" 78 0 1 0 NA NA NA NA
"768" 78 0 1 1 840 840 0.405765105242226 0.405765105242226
"769" 78 1 0 0 990 990 1.28393780412935 1.28393780412935
"770" 78 1 0 1 990 990 0.647995050290023 0.647995050290023
"771" 78 1 1 0 690 690 0.52538934721659 0.52538934721659
"772" 78 1 1 1 1040 1040 0.363283589664516 0.363283589664516
"773" 78 3 0 0 NA NA NA NA
"774" 78 3 1 0 640 640 0.391734309956449 0.391734309956449
"775" 78 3 1 1 890 890 1.66797492047297 1.66797492047297
"776" 78 8 0 1 1090 1090 0.497079643375397 0.497079643375397
"777" 78 8 1 0 790 790 0.868268962748702 0.868268962748702
"778" 78 8 1 1 NA NA NA NA
"779" 79 0 0 0 990 990 1.20220333488177 1.20220333488177
"780" 79 0 1 0 940 940 0.714656665889602 0.714656665889602
"781" 79 0 1 1 790 790 0.379208865792039 0.379208865792039
"782" 79 1 0 0 790 790 2.17621073790441 2.17621073790441
"783" 79 1 0 1 990 990 1.04307991276169 1.04307991276169
"784" 79 1 1 0 590 590 1.88902581066863 1.88902581066863
"785" 79 1 1 1 840 840 0.391458698808162 0.391458698808162
"786" 79 3 0 0 640 640 2.40100056456949 2.40100056456949
"787" 79 3 0 1 790 790 0.638878958446726 0.638878958446726
"788" 79 3 1 0 740 740 0.514463669559123 0.514463669559123
"789" 79 3 1 1 590 590 0.90261131181172 0.90261131181172
"790" 79 8 1 0 690 690 0.33911247126241 0.33911247126241
"791" 79 8 1 1 690 690 0.183827679486371 0.183827679486371
"792" 80 0 0 0 1040 740 3.49730067357949 1.88727133806041
"793" 80 0 0 1 NA NA NA NA
"794" 80 0 1 0 790 790 1.69862901928783 1.69862901928783
"795" 80 0 1 1 840 840 0.799098656388734 0.799098656388734
"796" 80 1 0 0 NA NA NA NA
"797" 80 1 0 1 990 990 1.48681642884426 1.48681642884426
"798" 80 1 1 0 740 740 0.882663139243232 0.882663139243232
"799" 80 1 1 1 940 940 0.800203736029815 0.800203736029815
"800" 80 3 0 0 1040 640 1.66412885327041 0.098934752074659
"801" 80 3 0 1 840 840 4.76111313188503 4.76111313188503
"802" 80 3 1 0 840 840 1.78668899736694 1.78668899736694
"803" 80 3 1 1 790 790 1.26530385940361 1.26530385940361
"804" 80 8 0 0 540 540 0.672570175899789 0.672570175899789
"805" 80 8 0 1 890 890 2.47945681198214 2.47945681198214
"806" 80 8 1 0 840 840 2.57547936518387 2.57547936518387
"807" 80 8 1 1 890 890 1.75809734788953 1.75809734788953
"808" 81 0 0 1 690 690 2.23671495723613 2.23671495723613
"809" 81 0 1 0 1040 1040 0.710961325630173 0.710961325630173
"810" 81 0 1 1 540 540 0.766451402886908 0.766451402886908
"811" 81 1 0 0 NA NA NA NA
"812" 81 1 0 1 890 890 0.276886736719348 0.276886736719348
"813" 81 1 1 0 990 990 1.45798898822633 1.45798898822633
"814" 81 1 1 1 590 590 1.2041620025363 1.2041620025363
"815" 81 3 0 0 NA NA NA NA
"816" 81 3 1 0 640 640 0.556029500569494 0.556029500569494
"817" 81 3 1 1 540 540 0.900904357350493 0.900904357350493
"818" 81 8 0 0 890 890 1.90073540332773 1.90073540332773
"819" 81 8 0 1 740 740 0.675452984437212 0.675452984437212
"820" 81 8 1 0 990 990 0.683432934036396 0.683432934036396
"821" 81 8 1 1 NA NA NA NA
"822" 83 0 1 0 940 940 1.62221669570697 1.62221669570697
"823" 83 0 1 1 540 540 1.02809448227337 1.02809448227337
"824" 83 1 0 1 640 640 3.33279352192525 3.33279352192525
"825" 83 1 1 0 890 590 0.70494229450666 0.424894140851925
"826" 83 1 1 1 640 640 1.01362187150605 1.01362187150605
"827" 83 3 0 0 690 690 3.12245315997487 3.12245315997487
"828" 83 3 0 1 890 540 2.72273144144008 1.41829328118524
"829" 83 3 1 0 890 890 1.47853110755606 1.47853110755606
"830" 83 3 1 1 990 540 1.59293086437698 1.25263795338476
"831" 83 8 0 1 640 640 2.96310742547829 2.96310742547829
"832" 83 8 1 0 590 590 3.81552712063662 3.81552712063662
"833" 83 8 1 1 640 640 1.18318911916079 1.18318911916079
"834" 85 0 0 1 840 640 1.29464893729941 0.817469665785543
"835" 85 0 1 0 890 890 0.849126264329182 0.849126264329182
"836" 85 0 1 1 640 640 0.46046291933331 0.46046291933331
"837" 85 1 0 0 690 690 4.66075217392687 4.66075217392687
"838" 85 1 0 1 740 740 1.70096784209836 1.70096784209836
"839" 85 1 1 0 940 940 0.661938732669867 0.661938732669867
"840" 85 1 1 1 740 740 1.18285202099514 1.18285202099514
"841" 85 3 0 0 1040 590 1.33012518450079 1.22557819952645
"842" 85 3 0 1 1040 1040 1.57875232942072 1.57875232942072
"843" 85 3 1 0 690 690 0.994620864424381 0.994620864424381
"844" 85 3 1 1 940 540 1.03086941570516 0.920645477585502
"845" 85 8 0 1 890 890 0.984532347751207 0.984532347751207
"846" 85 8 1 0 740 740 0.984650772002037 0.984650772002037
"847" 85 8 1 1 590 590 1.15737524565503 1.15737524565503
"848" 86 0 0 1 790 790 2.85619972657034 2.85619972657034
"849" 86 0 1 1 740 740 0.449749482557336 0.449749482557336
"850" 86 1 0 0 640 640 5.36671117875738 5.36671117875738
"851" 86 1 0 1 NA NA NA NA
"852" 86 1 1 0 740 740 1.29346269733476 1.29346269733476
"853" 86 1 1 1 NA NA NA NA
"854" 86 3 0 1 590 590 0.909732905911776 0.909732905911776
"855" 86 3 1 0 890 890 0.16348788404835 0.16348788404835
"856" 86 3 1 1 690 690 0.99414012279676 0.99414012279676
"857" 86 8 0 0 690 690 1.08273368453216 1.08273368453216
"858" 86 8 0 1 790 790 1.28327492240557 1.28327492240557
"859" 86 8 1 0 NA NA NA NA
"860" 86 8 1 1 NA NA NA NA
"861" 87 0 0 1 1090 1090 0.716021445890816 0.716021445890816
"862" 87 0 1 0 690 690 1.55766101727884 1.55766101727884
"863" 87 0 1 1 690 690 1.07013091279202 1.07013091279202
"864" 87 1 0 0 840 840 3.37536799991909 3.37536799991909
"865" 87 1 0 1 740 740 1.64127935601344 1.64127935601344
"866" 87 1 1 0 740 740 1.2880579801291 1.2880579801291
"867" 87 1 1 1 640 640 0.794648701122887 0.794648701122887
"868" 87 3 0 0 740 740 1.56928157271709 1.56928157271709
"869" 87 3 0 1 640 640 3.1416718188291 3.1416718188291
"870" 87 3 1 0 990 990 0.666871673516722 0.666871673516722
"871" 87 3 1 1 790 790 1.53204972315405 1.53204972315405
"872" 87 8 0 1 840 840 1.4219862406678 1.4219862406678
"873" 87 8 1 0 1040 1040 1.10722916828648 1.10722916828648
"874" 87 8 1 1 790 790 0.709795306332977 0.709795306332977
"875" 88 0 0 1 990 990 1.37036766627851 1.37036766627851
"876" 88 0 1 0 940 940 0.868151529635994 0.868151529635994
"877" 88 0 1 1 790 790 0.944718638226167 0.944718638226167
"878" 88 1 0 0 NA NA NA NA
"879" 88 1 0 1 740 740 1.9212731388692 1.9212731388692
"880" 88 1 1 0 890 890 1.18548034273423 1.18548034273423
"881" 88 1 1 1 540 540 1.15776142126286 1.15776142126286
"882" 88 3 0 0 NA NA NA NA
"883" 88 3 0 1 1090 640 1.45418094243003 1.37349002924587
"884" 88 3 1 0 790 790 0.816782598753873 0.816782598753873
"885" 88 3 1 1 690 690 1.52768266563204 1.52768266563204
"886" 88 8 0 1 940 940 0.493235726042757 0.493235726042757
"887" 88 8 1 0 990 990 0.412668392576906 0.412668392576906
"888" 88 8 1 1 890 890 0.282777334951376 0.282777334951376
"889" 89 0 1 0 890 890 0.352373153911704 0.352373153911704
"890" 89 0 1 1 NA NA NA NA
"891" 89 1 0 1 940 940 1.39497510365102 1.39497510365102
"892" 89 1 1 0 840 840 0.169311842161601 0.169311842161601
"893" 89 1 1 1 NA NA NA NA
"894" 89 3 0 0 940 940 0.60662510303112 0.60662510303112
"895" 89 3 0 1 740 740 0.908817089280969 0.908817089280969
"896" 89 3 1 0 640 640 0.315541950970917 0.315541950970917
"897" 89 3 1 1 690 690 0.728399247038834 0.728399247038834
"898" 89 8 0 0 NA NA NA NA
"899" 89 8 0 1 890 890 1.27783547620868 1.27783547620868
"900" 89 8 1 0 NA NA NA NA
"901" 89 8 1 1 940 940 0.464325588459452 0.464325588459452
"902" 90 0 0 0 590 590 9.31521425285666 9.31521425285666
"903" 90 0 0 1 540 540 2.8496352009526 2.8496352009526
"904" 90 0 1 0 1040 590 2.93027232087279 2.09467007957627
"905" 90 0 1 1 740 740 4.19395265649179 4.19395265649179
"906" 90 1 0 0 990 990 4.39433542636009 4.39433542636009
"907" 90 1 0 1 1090 640 6.17835613347076 5.36682403535071
"908" 90 1 1 0 740 740 4.28351373177238 4.28351373177238
"909" 90 1 1 1 640 640 4.11605043838462 4.11605043838462
"910" 90 3 0 0 840 840 8.50394300636919 8.50394300636919
"911" 90 3 0 1 1090 1090 2.90947073217909 2.90947073217909
"912" 90 3 1 0 690 690 3.42642397717932 3.42642397717932
"913" 90 3 1 1 790 790 6.65438956674095 6.65438956674095
"914" 90 8 0 1 990 990 2.15000199438101 2.15000199438101
"915" 90 8 1 0 740 740 2.37908299321373 2.37908299321373
"916" 90 8 1 1 690 690 3.79416845931271 3.79416845931271
"917" 92 0 0 0 540 540 1.25607371354636 1.25607371354636
"918" 92 0 0 1 890 890 0.377369328588674 0.377369328588674
"919" 92 0 1 0 840 840 1.11518364181736 1.11518364181736
"920" 92 0 1 1 740 740 0.148028791021255 0.148028791021255
"921" 92 1 0 0 NA NA NA NA
"922" 92 1 0 1 540 540 0.270116283027393 0.270116283027393
"923" 92 1 1 0 NA NA NA NA
"924" 92 1 1 1 590 590 0.670453210847733 0.670453210847733
"925" 92 3 0 0 890 890 0.637532835876721 0.637532835876721
"926" 92 3 0 1 NA NA NA NA
"927" 92 3 1 0 640 640 0.252676915844572 0.252676915844572
"928" 92 3 1 1 640 640 0.868561805761321 0.868561805761321
"929" 92 8 0 0 640 640 0.241841023610555 0.241841023610555
"930" 92 8 0 1 840 840 0.548176743221728 0.548176743221728
"931" 92 8 1 0 890 890 0.158723201777529 0.158723201777529
"932" 92 8 1 1 NA NA NA NA
"933" 93 0 1 0 790 790 0.282280436390125 0.282280436390125
"934" 93 0 1 1 640 640 0.579497478958307 0.579497478958307
"935" 93 1 0 0 790 790 2.28240847562047 2.28240847562047
"936" 93 1 0 1 1040 590 1.62698700719171 0.946970800516537
"937" 93 1 1 0 1040 690 1.71475429583839 1.71215250788854
"938" 93 1 1 1 640 640 0.602138127144964 0.602138127144964
"939" 93 3 1 0 740 740 0.757937080479295 0.757937080479295
"940" 93 3 1 1 590 590 1.55530111083872 1.55530111083872
"941" 93 8 1 0 540 540 2.67444675277389 2.67444675277389
"942" 93 8 1 1 590 590 0.677221690595551 0.677221690595551
"943" 94 0 0 0 690 690 2.79114407761491 2.79114407761491
"944" 94 0 1 0 640 640 0.688349508002135 0.688349508002135
"945" 94 0 1 1 1090 640 0.712810571669237 0.225244571753956
"946" 94 1 0 1 740 740 3.33988713218547 3.33988713218547
"947" 94 1 1 0 790 790 0.837930662927166 0.837930662927166
"948" 94 1 1 1 690 690 1.20874811078101 1.20874811078101
"949" 94 3 0 1 890 890 2.02801397472527 2.02801397472527
"950" 94 3 1 0 690 690 0.789851703551831 0.789851703551831
"951" 94 3 1 1 540 540 1.05041042848225 1.05041042848225
"952" 94 8 0 1 740 740 0.96972999744849 0.96972999744849
"953" 94 8 1 1 540 540 0.921594595126405 0.921594595126405
"954" 95 0 0 1 940 940 2.46446544988017 2.46446544988017
"955" 95 0 1 0 790 790 2.00532847992034 2.00532847992034
"956" 95 0 1 1 790 790 0.623000690236351 0.623000690236351
"957" 95 1 0 0 640 640 0.866862612461909 0.866862612461909
"958" 95 1 0 1 1090 1090 0.12016172929638 0.12016172929638
"959" 95 1 1 0 840 840 1.61535327220052 1.61535327220052
"960" 95 1 1 1 540 540 0.731001219724026 0.731001219724026
"961" 95 3 0 1 840 840 0.974763334123905 0.974763334123905
"962" 95 3 1 0 NA NA NA NA
"963" 95 3 1 1 590 590 1.2386771781997 1.2386771781997
"964" 95 8 0 1 NA NA NA NA
"965" 95 8 1 0 690 690 0.325282706525249 0.325282706525249
"966" 95 8 1 1 590 590 0.316417364316873 0.316417364316873
"967" 97 0 0 0 790 790 5.65180347764292 5.65180347764292
"968" 97 0 0 1 740 740 0.835976344295709 0.835976344295709
"969" 97 0 1 0 940 940 0.530028898425902 0.530028898425902
"970" 97 0 1 1 NA NA NA NA
"971" 97 1 0 0 590 590 0.385883990090012 0.385883990090012
"972" 97 1 0 1 740 740 1.14572443646702 1.14572443646702
"973" 97 1 1 0 690 690 0.91734860026895 0.91734860026895
"974" 97 1 1 1 540 540 0.696713782216768 0.696713782216768
"975" 97 3 0 0 990 990 1.78829245788574 1.78829245788574
"976" 97 3 0 1 990 990 0.45459575781566 0.45459575781566
"977" 97 3 1 0 990 740 1.03021193485836 0.0147370225228531
"978" 97 3 1 1 540 540 0.655134713698355 0.655134713698355
"979" 97 8 0 0 940 940 0.568997609166341 0.568997609166341
"980" 97 8 0 1 540 540 0.339596291618905 0.339596291618905
"981" 97 8 1 0 690 690 0.909511776894703 0.909511776894703
"982" 97 8 1 1 1090 1090 0.466109788041153 0.466109788041153
"983" 98 0 1 1 740 740 0.789635520997639 0.789635520997639
"984" 98 1 0 1 890 890 1.23579311400715 1.23579311400715
"985" 98 1 1 0 640 640 0.814461886649027 0.814461886649027
"986" 98 1 1 1 540 540 1.59592421808501 1.59592421808501
"987" 98 3 1 0 740 740 1.36498091248822 1.36498091248822
"988" 98 3 1 1 740 740 1.37788483851576 1.37788483851576
"989" 98 8 0 1 940 940 2.94181123274096 2.94181123274096
"990" 98 8 1 0 890 890 0.391986279491294 0.391986279491294
"991" 98 8 1 1 NA NA NA NA
"992" 99 0 1 0 590 590 2.20334025064874 2.20334025064874
"993" 99 0 1 1 990 990 1.22965186201831 1.22965186201831
"994" 99 1 0 1 690 690 5.2819466974193 5.2819466974193
"995" 99 1 1 1 540 540 2.23827112495048 2.23827112495048
"996" 99 3 0 0 990 990 5.60603778235081 5.60603778235081
"997" 99 3 1 0 740 740 3.37250816523123 3.37250816523123
"998" 99 3 1 1 640 640 3.97560459599648 3.97560459599648
"999" 99 8 1 1 690 690 1.28361167712601 1.28361167712601
"1000" 100 0 0 1 NA NA NA NA
"1001" 100 0 1 0 790 790 0.587894101785264 0.587894101785264
"1002" 100 0 1 1 690 690 0.344271776931239 0.344271776931239
"1003" 100 1 0 0 1090 1090 1.16467931320955 1.16467931320955
"1004" 100 1 0 1 990 990 0.886224864270725 0.886224864270725
"1005" 100 1 1 0 1090 1090 4.34157798435373e-08 4.34157798435373e-08
"1006" 100 1 1 1 690 690 0.232617338913165 0.232617338913165
"1007" 100 3 0 0 890 890 1.00786649651756 1.00786649651756
"1008" 100 3 0 1 890 890 0.155148651186089 0.155148651186089
"1009" 100 3 1 0 790 790 0.777653937424621 0.777653937424621
"1010" 100 3 1 1 790 790 0.643835783424254 0.643835783424254
"1011" 100 8 0 1 NA NA NA NA
"1012" 100 8 1 0 790 790 1.28152823068153 1.28152823068153
"1013" 100 8 1 1 NA NA NA NA
