# Supplementary material for: Individual Differences in Temporal Selective Attention as Reflected in Pupil Dilation
Source: PLoS One. 2015 Dec 14;10(12):e0145056. doi: 10.1371/journal.pone.0145056 (PMC4682773; doi:10.1371/journal.pone.0145056)
Supplement: S4 Data — This dataset regards the peaks and amplitudes associated with attentional allocation to T2 at lag 8. (TXT) [file pone.0145056.s004.txt]

"subject" "lag" "T1Acc" "T2Acc" "localpeak" "firstlocalpeak" "localamplitude" "firstlocalamplitude"
"1" 1 0 0 0 1490 1490 0.923186428825819 0.923186428825819
"2" 1 0 0 1 NA NA NA NA
"3" 1 0 1 0 1490 1490 1.71816206274762 1.71816206274762
"4" 1 0 1 1 1440 1440 0.456724323665752 0.456724323665752
"5" 1 1 0 1 1440 1440 1.23994116654335 1.23994116654335
"6" 1 1 1 0 NA NA NA NA
"7" 1 1 1 1 1390 1390 1.09784798483821 1.09784798483821
"8" 1 3 0 1 1540 1540 0.106415777087315 0.106415777087315
"9" 1 3 1 0 1540 1540 1.76620821586634 1.76620821586634
"10" 1 3 1 1 1290 1290 0.26299729457295 0.26299729457295
"11" 1 8 0 1 1240 1240 1.29554844019218 1.29554844019218
"12" 1 8 1 0 1290 1290 1.86611469204062 1.86611469204062
"13" 1 8 1 1 1290 1290 0.772778276205353 0.772778276205353
"14" 2 0 0 1 1290 1290 2.87930420916278 2.87930420916278
"15" 2 0 1 0 1190 1190 5.76392483804189 5.76392483804189
"16" 2 0 1 1 1240 1240 2.28810928487329 2.28810928487329
"17" 2 1 0 1 1490 1490 3.76740888644246 3.76740888644246
"18" 2 1 1 0 1540 1140 4.577664666333 3.68890092649282
"19" 2 1 1 1 1340 1140 3.44315864002202 1.54049204539452e-08
"20" 2 3 0 0 1590 1340 6.16591600448534 3.50909583807376
"21" 2 3 1 0 1240 1240 2.13673169366696 2.13673169366696
"22" 2 3 1 1 1490 1190 2.87477711757284 1.90085423011124
"23" 2 8 0 1 1490 1490 4.7989304327644 4.7989304327644
"24" 2 8 1 0 1440 1090 3.84293191522642 0.697498335050127
"25" 2 8 1 1 1340 1340 3.46757399158754 3.46757399158754
"26" 3 0 0 1 1190 1190 1.96489582265767 1.96489582265767
"27" 3 0 1 0 1290 1290 1.19652043435161 1.19652043435161
"28" 3 0 1 1 1590 1090 1.7766731181764 1.25034905319226
"29" 3 1 0 0 1290 1290 1.60273834331165 1.60273834331165
"30" 3 1 0 1 1090 1090 0.521734510129717 0.521734510129717
"31" 3 1 1 0 1440 1440 0.566868712318787 0.566868712318787
"32" 3 1 1 1 1040 1040 1.76399744040592 1.76399744040592
"33" 3 3 0 0 1140 1140 3.62860118066049 3.62860118066049
"34" 3 3 1 0 1540 1040 1.87210622808312 0.844003135299828
"35" 3 3 1 1 1440 1190 2.2480952388923 1.64841493382819e-09
"36" 3 8 0 1 1440 1090 6.20992114393483 2.73745820165516
"37" 3 8 1 0 1390 1390 1.87556070287051 1.87556070287051
"38" 3 8 1 1 1340 1340 2.28653439751231 2.28653439751231
"39" 5 0 1 0 1040 1040 2.15140341129506 2.15140341129506
"40" 5 0 1 1 1240 1240 0.53244040343779 0.53244040343779
"41" 5 1 0 1 1290 1290 3.66466152670903 3.66466152670903
"42" 5 1 1 0 1190 1190 1.19723074432341 1.19723074432341
"43" 5 1 1 1 1390 1390 1.28978191764017e-10 1.28978191764017e-10
"44" 5 3 1 0 1540 1540 0.700359704539236 0.700359704539236
"45" 5 3 1 1 1140 1140 0.719197615622004 0.719197615622004
"46" 5 8 0 1 1240 1040 6.39773311519906 2.8449135994094e-08
"47" 5 8 1 0 1490 1490 0.524820274765276 0.524820274765276
"48" 5 8 1 1 1190 1190 2.44560820018041 2.44560820018041
"49" 6 0 1 1 1090 1090 0.773958846857625 0.773958846857625
"50" 6 1 0 1 1390 1390 1.25306388084913 1.25306388084913
"51" 6 1 1 0 1490 1090 7.06565065294794 6.05995846055724e-10
"52" 6 1 1 1 1390 1390 1.16911712481832 1.16911712481832
"53" 6 3 0 0 1140 1140 6.63089522630797 6.63089522630797
"54" 6 3 0 1 1440 1440 1.48261157749015 1.48261157749015
"55" 6 3 1 0 1240 1240 1.30033288402044 1.30033288402044
"56" 6 3 1 1 1190 1190 1.12920309591705 1.12920309591705
"57" 6 8 0 1 1290 1290 1.37192612773793 1.37192612773793
"58" 6 8 1 0 1490 1490 2.98209074220793 2.98209074220793
"59" 6 8 1 1 1390 1390 3.20085280577675 3.20085280577675
"60" 7 0 0 1 NA NA NA NA
"61" 7 0 1 0 1490 1490 1.90708045769442 1.90708045769442
"62" 7 0 1 1 1540 1090 1.07989797056189 0.67045601060131
"63" 7 1 0 1 1340 1340 2.08608365533513 2.08608365533513
"64" 7 1 1 0 1390 1390 1.01299425981366 1.01299425981366
"65" 7 1 1 1 1190 1190 1.83144044387476 1.83144044387476
"66" 7 3 0 0 1290 1290 0.821412913604857 0.821412913604857
"67" 7 3 0 1 1390 1390 2.53393175644434 2.53393175644434
"68" 7 3 1 0 1290 1290 0.959363381304637 0.959363381304637
"69" 7 3 1 1 1190 1190 0.931112268862315 0.931112268862315
"70" 7 8 0 0 1340 1090 5.57255354357443 6.2829755829543e-10
"71" 7 8 0 1 1390 1390 0.872808865399218 0.872808865399218
"72" 7 8 1 0 1340 1340 2.14054297324193 2.14054297324193
"73" 7 8 1 1 1290 1290 3.36022611230766 3.36022611230766
"74" 8 0 0 0 NA NA NA NA
"75" 8 0 1 0 1240 1240 0.486670431655907 0.486670431655907
"76" 8 0 1 1 1390 1390 0.464730676202729 0.464730676202729
"77" 8 1 0 1 NA NA NA NA
"78" 8 1 1 0 1190 1190 0.298283727048959 0.298283727048959
"79" 8 1 1 1 NA NA NA NA
"80" 8 3 0 1 1590 1040 0.991976699957582 0.690073182253127
"81" 8 3 1 0 1340 1340 0.444528500207536 0.444528500207536
"82" 8 3 1 1 1490 1490 0.318773969334335 0.318773969334335
"83" 8 8 0 1 1240 1240 0.650220271495059 0.650220271495059
"84" 8 8 1 0 1440 1440 0.351010194395457 0.351010194395457
"85" 8 8 1 1 1340 1340 0.844480680649548 0.844480680649548
"86" 9 0 1 0 1140 1140 4.62741363761205 4.62741363761205
"87" 9 0 1 1 1390 1040 0.752406684534344 0.481639995039759
"88" 9 1 0 1 1540 1540 1.66095818118688 1.66095818118688
"89" 9 1 1 0 NA NA NA NA
"90" 9 1 1 1 1440 1440 0.399759232432541 0.399759232432541
"91" 9 3 1 0 1040 1040 4.63242239742642 4.63242239742642
"92" 9 3 1 1 1390 1390 0.110263677609861 0.110263677609861
"93" 9 8 1 0 1340 1340 1.37362406173862 1.37362406173862
"94" 9 8 1 1 1290 1290 2.4490709056783 2.4490709056783
"95" 10 0 0 0 1290 1290 7.11371244304127e-10 7.11371244304127e-10
"96" 10 0 0 1 1190 1190 1.84722186640079 1.84722186640079
"97" 10 0 1 0 1290 1040 1.78389491034172 1.07755957191149
"98" 10 0 1 1 NA NA NA NA
"99" 10 1 0 1 1190 1190 1.22695027134605 1.22695027134605
"100" 10 1 1 0 1540 1190 2.75958255280954 7.88734886277155e-10
"101" 10 1 1 1 1290 1290 0.546286479738542 0.546286479738542
"102" 10 3 0 1 NA NA NA NA
"103" 10 3 1 0 1040 1040 3.0534157193154 3.0534157193154
"104" 10 3 1 1 1540 1540 0.356362134648903 0.356362134648903
"105" 10 8 0 1 1290 1040 7.28678778994674 7.31243402879375e-10
"106" 10 8 1 0 1390 1390 3.10838963590265 3.10838963590265
"107" 10 8 1 1 1290 1290 2.67483866804635 2.67483866804635
"108" 12 0 0 1 NA NA NA NA
"109" 12 0 1 0 1090 1090 2.114654154595 2.114654154595
"110" 12 0 1 1 1490 1490 0.530651198550374 0.530651198550374
"111" 12 1 0 1 1590 1140 0.576407248968797 0.263322518044788
"112" 12 1 1 0 1590 1440 1.10468738444962 0.184850068537057
"113" 12 1 1 1 1240 1240 0.652754924687991 0.652754924687991
"114" 12 3 0 1 1590 1590 0.770042938728682 0.770042938728682
"115" 12 3 1 0 1090 1090 0.444790400454203 0.444790400454203
"116" 12 3 1 1 1390 1390 0.444731100600132 0.444731100600132
"117" 12 8 0 0 1590 1140 0.191966213921953 0.18230836963716
"118" 12 8 0 1 1390 1040 0.737496943387444 0.283575695170162
"119" 12 8 1 0 1340 1340 0.606704083992655 0.606704083992655
"120" 12 8 1 1 1490 1240 1.15166158046667 0.368000133421395
"121" 13 0 1 0 1440 1440 1.84335063348892 1.84335063348892
"122" 13 0 1 1 1140 1140 0.477515891125973 0.477515891125973
"123" 13 1 0 1 1240 1240 0.803817295213062 0.803817295213062
"124" 13 1 1 0 1540 1540 2.01496083327348 2.01496083327348
"125" 13 1 1 1 1490 1040 1.47930146374593 0.793840585377677
"126" 13 3 0 1 1540 1040 1.41011044331684 0.907340261343893
"127" 13 3 1 0 1290 1290 0.605113778307794 0.605113778307794
"128" 13 3 1 1 1140 1140 1.00651854008763 1.00651854008763
"129" 13 8 1 0 1490 1140 1.57968546107331 3.73716777807586e-09
"130" 13 8 1 1 1290 1290 2.03439516289453 2.03439516289453
"131" 14 0 0 1 1090 1090 1.22274758592149 1.22274758592149
"132" 14 0 1 0 1490 1490 2.94977737833628 2.94977737833628
"133" 14 0 1 1 1540 1190 1.07384127081092 0.784927864651518
"134" 14 1 0 0 1140 1140 0.753063525957539 0.753063525957539
"135" 14 1 0 1 1090 1090 1.95545309049252 1.95545309049252
"136" 14 1 1 0 1340 1340 2.07199506004719 2.07199506004719
"137" 14 1 1 1 1340 1340 1.04763498172771 1.04763498172771
"138" 14 3 0 0 1340 1340 0.984964437320032 0.984964437320032
"139" 14 3 0 1 1140 1140 0.487684255243247 0.487684255243247
"140" 14 3 1 0 1040 1040 1.02747977434404 1.02747977434404
"141" 14 3 1 1 1340 1090 2.29772413496102 0.720393775286516
"142" 14 8 0 0 1340 1340 0.39117920353179 0.39117920353179
"143" 14 8 0 1 1240 1240 1.46621276084089 1.46621276084089
"144" 14 8 1 0 1590 1590 0.460534819983863 0.460534819983863
"145" 14 8 1 1 1390 1390 1.1683478632457 1.1683478632457
"146" 15 0 0 1 1340 1340 1.9452100401606 1.9452100401606
"147" 15 0 1 0 1090 1090 0.44556218435199 0.44556218435199
"148" 15 0 1 1 1590 1190 0.71831605334562 0.526859724562788
"149" 15 1 0 0 1340 1040 2.29323309418928 1.17719861859837e-09
"150" 15 1 0 1 1240 1240 0.594328563724233 0.594328563724233
"151" 15 1 1 0 1140 1140 1.12646447120909 1.12646447120909
"152" 15 1 1 1 1340 1340 0.509325780534583 0.509325780534583
"153" 15 3 0 0 1390 1390 3.63825250408089 3.63825250408089
"154" 15 3 0 1 1340 1340 2.04074326045647 2.04074326045647
"155" 15 3 1 0 1140 1140 1.19279095621743 1.19279095621743
"156" 15 3 1 1 1240 1240 1.65454986131493 1.65454986131493
"157" 15 8 0 0 1140 1140 1.39678936380626 1.39678936380626
"158" 15 8 0 1 1240 1240 0.794140376761253 0.794140376761253
"159" 15 8 1 0 1590 1090 1.63694852781831 1.09085392744929
"160" 15 8 1 1 1390 1390 1.32084415601432 1.32084415601432
"161" 17 0 0 1 1190 1190 0.381011388234489 0.381011388234489
"162" 17 0 1 0 1090 1090 0.746854034600413 0.746854034600413
"163" 17 0 1 1 1140 1140 1.10086949246752 1.10086949246752
"164" 17 1 0 0 1390 1390 1.29650349530053 1.29650349530053
"165" 17 1 0 1 1190 1190 0.819768291658357 0.819768291658357
"166" 17 1 1 0 1140 1140 0.897929969648655 0.897929969648655
"167" 17 1 1 1 1140 1140 1.04559402855506 1.04559402855506
"168" 17 3 0 0 1140 1140 0.206275586968147 0.206275586968147
"169" 17 3 0 1 1040 1040 0.831401526220832 0.831401526220832
"170" 17 3 1 0 1440 1440 1.01044137154538 1.01044137154538
"171" 17 3 1 1 1440 1440 1.60590768621447 1.60590768621447
"172" 17 8 0 0 1540 1440 3.29811837499887 1.91269100568463
"173" 17 8 0 1 1040 1040 0.0259785707157428 0.0259785707157428
"174" 17 8 1 0 1590 1040 0.573080793022621 0.372437969176194
"175" 17 8 1 1 1540 1240 1.19667262635699 0.156704396659163
"176" 18 0 0 1 1190 1190 0.498878880477675 0.498878880477675
"177" 18 0 1 0 1090 1090 3.67858827472806 3.67858827472806
"178" 18 0 1 1 1190 1190 0.704289554545546 0.704289554545546
"179" 18 1 0 1 1290 1290 0.966502719411478 0.966502719411478
"180" 18 1 1 0 1340 1340 1.08720739265956 1.08720739265956
"181" 18 1 1 1 1340 1340 1.47643344057476 1.47643344057476
"182" 18 3 0 0 1340 1340 2.46888444217177 2.46888444217177
"183" 18 3 0 1 1440 1190 5.56675865661346 2.25811800000251e-08
"184" 18 3 1 0 1590 1140 1.6488165416229 1.26219149603324
"185" 18 3 1 1 1340 1340 1.15088411774925 1.15088411774925
"186" 18 8 0 0 1290 1290 1.22527943480283 1.22527943480283
"187" 18 8 0 1 1290 1290 3.00293046943539 3.00293046943539
"188" 18 8 1 0 1340 1340 1.06850427456142 1.06850427456142
"189" 18 8 1 1 1390 1390 2.64615789470238 2.64615789470238
"190" 19 0 0 1 1340 1340 2.15506873811943 2.15506873811943
"191" 19 0 1 0 1240 1240 0.629456102210241 0.629456102210241
"192" 19 0 1 1 1040 1040 0.750980259391174 0.750980259391174
"193" 19 1 0 0 NA NA NA NA
"194" 19 1 0 1 1090 1090 0.384594680607669 0.384594680607669
"195" 19 1 1 0 NA NA NA NA
"196" 19 1 1 1 1040 1040 0.363423632723296 0.363423632723296
"197" 19 3 0 0 1140 1140 0.886948431850197 0.886948431850197
"198" 19 3 1 0 1190 1190 0.348710338456751 0.348710338456751
"199" 19 3 1 1 NA NA NA NA
"200" 19 8 0 0 1140 1140 1.49865788970014 1.49865788970014
"201" 19 8 0 1 NA NA NA NA
"202" 19 8 1 0 1340 1340 0.434559274257325 0.434559274257325
"203" 19 8 1 1 1390 1190 0.866763394606984 0.282722566926988
"204" 20 0 0 1 1190 1190 0.695396618962729 0.695396618962729
"205" 20 0 1 0 1390 1390 0.554550612178813 0.554550612178813
"206" 20 0 1 1 1240 1240 0.346105647641708 0.346105647641708
"207" 20 1 0 0 1540 1540 2.15948927886322 2.15948927886322
"208" 20 1 0 1 1590 1140 1.02827017167191 0.574937771607714
"209" 20 1 1 0 1540 1140 0.875953375026104 0.574803593090933
"210" 20 1 1 1 1490 1490 0.79337583184836 0.79337583184836
"211" 20 3 0 0 1390 1390 1.08922347074722 1.08922347074722
"212" 20 3 0 1 1140 1140 0.62691504420962 0.62691504420962
"213" 20 3 1 0 1590 1090 0.63048662348175 0.613441383163917
"214" 20 3 1 1 1440 1440 1.93903707355885 1.93903707355885
"215" 20 8 0 0 1590 1040 0.956598112852709 0.627523217022413
"216" 20 8 0 1 NA NA NA NA
"217" 20 8 1 0 1240 1240 0.394469139760152 0.394469139760152
"218" 20 8 1 1 1440 1440 2.71674285342653 2.71674285342653
"219" 21 0 1 0 1140 1140 1.20862655875736 1.20862655875736
"220" 21 0 1 1 1590 1340 0.37737493328895 0.2572735083364
"221" 21 1 0 1 1190 1190 0.617031611089014 0.617031611089014
"222" 21 1 1 0 1040 1040 0.514552034476722 0.514552034476722
"223" 21 1 1 1 1190 1190 0.204162034057539 0.204162034057539
"224" 21 3 0 0 NA NA NA NA
"225" 21 3 0 1 1490 1490 0.643284394398343 0.643284394398343
"226" 21 3 1 0 1340 1340 0.696357491403612 0.696357491403612
"227" 21 3 1 1 1240 1240 0.241963179735462 0.241963179735462
"228" 21 8 0 1 NA NA NA NA
"229" 21 8 1 0 1340 1340 0.929927996371217 0.929927996371217
"230" 21 8 1 1 1240 1240 1.85669946851064 1.85669946851064
"231" 22 0 1 0 1490 1490 0.46693902714152 0.46693902714152
"232" 22 1 0 1 NA NA NA NA
"233" 22 1 1 0 1190 1190 1.37235776522391 1.37235776522391
"234" 22 1 1 1 1390 1390 0.878937818510418 0.878937818510418
"235" 22 3 0 1 1290 1290 0.403107398920835 0.403107398920835
"236" 22 3 1 0 NA NA NA NA
"237" 22 3 1 1 1090 1090 1.79395463062512 1.79395463062512
"238" 22 8 0 0 1340 1340 1.60946417927665 1.60946417927665
"239" 22 8 1 0 1340 1340 0.596478878452138 0.596478878452138
"240" 22 8 1 1 1140 1140 1.73227417358842 1.73227417358842
"241" 23 0 0 1 1340 1340 1.76680319079398 1.76680319079398
"242" 23 0 1 0 1390 1390 1.53053582395565 1.53053582395565
"243" 23 0 1 1 1340 1340 0.80310785090967 0.80310785090967
"244" 23 1 0 1 1340 1340 2.39300526965193 2.39300526965193
"245" 23 1 1 0 NA NA NA NA
"246" 23 1 1 1 1390 1390 0.327206812802876 0.327206812802876
"247" 23 3 0 0 1590 1240 4.12207127847127 1.00728029634722e-08
"248" 23 3 0 1 1540 1540 1.65738717888834 1.65738717888834
"249" 23 3 1 0 1040 1040 2.26865107007208 2.26865107007208
"250" 23 3 1 1 1240 1240 1.1410009211482 1.1410009211482
"251" 23 8 0 1 1290 1290 2.37514461765502 2.37514461765502
"252" 23 8 1 0 1390 1390 1.78456666091382 1.78456666091382
"253" 23 8 1 1 1290 1290 2.16771336379575 2.16771336379575
"254" 24 0 0 1 1340 1340 2.39349747585499 2.39349747585499
"255" 24 0 1 0 1440 1440 0.719064404625763 0.719064404625763
"256" 24 0 1 1 1240 1240 2.00036159142319 2.00036159142319
"257" 24 1 0 0 1390 1390 5.77238542059274e-10 5.77238542059274e-10
"258" 24 1 0 1 1290 1090 2.19663236648603 1.1838911548725e-08
"259" 24 1 1 0 1390 1390 3.85883311847559 3.85883311847559
"260" 24 1 1 1 1240 1240 0.846711969236178 0.846711969236178
"261" 24 3 0 0 1340 1340 8.84417116892627 8.84417116892627
"262" 24 3 0 1 NA NA NA NA
"263" 24 3 1 0 1590 1140 1.50750691668761 0.688311581209451
"264" 24 3 1 1 1340 1340 0.562611163399516 0.562611163399516
"265" 24 8 0 0 1040 1040 2.36384011409406 2.36384011409406
"266" 24 8 1 0 1290 1290 1.2927098656993 1.2927098656993
"267" 24 8 1 1 1390 1390 3.10388695206494 3.10388695206494
"268" 25 0 0 1 1540 1540 1.21031501256138 1.21031501256138
"269" 25 0 1 0 1440 1090 1.11674445736503 0.939091316134256
"270" 25 0 1 1 1440 1440 0.918775795218044 0.918775795218044
"271" 25 1 0 0 1240 1240 0.973432175180708 0.973432175180708
"272" 25 1 0 1 1090 1090 1.03852059112564 1.03852059112564
"273" 25 1 1 0 1290 1290 0.666781606631195 0.666781606631195
"274" 25 1 1 1 1540 1340 0.774208593526907 0.488661701465031
"275" 25 3 0 0 NA NA NA NA
"276" 25 3 0 1 1440 1440 2.15655294514176 2.15655294514176
"277" 25 3 1 0 1190 1190 0.714696964879247 0.714696964879247
"278" 25 3 1 1 NA NA NA NA
"279" 25 8 0 0 1190 1190 0.464203931384217 0.464203931384217
"280" 25 8 0 1 1340 1340 0.592158887683323 0.592158887683323
"281" 25 8 1 0 1590 1140 0.686145351940672 0.647945493346301
"282" 25 8 1 1 1340 1340 1.19375102324069 1.19375102324069
"283" 26 0 0 0 1290 1290 2.27894075657283 2.27894075657283
"284" 26 0 0 1 NA NA NA NA
"285" 26 0 1 0 1190 1190 1.66184922167821 1.66184922167821
"286" 26 0 1 1 1590 1590 0.918400972739134 0.918400972739134
"287" 26 1 0 0 NA NA NA NA
"288" 26 1 0 1 1590 1590 0.750697182875837 0.750697182875837
"289" 26 1 1 0 1290 1290 0.751722225183827 0.751722225183827
"290" 26 1 1 1 1390 1040 0.772840261055635 0.335096888169971
"291" 26 3 0 0 1290 1290 0.904961643152199 0.904961643152199
"292" 26 3 0 1 1240 1240 0.904588788676291 0.904588788676291
"293" 26 3 1 0 1390 1390 0.0768554970295595 0.0768554970295595
"294" 26 3 1 1 1140 1140 0.580623297085272 0.580623297085272
"295" 26 8 0 0 1190 1190 0.825134374395642 0.825134374395642
"296" 26 8 0 1 1290 1290 0.497364499614291 0.497364499614291
"297" 26 8 1 0 1540 1090 0.763789417412565 0.43980205319349
"298" 26 8 1 1 1290 1290 0.962039380650371 0.962039380650371
"299" 28 0 0 1 1540 1090 1.41257751616428 0.608185536224606
"300" 28 0 1 0 NA NA NA NA
"301" 28 0 1 1 1590 1090 0.941503646976253 0.57339408075358
"302" 28 1 0 0 1290 1290 0.988998093152422 0.988998093152422
"303" 28 1 0 1 1040 1040 0.913675555736457 0.913675555736457
"304" 28 1 1 0 1290 1290 0.63462250906685 0.63462250906685
"305" 28 1 1 1 1290 1290 1.0748757925777 1.0748757925777
"306" 28 3 0 0 NA NA NA NA
"307" 28 3 0 1 1040 1040 0.5309073782975 0.5309073782975
"308" 28 3 1 0 1490 1140 1.1922485479595 0.735651959051548
"309" 28 3 1 1 1440 1440 1.34761847859662 1.34761847859662
"310" 28 8 0 0 1390 1390 0.871724668450213 0.871724668450213
"311" 28 8 0 1 1340 1340 0.952146428585402 0.952146428585402
"312" 28 8 1 0 1290 1290 1.55995377488914 1.55995377488914
"313" 28 8 1 1 1490 1140 2.37276032579527 0.88668758181359
"314" 29 0 0 1 NA NA NA NA
"315" 29 0 1 0 1390 1390 0.880936788125561 0.880936788125561
"316" 29 0 1 1 1240 1240 0.87983483733949 0.87983483733949
"317" 29 1 0 1 1390 1040 0.760602215616486 0.301081403991567
"318" 29 1 1 0 1090 1090 4.00035876562351 4.00035876562351
"319" 29 1 1 1 1140 1140 0.562465229087317 0.562465229087317
"320" 29 3 0 1 1490 1490 1.25496246130088 1.25496246130088
"321" 29 3 1 0 1140 1140 0.438011000962547 0.438011000962547
"322" 29 3 1 1 1240 1240 0.525878783561763 0.525878783561763
"323" 29 8 1 0 1340 1340 1.12428984398579 1.12428984398579
"324" 29 8 1 1 1240 1240 2.17845530348176 2.17845530348176
"325" 31 0 1 0 1290 1290 2.23813554155106 2.23813554155106
"326" 31 0 1 1 1040 1040 1.35567898139907 1.35567898139907
"327" 31 1 0 1 1440 1440 1.87933307207714 1.87933307207714
"328" 31 1 1 0 1590 1190 2.77615150751403 1.33698915665002
"329" 31 1 1 1 1040 1040 2.07562455747185 2.07562455747185
"330" 31 3 1 0 1190 1190 2.74617844330106 2.74617844330106
"331" 31 3 1 1 1190 1190 2.4561689165105 2.4561689165105
"332" 31 8 1 0 1090 1090 1.31785681089421 1.31785681089421
"333" 31 8 1 1 1340 1340 3.6299589061899 3.6299589061899
"334" 32 0 0 1 1540 1540 0.798124247664215 0.798124247664215
"335" 32 0 1 0 1540 1540 1.07096614352326 1.07096614352326
"336" 32 0 1 1 1040 1040 0.167317206098407 0.167317206098407
"337" 32 1 0 1 1340 1340 0.165452021097016 0.165452021097016
"338" 32 1 1 1 1240 1240 0.270209458555796 0.270209458555796
"339" 32 3 0 1 1540 1540 0.254813898568991 0.254813898568991
"340" 32 3 1 0 NA NA NA NA
"341" 32 3 1 1 1240 1240 0.0940209883313048 0.0940209883313048
"342" 32 8 0 1 1490 1040 1.13927672081879 0.523426562725329
"343" 32 8 1 0 1590 1590 0.546630264856904 0.546630264856904
"344" 32 8 1 1 1440 1040 0.547248271483199 0.523284424782371
"345" 33 0 1 0 1290 1290 0.47297612388056 0.47297612388056
"346" 33 0 1 1 1240 1240 1.09969973250115 1.09969973250115
"347" 33 1 0 0 1490 1340 7.2971588704027 7.43806777669448e-09
"348" 33 1 0 1 1440 1290 4.98983366734771 5.59212806376503e-09
"349" 33 1 1 0 1290 1290 3.18847874703947 3.18847874703947
"350" 33 1 1 1 1240 1240 2.09325296205963 2.09325296205963
"351" 33 3 0 1 NA NA NA NA
"352" 33 3 1 0 1240 1240 1.07293594026796 1.07293594026796
"353" 33 3 1 1 1190 1190 1.55494787451066 1.55494787451066
"354" 33 8 1 0 1540 1340 2.02555648240886 1.67342453978827
"355" 33 8 1 1 1290 1290 2.85738398303329 2.85738398303329
"356" 34 0 0 1 NA NA NA NA
"357" 34 0 1 0 1490 1040 3.61284996683045 2.12755892262286
"358" 34 0 1 1 1340 1340 0.448503929847589 0.448503929847589
"359" 34 1 0 0 1140 1140 1.1748005367496 1.1748005367496
"360" 34 1 0 1 1040 1040 0.344819307712612 0.344819307712612
"361" 34 1 1 0 1490 1490 1.13977907591777 1.13977907591777
"362" 34 1 1 1 1440 1440 1.07663044193929 1.07663044193929
"363" 34 3 0 0 1340 1340 0.749802612944688 0.749802612944688
"364" 34 3 0 1 1040 1040 2.09054279833582 2.09054279833582
"365" 34 3 1 0 1440 1440 0.199080513136392 0.199080513136392
"366" 34 3 1 1 1490 1490 0.516658008937416 0.516658008937416
"367" 34 8 0 0 1490 1190 2.13295722169825 3.0213038097999e-09
"368" 34 8 0 1 1190 1190 1.7648705681557 1.7648705681557
"369" 34 8 1 0 1040 1040 1.0254113256336 1.0254113256336
"370" 34 8 1 1 1340 1340 2.40140811983514 2.40140811983514
"371" 35 0 1 0 1090 1090 0.169529941372761 0.169529941372761
"372" 35 0 1 1 NA NA NA NA
"373" 35 1 0 1 1440 1090 0.933691938249794 5.50043664563971e-10
"374" 35 1 1 1 NA NA NA NA
"375" 35 3 0 0 NA NA NA NA
"376" 35 3 0 1 1340 1340 0.729364640542968 0.729364640542968
"377" 35 3 1 0 NA NA NA NA
"378" 35 3 1 1 NA NA NA NA
"379" 35 8 0 0 1540 1540 1.86214473149625 1.86214473149625
"380" 35 8 1 0 NA NA NA NA
"381" 35 8 1 1 1090 1090 0.39445171930053 0.39445171930053
"382" 36 0 1 0 NA NA NA NA
"383" 36 0 1 1 1340 1340 0.579560660717255 0.579560660717255
"384" 36 1 0 0 NA NA NA NA
"385" 36 1 0 1 1090 1090 0.0429803756831419 0.0429803756831419
"386" 36 1 1 0 1390 1390 1.17734880487675 1.17734880487675
"387" 36 1 1 1 1040 1040 0.38191994020567 0.38191994020567
"388" 36 3 0 0 1440 1440 0.782159206955741 0.782159206955741
"389" 36 3 0 1 1440 1440 0.81547953446707 0.81547953446707
"390" 36 3 1 0 1290 1290 0.158181769653197 0.158181769653197
"391" 36 3 1 1 1440 1440 0.608715920920006 0.608715920920006
"392" 36 8 0 1 1290 1290 0.772507194835366 0.772507194835366
"393" 36 8 1 0 1290 1290 1.26095401276906 1.26095401276906
"394" 36 8 1 1 1190 1190 0.949370701230978 0.949370701230978
"395" 37 0 0 1 NA NA NA NA
"396" 37 0 1 0 NA NA NA NA
"397" 37 0 1 1 1240 1240 0.484673911044594 0.484673911044594
"398" 37 1 0 0 1140 1140 0.528129384397129 0.528129384397129
"399" 37 1 0 1 1440 1440 0.520916877127514 0.520916877127514
"400" 37 1 1 0 1290 1290 0.423144976061781 0.423144976061781
"401" 37 1 1 1 1090 1090 0.7954794564255 0.7954794564255
"402" 37 3 0 0 1540 1040 0.665129659596152 0.567631353275376
"403" 37 3 0 1 1390 1040 1.4383627984194 2.99395155753805e-09
"404" 37 3 1 0 1090 1090 0.222638671591466 0.222638671591466
"405" 37 3 1 1 1140 1140 0.608889573690863 0.608889573690863
"406" 37 8 0 0 1140 1140 0.636197431413394 0.636197431413394
"407" 37 8 0 1 1190 1190 0.716864665331247 0.716864665331247
"408" 37 8 1 0 1240 1240 0.69063970939529 0.69063970939529
"409" 37 8 1 1 1240 1240 0.704584251492761 0.704584251492761
"410" 38 0 1 1 1440 1440 1.6464579486673 1.6464579486673
"411" 38 1 0 1 1390 1390 1.05016484129674 1.05016484129674
"412" 38 1 1 0 1190 1190 1.85087919762986 1.85087919762986
"413" 38 1 1 1 1090 1090 1.16175672566653 1.16175672566653
"414" 38 3 1 0 1390 1390 1.24152543086211 1.24152543086211
"415" 38 3 1 1 1490 1490 2.45023252304795 2.45023252304795
"416" 38 8 1 0 1390 1390 2.43253675226479 2.43253675226479
"417" 38 8 1 1 1340 1340 3.97610255946912 3.97610255946912
"418" 40 0 1 0 NA NA NA NA
"419" 40 0 1 1 1140 1140 0.153383420774958 0.153383420774958
"420" 40 1 0 1 1590 1590 0.198798117225614 0.198798117225614
"421" 40 1 1 0 1540 1540 1.41605652475959 1.41605652475959
"422" 40 1 1 1 1240 1240 0.0972083925790148 0.0972083925790148
"423" 40 3 0 1 NA NA NA NA
"424" 40 3 1 0 1040 1040 0.280639922530144 0.280639922530144
"425" 40 3 1 1 1390 1390 0.0308834560814014 0.0308834560814014
"426" 40 8 1 0 1540 1540 1.42752661573662 1.42752661573662
"427" 40 8 1 1 1140 1140 1.45971652156228 1.45971652156228
"428" 41 0 0 0 1140 1140 0.862669258186459 0.862669258186459
"429" 41 0 1 0 1140 1140 0.982303090920456 0.982303090920456
"430" 41 1 0 1 1440 1440 1.46275650600182 1.46275650600182
"431" 41 1 1 0 1040 1040 5.19483322949628e-08 5.19483322949628e-08
"432" 41 1 1 1 1490 1490 0.882548154500123 0.882548154500123
"433" 41 3 0 0 1590 1590 1.27797777150197 1.27797777150197
"434" 41 3 0 1 1090 1090 1.71736180913583 1.71736180913583
"435" 41 3 1 0 1140 1140 0.39599744507509 0.39599744507509
"436" 41 3 1 1 1190 1190 1.37071005502385 1.37071005502385
"437" 41 8 0 0 1390 1390 0.491064364766384 0.491064364766384
"438" 41 8 0 1 1290 1290 0.866987163217187 0.866987163217187
"439" 41 8 1 0 1190 1190 1.57168693424351 1.57168693424351
"440" 41 8 1 1 1390 1040 2.08714421823583 1.07280739961459
"441" 42 0 0 1 1440 1290 0.552443690890854 0.260036552789122
"442" 42 0 1 0 NA NA NA NA
"443" 42 0 1 1 1290 1290 0.456684240389993 0.456684240389993
"444" 42 1 0 0 NA NA NA NA
"445" 42 1 0 1 1190 1190 0.748498447328328 0.748498447328328
"446" 42 1 1 0 1590 1590 0.288239747660118 0.288239747660118
"447" 42 1 1 1 1090 1090 0.491480637351021 0.491480637351021
"448" 42 3 0 0 1090 1090 1.32839290469425 1.32839290469425
"449" 42 3 0 1 1190 1190 1.4524576240854 1.4524576240854
"450" 42 3 1 0 1040 1040 0.471729130978553 0.471729130978553
"451" 42 3 1 1 1540 1540 0.270009821806264 0.270009821806264
"452" 42 8 0 0 1290 1290 1.1679601412872 1.1679601412872
"453" 42 8 0 1 1390 1390 0.720143178102513 0.720143178102513
"454" 42 8 1 0 1290 1290 0.398370825189326 0.398370825189326
"455" 42 8 1 1 1340 1340 1.13911801928198 1.13911801928198
"456" 44 0 1 0 1540 1140 0.30624513918775 0.218094745413773
"457" 44 1 0 1 1390 1390 0.950182768915975 0.950182768915975
"458" 44 1 1 0 NA NA NA NA
"459" 44 1 1 1 1040 1040 0.295026552261163 0.295026552261163
"460" 44 3 1 0 1440 1440 0.0945629890472894 0.0945629890472894
"461" 44 3 1 1 1190 1190 0.268658451153467 0.268658451153467
"462" 44 8 1 1 1240 1240 1.24494935548524 1.24494935548524
"463" 46 0 1 0 1190 1190 0.264174259305616 0.264174259305616
"464" 46 0 1 1 1040 1040 1.16919504207967 1.16919504207967
"465" 46 1 0 1 1290 1290 3.07007042412154 3.07007042412154
"466" 46 1 1 0 1190 1190 1.39044492533108 1.39044492533108
"467" 46 1 1 1 1390 1390 0.094057049998207 0.094057049998207
"468" 46 3 0 1 1540 1540 0.894532479965486 0.894532479965486
"469" 46 3 1 0 1140 1140 0.609444217840639 0.609444217840639
"470" 46 3 1 1 1040 1040 0.842139102323004 0.842139102323004
"471" 46 8 1 0 1390 1390 0.496360800414938 0.496360800414938
"472" 46 8 1 1 1240 1240 0.628602948901596 0.628602948901596
"473" 47 0 0 0 1190 1190 0.541403051146367 0.541403051146367
"474" 47 0 1 0 NA NA NA NA
"475" 47 1 0 0 1590 1140 1.80961330558453 0.185089286366751
"476" 47 1 0 1 NA NA NA NA
"477" 47 1 1 0 1490 1490 0.85966772182957 0.85966772182957
"478" 47 1 1 1 1190 1190 0.193699746006674 0.193699746006674
"479" 47 3 0 0 1240 1240 0.114060420800092 0.114060420800092
"480" 47 3 0 1 1090 1090 0.64106781946929 0.64106781946929
"481" 47 3 1 0 1440 1240 0.413646535462929 0.413108671960554
"482" 47 3 1 1 1240 1240 0.217095702658152 0.217095702658152
"483" 47 8 0 0 1190 1190 0.581817301194716 0.581817301194716
"484" 47 8 0 1 1340 1340 0.966149259836282 0.966149259836282
"485" 47 8 1 0 1390 1390 0.215376102734307 0.215376102734307
"486" 47 8 1 1 1390 1390 0.601034035171786 0.601034035171786
"487" 48 0 1 0 1040 1040 0.800324648983814 0.800324648983814
"488" 48 0 1 1 1090 1090 2.86243951005836 2.86243951005836
"489" 48 1 0 1 1190 1190 3.20278882304812 3.20278882304812
"490" 48 1 1 0 1140 1140 1.84670358261211 1.84670358261211
"491" 48 1 1 1 1240 1240 0.297469190930551 0.297469190930551
"492" 48 3 0 1 1290 1290 2.02502618453975 2.02502618453975
"493" 48 3 1 0 1440 1440 1.18578670516978 1.18578670516978
"494" 48 3 1 1 1240 1240 0.862829789638195 0.862829789638195
"495" 48 8 0 1 1440 1440 2.76322013119417 2.76322013119417
"496" 48 8 1 0 1390 1390 0.901397032844677 0.901397032844677
"497" 48 8 1 1 1240 1240 2.26419117208732 2.26419117208732
"498" 49 0 1 0 1590 1140 1.38879832603289 1.36073417977739
"499" 49 0 1 1 1290 1290 0.859785597834586 0.859785597834586
"500" 49 1 0 1 1590 1090 5.74537043323106 4.18814883123196
"501" 49 1 1 1 1440 1440 1.13479692326017 1.13479692326017
"502" 49 3 1 0 1090 1090 2.52465173884661 2.52465173884661
"503" 49 3 1 1 1140 1140 0.558813270991425 0.558813270991425
"504" 49 8 1 0 1290 1290 2.41978792544539 2.41978792544539
"505" 49 8 1 1 1090 1090 2.0462710797711 2.0462710797711
"506" 50 0 0 1 1390 1390 2.0474429563474 2.0474429563474
"507" 50 0 1 0 1190 1190 1.90179208379288 1.90179208379288
"508" 50 0 1 1 1090 1090 0.450996083108943 0.450996083108943
"509" 50 1 0 0 NA NA NA NA
"510" 50 1 0 1 NA NA NA NA
"511" 50 1 1 0 NA NA NA NA
"512" 50 1 1 1 1240 1240 0.585684159138371 0.585684159138371
"513" 50 3 0 0 1340 1040 3.45300922952593 1.16407302096313e-08
"514" 50 3 0 1 1440 1440 0.831736708230367 0.831736708230367
"515" 50 3 1 0 1240 1240 0.919452564418972 0.919452564418972
"516" 50 3 1 1 1290 1290 1.11413865725695 1.11413865725695
"517" 50 8 0 0 1540 1140 8.14162912510012 1.1785256253646
"518" 50 8 0 1 1440 1440 1.25322124036903 1.25322124036903
"519" 50 8 1 0 1290 1290 2.23505227469848 2.23505227469848
"520" 50 8 1 1 1240 1240 1.06559966644158 1.06559966644158
"521" 51 0 0 1 1140 1140 7.15546405330715 7.15546405330715
"522" 51 0 1 0 1590 1140 2.93514760297057 2.75086507117918
"523" 51 0 1 1 1240 1240 1.08490500089775 1.08490500089775
"524" 51 1 0 0 1390 1390 5.41215458759201 5.41215458759201
"525" 51 1 0 1 1590 1140 2.00705818848017 1.21083854644328
"526" 51 1 1 0 1140 1140 2.7514115404253 2.7514115404253
"527" 51 1 1 1 1540 1540 1.11192862964618 1.11192862964618
"528" 51 3 0 0 1340 1090 2.7826127570266 9.2966959066579e-09
"529" 51 3 0 1 1040 1040 3.1404480017187 3.1404480017187
"530" 51 3 1 0 1540 1090 2.58977547583578 2.47081060975453
"531" 51 3 1 1 1290 1290 2.49288055477279 2.49288055477279
"532" 51 8 0 0 1440 1240 1.06652579425537 0.751918036794772
"533" 51 8 0 1 1340 1340 1.45216156725461 1.45216156725461
"534" 51 8 1 0 1240 1240 1.0753498161075 1.0753498161075
"535" 51 8 1 1 1290 1290 2.51913026555413 2.51913026555413
"536" 54 0 0 1 NA NA NA NA
"537" 54 0 1 0 1290 1290 1.4985828297272 1.4985828297272
"538" 54 0 1 1 1490 1490 0.111366187197335 0.111366187197335
"539" 54 1 0 0 1240 1240 1.7582615031443 1.7582615031443
"540" 54 1 0 1 1090 1090 0.596650010914863 0.596650010914863
"541" 54 1 1 0 1040 1040 0.530785437058471 0.530785437058471
"542" 54 1 1 1 1440 1440 0.107711451307968 0.107711451307968
"543" 54 3 0 0 1490 1490 0.352268311697874 0.352268311697874
"544" 54 3 0 1 1340 1340 0.294891715873477 0.294891715873477
"545" 54 3 1 0 1440 1440 0.265006503535677 0.265006503535677
"546" 54 3 1 1 1490 1490 0.204404404253239 0.204404404253239
"547" 54 8 0 0 1240 1240 1.65528025245855 1.65528025245855
"548" 54 8 0 1 1290 1290 2.51971497440819e-11 2.51971497440819e-11
"549" 54 8 1 0 1240 1240 1.69107385797596 1.69107385797596
"550" 54 8 1 1 1240 1240 0.94680978230336 0.94680978230336
"551" 55 0 0 1 1090 1090 0.303708527165992 0.303708527165992
"552" 55 0 1 0 1540 1540 0.061653518149853 0.061653518149853
"553" 55 0 1 1 1390 1390 0.176086391552452 0.176086391552452
"554" 55 1 0 1 1440 1440 0.294741405796492 0.294741405796492
"555" 55 1 1 0 1240 1240 0.19058348715307 0.19058348715307
"556" 55 1 1 1 1340 1340 0.329282409713231 0.329282409713231
"557" 55 3 0 0 1540 1540 1.41060794440459 1.41060794440459
"558" 55 3 0 1 1040 1040 0.12664079555327 0.12664079555327
"559" 55 3 1 0 1240 1240 0.0831584074746055 0.0831584074746055
"560" 55 3 1 1 1340 1340 0.108285024073347 0.108285024073347
"561" 55 8 0 1 1240 1240 1.02204759310022 1.02204759310022
"562" 55 8 1 0 1240 1240 0.886237163000009 0.886237163000009
"563" 55 8 1 1 1190 1190 0.670596459716116 0.670596459716116
"564" 56 0 1 0 NA NA NA NA
"565" 56 0 1 1 1590 1590 0.341970129908853 0.341970129908853
"566" 56 1 0 1 1490 1490 0.784919624351663 0.784919624351663
"567" 56 1 1 0 1540 1540 0.620542340562748 0.620542340562748
"568" 56 1 1 1 1140 1140 0.670724533762944 0.670724533762944
"569" 56 3 0 1 NA NA NA NA
"570" 56 3 1 0 NA NA NA NA
"571" 56 3 1 1 1190 1190 0.496064215852572 0.496064215852572
"572" 56 8 1 0 NA NA NA NA
"573" 56 8 1 1 1090 1090 0.505151752106311 0.505151752106311
"574" 57 0 1 0 1190 1040 0.355263631792405 0.0306033152464138
"575" 57 0 1 1 NA NA NA NA
"576" 57 1 0 1 1140 1140 0.448666161582858 0.448666161582858
"577" 57 1 1 0 1190 1190 1.87010024093142 1.87010024093142
"578" 57 1 1 1 NA NA NA NA
"579" 57 3 0 1 NA NA NA NA
"580" 57 3 1 0 1040 1040 1.02493984689617 1.02493984689617
"581" 57 3 1 1 NA NA NA NA
"582" 57 8 1 0 1190 1190 1.44916571910202 1.44916571910202
"583" 57 8 1 1 1140 1140 1.02143043786436 1.02143043786436
"584" 59 0 0 1 1390 1040 3.11671592783046 2.8319474371167
"585" 59 0 1 0 NA NA NA NA
"586" 59 0 1 1 1490 1490 2.9361615838926 2.9361615838926
"587" 59 1 0 1 1040 1040 1.24539196510476 1.24539196510476
"588" 59 1 1 0 1290 1290 1.17508237193533 1.17508237193533
"589" 59 1 1 1 1090 1090 1.78681824252128 1.78681824252128
"590" 59 3 0 1 1590 1590 0.915100485485963 0.915100485485963
"591" 59 3 1 0 1240 1240 1.84818370489545 1.84818370489545
"592" 59 3 1 1 1040 1040 0.840459265167961 0.840459265167961
"593" 59 8 0 1 1490 1490 0.653636108424299 0.653636108424299
"594" 59 8 1 0 1340 1340 2.5002186829524 2.5002186829524
"595" 59 8 1 1 1490 1040 2.34557300777051 2.15475482389701
"596" 61 0 0 1 1540 1240 1.14727401169096 0.588596022238489
"597" 61 0 1 0 1340 1340 0.862464120680807 0.862464120680807
"598" 61 0 1 1 1240 1240 0.213663213213469 0.213663213213469
"599" 61 1 0 0 1440 1440 0.682358255256 0.682358255256
"600" 61 1 0 1 NA NA NA NA
"601" 61 1 1 0 NA NA NA NA
"602" 61 1 1 1 1190 1190 0.101976763349436 0.101976763349436
"603" 61 3 0 0 NA NA NA NA
"604" 61 3 0 1 NA NA NA NA
"605" 61 3 1 0 1190 1190 0.204836271868427 0.204836271868427
"606" 61 3 1 1 1340 1340 0.646164828654494 0.646164828654494
"607" 61 8 0 0 1140 1140 9.75619495332241e-11 9.75619495332241e-11
"608" 61 8 0 1 1340 1340 0.835890972233032 0.835890972233032
"609" 61 8 1 0 1290 1290 0.426746749078941 0.426746749078941
"610" 61 8 1 1 1340 1340 0.637554475537391 0.637554475537391
"611" 62 0 1 0 1140 1140 0.45473144249914 0.45473144249914
"612" 62 0 1 1 NA NA NA NA
"613" 62 1 0 0 1540 1540 0.549041591665439 0.549041591665439
"614" 62 1 0 1 NA NA NA NA
"615" 62 1 1 0 1340 1340 0.44048009534356 0.44048009534356
"616" 62 1 1 1 1390 1390 0.22574093010275 0.22574093010275
"617" 62 3 0 1 1190 1190 0.0955749093925162 0.0955749093925162
"618" 62 3 1 0 1190 1190 0.329275583174591 0.329275583174591
"619" 62 3 1 1 1390 1390 0.0356733739145559 0.0356733739145559
"620" 62 8 0 0 1090 1090 0.549890693188228 0.549890693188228
"621" 62 8 0 1 NA NA NA NA
"622" 62 8 1 0 1240 1240 0.405348230489063 0.405348230489063
"623" 62 8 1 1 1340 1340 0.428456250512567 0.428456250512567
"624" 63 0 0 0 1340 1340 0.343517841959653 0.343517841959653
"625" 63 0 1 0 1440 1440 0.881962301259165 0.881962301259165
"626" 63 0 1 1 NA NA NA NA
"627" 63 1 0 1 NA NA NA NA
"628" 63 1 1 0 1190 1190 2.55379663177313 2.55379663177313
"629" 63 1 1 1 1090 1090 1.31043426722204 1.31043426722204
"630" 63 3 0 1 1040 1040 1.23646631197718 1.23646631197718
"631" 63 3 1 0 1490 1490 1.60152889184223 1.60152889184223
"632" 63 3 1 1 1290 1290 0.671679566998219 0.671679566998219
"633" 63 8 1 0 NA NA NA NA
"634" 63 8 1 1 1140 1140 2.73649378069079 2.73649378069079
"635" 64 0 1 0 1040 1040 1.36753033127886 1.36753033127886
"636" 64 0 1 1 1240 1240 1.32952081138179 1.32952081138179
"637" 64 1 0 0 NA NA NA NA
"638" 64 1 0 1 NA NA NA NA
"639" 64 1 1 0 NA NA NA NA
"640" 64 1 1 1 1040 1040 1.78833299962612 1.78833299962612
"641" 64 3 0 1 NA NA NA NA
"642" 64 3 1 0 1090 1090 0.706267409362795 0.706267409362795
"643" 64 3 1 1 1190 1190 1.78525465949674 1.78525465949674
"644" 64 8 1 0 1040 1040 0.698099000505889 0.698099000505889
"645" 64 8 1 1 1390 1390 1.21070713410162 1.21070713410162
"646" 67 0 0 1 1440 1440 3.4188817738254 3.4188817738254
"647" 67 0 1 1 1240 1240 0.984336414260242 0.984336414260242
"648" 67 1 0 1 NA NA NA NA
"649" 67 1 1 0 1040 1040 2.39356474389628 2.39356474389628
"650" 67 1 1 1 NA NA NA NA
"651" 67 3 0 1 1390 1390 0.504651518243769 0.504651518243769
"652" 67 3 1 0 1140 1140 1.95439291737982 1.95439291737982
"653" 67 3 1 1 1540 1140 0.763858739371392 0.0551616403396987
"654" 67 8 0 1 1190 1190 2.87509297575843 2.87509297575843
"655" 67 8 1 0 1340 1340 1.73195178582293 1.73195178582293
"656" 67 8 1 1 1190 1190 4.16445638225059 4.16445638225059
"657" 68 0 0 1 1490 1490 0.728467070579909 0.728467070579909
"658" 68 0 1 0 1490 1490 0.839292579336427 0.839292579336427
"659" 68 0 1 1 1290 1290 0.371656214526217 0.371656214526217
"660" 68 1 0 1 1590 1590 0.259481608461876 0.259481608461876
"661" 68 1 1 0 1440 1440 0.383118058305781 0.383118058305781
"662" 68 1 1 1 1340 1340 0.303205430613445 0.303205430613445
"663" 68 3 0 1 NA NA NA NA
"664" 68 3 1 0 1440 1440 0.4698502188613 0.4698502188613
"665" 68 3 1 1 1340 1090 0.291604126405855 0.0343119379262036
"666" 68 8 0 1 1290 1290 1.45041715323126 1.45041715323126
"667" 68 8 1 0 1040 1040 0.714182338504263 0.714182338504263
"668" 68 8 1 1 1190 1190 1.32363827559577 1.32363827559577
"669" 69 0 1 0 1440 1440 1.67050838283702 1.67050838283702
"670" 69 0 1 1 1240 1240 0.0932709887351283 0.0932709887351283
"671" 69 1 0 1 1090 1090 0.553264729284099 0.553264729284099
"672" 69 1 1 0 1240 1240 0.225259741049031 0.225259741049031
"673" 69 1 1 1 1340 1340 0.460103269719895 0.460103269719895
"674" 69 3 0 1 1240 1240 0.55409147884476 0.55409147884476
"675" 69 3 1 0 NA NA NA NA
"676" 69 3 1 1 1590 1590 0.508331916327948 0.508331916327948
"677" 69 8 0 1 1440 1040 1.88399311309143 1.26283262247552
"678" 69 8 1 0 1540 1540 0.611622770350182 0.611622770350182
"679" 69 8 1 1 1340 1340 0.279126684381231 0.279126684381231
"680" 70 0 1 0 1490 1490 1.85849895721507 1.85849895721507
"681" 70 0 1 1 1490 1040 0.563597557958065 0.122703088069453
"682" 70 1 0 1 1190 1190 0.196771841725112 0.196771841725112
"683" 70 1 1 0 1540 1540 0.222080364283683 0.222080364283683
"684" 70 1 1 1 1390 1390 0.428212962226412 0.428212962226412
"685" 70 3 0 1 1440 1440 0.569500933506063 0.569500933506063
"686" 70 3 1 0 1090 1090 0.493834789805037 0.493834789805037
"687" 70 3 1 1 1490 1190 0.450426805138813 0.169113238752756
"688" 70 8 1 0 NA NA NA NA
"689" 70 8 1 1 1240 1240 0.588446966061237 0.588446966061237
"690" 71 0 0 1 1540 1540 1.15580200764292 1.15580200764292
"691" 71 0 1 0 1290 1290 0.860620488702442 0.860620488702442
"692" 71 0 1 1 1540 1190 0.309557849904386 0.260916323694054
"693" 71 1 0 1 NA NA NA NA
"694" 71 1 1 0 1340 1340 0.205593113329846 0.205593113329846
"695" 71 1 1 1 1490 1490 0.336850489443518 0.336850489443518
"696" 71 3 0 1 1340 1340 1.76358186617404 1.76358186617404
"697" 71 3 1 0 1590 1090 0.629644155800827 1.81903834830176e-08
"698" 71 3 1 1 1390 1390 0.105834975960917 0.105834975960917
"699" 71 8 0 1 1290 1290 0.947616749853874 0.947616749853874
"700" 71 8 1 0 1290 1290 1.03462418888098 1.03462418888098
"701" 71 8 1 1 1190 1190 0.611254393074292 0.611254393074292
"702" 72 0 0 1 NA NA NA NA
"703" 72 0 1 1 1290 1290 0.142378966183163 0.142378966183163
"704" 72 1 1 0 NA NA NA NA
"705" 72 1 1 1 NA NA NA NA
"706" 72 3 1 0 1340 1340 1.33009762295866 1.33009762295866
"707" 72 3 1 1 NA NA NA NA
"708" 72 8 0 0 1090 1090 1.19980348261947 1.19980348261947
"709" 72 8 1 0 1390 1390 1.25775746428211 1.25775746428211
"710" 72 8 1 1 1190 1190 1.04578869583781 1.04578869583781
"711" 73 0 0 1 1190 1190 0.54861621337913 0.54861621337913
"712" 73 0 1 0 NA NA NA NA
"713" 73 0 1 1 1190 1190 0.320487053593659 0.320487053593659
"714" 73 1 0 0 NA NA NA NA
"715" 73 1 0 1 1390 1390 2.73588657130731 2.73588657130731
"716" 73 1 1 0 1440 1440 0.350453814925497 0.350453814925497
"717" 73 1 1 1 1090 1090 1.62348272812103 1.62348272812103
"718" 73 3 0 0 1090 1090 5.97239639338245 5.97239639338245
"719" 73 3 0 1 1240 1240 1.89228839240171 1.89228839240171
"720" 73 3 1 0 1390 1390 0.289441556573805 0.289441556573805
"721" 73 3 1 1 1340 1340 0.870422239072226 0.870422239072226
"722" 73 8 0 0 1290 1290 1.29910496663662 1.29910496663662
"723" 73 8 0 1 1340 1340 1.7301234326787 1.7301234326787
"724" 73 8 1 0 1140 1140 0.680567115359526 0.680567115359526
"725" 73 8 1 1 1340 1340 3.04082407915688 3.04082407915688
"726" 74 0 0 1 NA NA NA NA
"727" 74 0 1 0 1090 1090 0.21351643002119 0.21351643002119
"728" 74 0 1 1 NA NA NA NA
"729" 74 1 0 1 1390 1390 7.14061065452064e-09 7.14061065452064e-09
"730" 74 1 1 0 1090 1090 0.218855219287886 0.218855219287886
"731" 74 1 1 1 1040 1040 0.488918686175213 0.488918686175213
"732" 74 3 0 1 1340 1340 0.896901852785765 0.896901852785765
"733" 74 3 1 0 1090 1090 0.081192079601098 0.081192079601098
"734" 74 3 1 1 1340 1040 0.502233469940544 0.360544640474568
"735" 74 8 0 0 1540 1090 1.43629033845765 0.927788032446902
"736" 74 8 0 1 1290 1290 1.72451755942078 1.72451755942078
"737" 74 8 1 0 1290 1290 0.657238926018414 0.657238926018414
"738" 74 8 1 1 1340 1340 0.446865393661934 0.446865393661934
"739" 75 0 0 1 1490 1490 1.41227015865031 1.41227015865031
"740" 75 0 1 0 1590 1590 0.556855234953912 0.556855234953912
"741" 75 0 1 1 NA NA NA NA
"742" 75 1 0 1 1290 1290 0.904628806635325 0.904628806635325
"743" 75 1 1 0 1590 1590 2.90753785966787 2.90753785966787
"744" 75 1 1 1 1240 1240 1.35314946019258 1.35314946019258
"745" 75 3 0 0 1340 1340 1.48433720602829 1.48433720602829
"746" 75 3 0 1 1140 1140 1.09935149532235 1.09935149532235
"747" 75 3 1 0 1190 1190 1.59249256819641 1.59249256819641
"748" 75 3 1 1 1140 1140 1.42393965488514 1.42393965488514
"749" 75 8 0 1 1490 1490 7.66966102377948 7.66966102377948
"750" 75 8 1 0 NA NA NA NA
"751" 75 8 1 1 1290 1290 1.09730188153927 1.09730188153927
"752" 76 0 0 1 1040 1040 2.62658169517351e-10 2.62658169517351e-10
"753" 76 0 1 0 1240 1240 0.813842694542192 0.813842694542192
"754" 76 0 1 1 1290 1290 0.575764167732747 0.575764167732747
"755" 76 1 0 0 1140 1140 4.46888721489606 4.46888721489606
"756" 76 1 0 1 1390 1390 0.44689934029358 0.44689934029358
"757" 76 1 1 0 1390 1390 0.449013725077923 0.449013725077923
"758" 76 1 1 1 1240 1240 0.414169248286355 0.414169248286355
"759" 76 3 0 0 1040 1040 1.35242960617521 1.35242960617521
"760" 76 3 0 1 NA NA NA NA
"761" 76 3 1 0 1090 1090 0.575102994081481 0.575102994081481
"762" 76 3 1 1 1240 1240 0.863046504291705 0.863046504291705
"763" 76 8 0 1 1340 1340 0.350429137446818 0.350429137446818
"764" 76 8 1 0 1290 1290 0.543358458032979 0.543358458032979
"765" 76 8 1 1 1240 1240 1.76620752418266 1.76620752418266
"766" 78 0 0 1 NA NA NA NA
"767" 78 0 1 0 1140 1140 0.479892830654765 0.479892830654765
"768" 78 0 1 1 1190 1190 0.273380111946859 0.273380111946859
"769" 78 1 0 0 1340 1340 1.45193458334703 1.45193458334703
"770" 78 1 0 1 NA NA NA NA
"771" 78 1 1 0 1540 1540 0.597267653032254 0.597267653032254
"772" 78 1 1 1 1040 1040 0.363283589664516 0.363283589664516
"773" 78 3 0 0 1190 1190 1.18586526830087 1.18586526830087
"774" 78 3 1 0 NA NA NA NA
"775" 78 3 1 1 1390 1390 0.732459271705109 0.732459271705109
"776" 78 8 0 1 1090 1090 0.497079643375397 0.497079643375397
"777" 78 8 1 0 1190 1190 2.80506739845793 2.80506739845793
"778" 78 8 1 1 1240 1240 1.47200261390111 1.47200261390111
"779" 79 0 0 0 NA NA NA NA
"780" 79 0 1 0 1140 1140 0.466847279669345 0.466847279669345
"781" 79 0 1 1 NA NA NA NA
"782" 79 1 0 0 1390 1090 1.44997520723401 0.909891067388853
"783" 79 1 0 1 1340 1340 0.182642260453521 0.182642260453521
"784" 79 1 1 0 1240 1240 1.62896862308417 1.62896862308417
"785" 79 1 1 1 NA NA NA NA
"786" 79 3 0 0 1540 1340 0.895730225153662 0.728956800657428
"787" 79 3 0 1 1340 1340 0.557840297117739 0.557840297117739
"788" 79 3 1 0 1340 1340 0.0909441364398918 0.0909441364398918
"789" 79 3 1 1 1540 1540 0.519562023607215 0.519562023607215
"790" 79 8 1 0 1290 1290 1.19387254675732 1.19387254675732
"791" 79 8 1 1 1240 1240 1.17117998600479 1.17117998600479
"792" 80 0 0 0 1590 1040 4.692216129061 3.49730067357949
"793" 80 0 0 1 1440 1440 0.336154044097333 0.336154044097333
"794" 80 0 1 0 1340 1340 1.6089412166963 1.6089412166963
"795" 80 0 1 1 1440 1440 0.742537774930208 0.742537774930208
"796" 80 1 0 0 1240 1240 1.32579891756133 1.32579891756133
"797" 80 1 0 1 1390 1390 1.43204258849021 1.43204258849021
"798" 80 1 1 0 1540 1540 0.166823178331062 0.166823178331062
"799" 80 1 1 1 1390 1390 0.611407565858386 0.611407565858386
"800" 80 3 0 0 1040 1040 1.66412885327041 1.66412885327041
"801" 80 3 0 1 1240 1240 0.418835170735145 0.418835170735145
"802" 80 3 1 0 1340 1340 0.874549487838791 0.874549487838791
"803" 80 3 1 1 1540 1540 1.00400934775437 1.00400934775437
"804" 80 8 0 0 1290 1290 1.14233544623885 1.14233544623885
"805" 80 8 0 1 1390 1390 1.92701050043221 1.92701050043221
"806" 80 8 1 0 1390 1390 2.83019418461587 2.83019418461587
"807" 80 8 1 1 1390 1390 2.58421445480113 2.58421445480113
"808" 81 0 0 1 1340 1340 0.356712512960652 0.356712512960652
"809" 81 0 1 0 1040 1040 0.710961325630173 0.710961325630173
"810" 81 0 1 1 1290 1290 0.332761473826854 0.332761473826854
"811" 81 1 0 0 1340 1340 0.268582391892926 0.268582391892926
"812" 81 1 0 1 1290 1290 0.0069403412608593 0.0069403412608593
"813" 81 1 1 0 NA NA NA NA
"814" 81 1 1 1 1540 1340 0.257935556521568 0.18518560820057
"815" 81 3 0 0 1190 1190 0.734791451758368 0.734791451758368
"816" 81 3 1 0 1390 1090 0.322920182955262 0.0664354068231544
"817" 81 3 1 1 1540 1540 0.0618658060076087 0.0618658060076087
"818" 81 8 0 0 1540 1540 1.99720100496255 1.99720100496255
"819" 81 8 0 1 1290 1290 0.156615730334665 0.156615730334665
"820" 81 8 1 0 NA NA NA NA
"821" 81 8 1 1 1240 1240 0.964228250362682 0.964228250362682
"822" 83 0 1 0 1390 1390 0.93360249302365 0.93360249302365
"823" 83 0 1 1 1390 1040 1.40287115379806 0.698846026160093
"824" 83 1 0 1 1340 1340 3.33756765762176 3.33756765762176
"825" 83 1 1 0 1240 1240 1.01534992135351 1.01534992135351
"826" 83 1 1 1 1190 1190 0.970382236879266 0.970382236879266
"827" 83 3 0 0 1340 1340 3.82823769954416 3.82823769954416
"828" 83 3 0 1 1390 1390 0.967236366487939 0.967236366487939
"829" 83 3 1 0 1340 1340 0.591159717834349 0.591159717834349
"830" 83 3 1 1 1440 1440 0.543614792684476 0.543614792684476
"831" 83 8 0 1 1390 1390 2.5296378755813 2.5296378755813
"832" 83 8 1 0 1090 1090 2.37872407823386 2.37872407823386
"833" 83 8 1 1 1190 1190 2.8554854997968 2.8554854997968
"834" 85 0 0 1 1490 1490 1.21928874956998 1.21928874956998
"835" 85 0 1 0 1540 1540 0.357723507638657 0.357723507638657
"836" 85 0 1 1 1140 1140 0.523042426728916 0.523042426728916
"837" 85 1 0 0 1390 1390 9.1914089303378 9.1914089303378
"838" 85 1 0 1 1190 1190 0.78256831217939 0.78256831217939
"839" 85 1 1 0 1490 1490 0.518100382060697 0.518100382060697
"840" 85 1 1 1 1190 1190 0.447044033236698 0.447044033236698
"841" 85 3 0 0 1040 1040 1.33012518450079 1.33012518450079
"842" 85 3 0 1 1040 1040 1.57875232942072 1.57875232942072
"843" 85 3 1 0 1190 1190 1.13194386153884 1.13194386153884
"844" 85 3 1 1 1340 1340 0.636983349752728 0.636983349752728
"845" 85 8 0 1 1490 1490 1.48735542131982 1.48735542131982
"846" 85 8 1 0 1390 1390 0.955036201420292 0.955036201420292
"847" 85 8 1 1 1340 1340 1.60619708093105 1.60619708093105
"848" 86 0 0 1 1590 1190 4.30346101331246 2.41027181600247e-10
"849" 86 0 1 1 1140 1140 0.325277757266257 0.325277757266257
"850" 86 1 0 0 1190 1190 4.83754784053124 4.83754784053124
"851" 86 1 0 1 NA NA NA NA
"852" 86 1 1 0 1190 1190 1.08918658882809 1.08918658882809
"853" 86 1 1 1 1290 1290 0.513902863870303 0.513902863870303
"854" 86 3 0 1 1190 1190 1.33967671137402 1.33967671137402
"855" 86 3 1 0 1190 1190 0.118443548461898 0.118443548461898
"856" 86 3 1 1 1490 1190 0.465656618970035 0.0170960588952688
"857" 86 8 0 0 1340 1340 0.476819040682147 0.476819040682147
"858" 86 8 0 1 1340 1340 4.00750877212167 4.00750877212167
"859" 86 8 1 0 1190 1190 0.838817867342827 0.838817867342827
"860" 86 8 1 1 1190 1190 0.987610131730417 0.987610131730417
"861" 87 0 0 1 1090 1090 0.716021445890816 0.716021445890816
"862" 87 0 1 0 1190 1190 1.13972076690102 1.13972076690102
"863" 87 0 1 1 1590 1040 1.72301337431143 0.865308314909347
"864" 87 1 0 0 1240 1240 3.33427571893532 3.33427571893532
"865" 87 1 0 1 1440 1440 2.16318246408101 2.16318246408101
"866" 87 1 1 0 1390 1390 1.8349558204601 1.8349558204601
"867" 87 1 1 1 1490 1090 1.3437899677607 0.749982263064742
"868" 87 3 0 0 1540 1140 4.02118809020871 2.00975343067279
"869" 87 3 0 1 1190 1190 5.20769296772538 5.20769296772538
"870" 87 3 1 0 1540 1540 0.596566623867547 0.596566623867547
"871" 87 3 1 1 1240 1240 1.14150381323234 1.14150381323234
"872" 87 8 0 1 1540 1540 1.41905106083328 1.41905106083328
"873" 87 8 1 0 1440 1040 1.1948513737028 1.10722916828648
"874" 87 8 1 1 1340 1340 1.57481574816024 1.57481574816024
"875" 88 0 0 1 NA NA NA NA
"876" 88 0 1 0 1440 1440 0.861088844578008 0.861088844578008
"877" 88 0 1 1 1340 1340 0.872483392021164 0.872483392021164
"878" 88 1 0 0 1290 1290 0.284889385780879 0.284889385780879
"879" 88 1 0 1 1290 1290 1.35111021963047 1.35111021963047
"880" 88 1 1 0 1440 1190 0.928449694719748 0.00164320195730535
"881" 88 1 1 1 1090 1090 1.00663617594176 1.00663617594176
"882" 88 3 0 0 1390 1390 0.40791862421769 0.40791862421769
"883" 88 3 0 1 1290 1090 1.71077800698868 1.45418094243003
"884" 88 3 1 0 1340 1340 0.705864228287718 0.705864228287718
"885" 88 3 1 1 1290 1290 0.804607733848376 0.804607733848376
"886" 88 8 0 1 NA NA NA NA
"887" 88 8 1 0 1340 1340 0.697384540324175 0.697384540324175
"888" 88 8 1 1 1340 1340 1.97675522983757 1.97675522983757
"889" 89 0 1 0 1390 1390 0.554815178066907 0.554815178066907
"890" 89 0 1 1 1390 1390 0.980023297454586 0.980023297454586
"891" 89 1 0 1 1490 1490 2.0667235943675 2.0667235943675
"892" 89 1 1 0 1390 1390 0.617136015099883 0.617136015099883
"893" 89 1 1 1 1140 1140 0.84346236890071 0.84346236890071
"894" 89 3 0 0 1590 1590 1.05039895451681 1.05039895451681
"895" 89 3 0 1 1240 1240 0.670032558590135 0.670032558590135
"896" 89 3 1 0 1190 1190 1.10338578433933 1.10338578433933
"897" 89 3 1 1 1440 1440 1.04685619520938 1.04685619520938
"898" 89 8 0 0 1240 1240 2.42635938939916 2.42635938939916
"899" 89 8 0 1 1490 1240 1.37301243208374 0.46770986177399
"900" 89 8 1 0 1240 1240 1.00963269785424 1.00963269785424
"901" 89 8 1 1 1340 1340 0.930950689261805 0.930950689261805
"902" 90 0 0 0 1140 1140 7.3262528793582 7.3262528793582
"903" 90 0 0 1 1390 1390 4.18765264861501 4.18765264861501
"904" 90 0 1 0 1040 1040 2.93027232087279 2.93027232087279
"905" 90 0 1 1 1290 1290 3.26045762811908 3.26045762811908
"906" 90 1 0 0 1440 1440 3.92118788215586 3.92118788215586
"907" 90 1 0 1 1090 1090 6.17835613347076 6.17835613347076
"908" 90 1 1 0 1240 1040 4.85677738632886 1.9565424062467
"909" 90 1 1 1 1140 1140 3.7166464728459 3.7166464728459
"910" 90 3 0 0 1490 1140 6.80672919890449 1.709215195652
"911" 90 3 0 1 1090 1090 2.90947073217909 2.90947073217909
"912" 90 3 1 0 1540 1090 4.80884792736521 2.30632793632259
"913" 90 3 1 1 1240 1240 4.11698261230499 4.11698261230499
"914" 90 8 0 1 NA NA NA NA
"915" 90 8 1 0 1590 1240 3.26792663635867 2.29287401156078
"916" 90 8 1 1 1340 1040 5.26722585539644 1.30883203482915
"917" 92 0 0 0 1390 1190 2.02643724670661 1.47664407898
"918" 92 0 0 1 1490 1490 0.553698662503778 0.553698662503778
"919" 92 0 1 0 1440 1440 1.88055217300873 1.88055217300873
"920" 92 0 1 1 1390 1390 0.263510892053296 0.263510892053296
"921" 92 1 0 0 NA NA NA NA
"922" 92 1 0 1 NA NA NA NA
"923" 92 1 1 0 1190 1190 0.59909656255716 0.59909656255716
"924" 92 1 1 1 1090 1090 0.531845406404542 0.531845406404542
"925" 92 3 0 0 1490 1490 0.5385181771729 0.5385181771729
"926" 92 3 0 1 1290 1290 0.910069770921869 0.910069770921869
"927" 92 3 1 0 1090 1090 0.0219586272157059 0.0219586272157059
"928" 92 3 1 1 1240 1240 0.450912816494977 0.450912816494977
"929" 92 8 0 0 1540 1540 0.500355222619341 0.500355222619341
"930" 92 8 0 1 1540 1540 0.55527824583384 0.55527824583384
"931" 92 8 1 0 1290 1290 0.119237038841554 0.119237038841554
"932" 92 8 1 1 1440 1440 0.978131770051519 0.978131770051519
"933" 93 0 1 0 NA NA NA NA
"934" 93 0 1 1 1390 1390 0.366616755884163 0.366616755884163
"935" 93 1 0 0 1590 1590 0.885666337666042 0.885666337666042
"936" 93 1 0 1 1040 1040 1.62698700719171 1.62698700719171
"937" 93 1 1 0 1040 1040 1.71475429583839 1.71475429583839
"938" 93 1 1 1 1490 1490 0.084172332180347 0.084172332180347
"939" 93 3 1 0 1190 1190 0.418191549676415 0.418191549676415
"940" 93 3 1 1 1240 1240 0.983625260846826 0.983625260846826
"941" 93 8 1 0 1190 1190 2.55128130924782 2.55128130924782
"942" 93 8 1 1 1290 1290 1.15748162926604 1.15748162926604
"943" 94 0 0 0 1190 1190 3.37670519791289 3.37670519791289
"944" 94 0 1 0 1090 1090 0.233573787897509 0.233573787897509
"945" 94 0 1 1 1090 1090 0.712810571669237 0.712810571669237
"946" 94 1 0 1 1440 1440 2.90498180060998 2.90498180060998
"947" 94 1 1 0 NA NA NA NA
"948" 94 1 1 1 1440 1440 0.48690962265198 0.48690962265198
"949" 94 3 0 1 1590 1590 1.2309781521693 1.2309781521693
"950" 94 3 1 0 1190 1190 1.88751011836188 1.88751011836188
"951" 94 3 1 1 1140 1140 0.738949866237727 0.738949866237727
"952" 94 8 0 1 1240 1240 1.8575687128733 1.8575687128733
"953" 94 8 1 1 1190 1190 1.03597661559093 1.03597661559093
"954" 95 0 0 1 1590 1590 1.0981688997027 1.0981688997027
"955" 95 0 1 0 1440 1440 1.04214052167415 1.04214052167415
"956" 95 0 1 1 1490 1490 0.452361533930286 0.452361533930286
"957" 95 1 0 0 1440 1440 0.725384560389644 0.725384560389644
"958" 95 1 0 1 1090 1090 0.12016172929638 0.12016172929638
"959" 95 1 1 0 NA NA NA NA
"960" 95 1 1 1 1390 1390 0.374184503543427 0.374184503543427
"961" 95 3 0 1 1190 1190 1.01876290998816 1.01876290998816
"962" 95 3 1 0 1140 1140 1.07306119547512 1.07306119547512
"963" 95 3 1 1 1340 1340 0.374299216229133 0.374299216229133
"964" 95 8 0 1 1240 1240 1.13588220217438 1.13588220217438
"965" 95 8 1 0 1190 1190 1.50070768942443 1.50070768942443
"966" 95 8 1 1 1140 1140 1.10089335779156 1.10089335779156
"967" 97 0 0 0 1240 1240 5.63640363762737 5.63640363762737
"968" 97 0 0 1 1140 1140 0.717879112792775 0.717879112792775
"969" 97 0 1 0 1590 1590 0.723865559136444 0.723865559136444
"970" 97 0 1 1 1340 1340 0.0862186457749379 0.0862186457749379
"971" 97 1 0 0 1140 1140 0.353505998679576 0.353505998679576
"972" 97 1 0 1 1290 1290 2.11489855238297 2.11489855238297
"973" 97 1 1 0 1340 1340 1.2251251382047 1.2251251382047
"974" 97 1 1 1 1490 1490 0.487273800895149 0.487273800895149
"975" 97 3 0 0 1540 1540 2.1537016128461 2.1537016128461
"976" 97 3 0 1 1140 1140 0.102607164659568 0.102607164659568
"977" 97 3 1 0 1490 1490 1.03541357317888 1.03541357317888
"978" 97 3 1 1 1040 1040 0.518833216451267 0.518833216451267
"979" 97 8 0 0 1540 1540 0.486030348532776 0.486030348532776
"980" 97 8 0 1 1490 1490 0.338702395350676 0.338702395350676
"981" 97 8 1 0 1240 1240 0.580825303715101 0.580825303715101
"982" 97 8 1 1 1490 1090 1.0519503957334 0.466109788041153
"983" 98 0 1 1 1190 1190 0.629046056125494 0.629046056125494
"984" 98 1 0 1 1440 1440 0.4464982398631 0.4464982398631
"985" 98 1 1 0 1290 1290 0.730047267806573 0.730047267806573
"986" 98 1 1 1 1040 1040 1.235308135766 1.235308135766
"987" 98 3 1 0 1190 1190 0.687415562429212 0.687415562429212
"988" 98 3 1 1 1290 1290 0.502827383648765 0.502827383648765
"989" 98 8 0 1 1340 1340 2.06376424235745 2.06376424235745
"990" 98 8 1 0 1340 1340 0.594544461965808 0.594544461965808
"991" 98 8 1 1 1340 1340 1.2909579240032 1.2909579240032
"992" 99 0 1 0 1140 1140 1.61822251977889 1.61822251977889
"993" 99 0 1 1 1540 1540 2.07344294766846 2.07344294766846
"994" 99 1 0 1 1490 1490 3.61783091883396 3.61783091883396
"995" 99 1 1 1 1340 1090 1.43374932928651 0.776932208597369
"996" 99 3 0 0 NA NA NA NA
"997" 99 3 1 0 1240 1240 1.88350984697557 1.88350984697557
"998" 99 3 1 1 1290 1290 1.65152854062258 1.65152854062258
"999" 99 8 1 1 1240 1240 5.51868015949143 5.51868015949143
"1000" 100 0 0 1 1240 1240 1.90443460749814 1.90443460749814
"1001" 100 0 1 0 NA NA NA NA
"1002" 100 0 1 1 1440 1040 0.562181475404175 0.188556364183667
"1003" 100 1 0 0 1090 1090 1.16467931320955 1.16467931320955
"1004" 100 1 0 1 1590 1590 0.913377473500558 0.913377473500558
"1005" 100 1 1 0 1090 1090 4.34157798435373e-08 4.34157798435373e-08
"1006" 100 1 1 1 1240 1240 0.606120438144661 0.606120438144661
"1007" 100 3 0 0 1490 1490 1.3012051570273 1.3012051570273
"1008" 100 3 0 1 1290 1290 1.28731838099759 1.28731838099759
"1009" 100 3 1 0 1390 1390 0.776794931656428 0.776794931656428
"1010" 100 3 1 1 1490 1290 0.555534626094661 0.0853998977180511
"1011" 100 8 0 1 1290 1290 0.926595588263652 0.926595588263652
"1012" 100 8 1 0 1340 1340 1.90626024369373 1.90626024369373
"1013" 100 8 1 1 1140 1140 0.294774435363036 0.294774435363036
